# Supplementary material for: The Alarmone Diadenosine Tetraphosphate as a Cosubstrate for Protein AMPylation
Source: Angew Chem Int Ed Engl. 2023 Jan 16;62(8):e202213279. doi: 10.1002/anie.202213279 (PMC10107192; doi:10.1002/anie.202213279)
Supplement: Supplementary file 2 — Supporting Information [file ANIE-62-0-s003.xlsx]

## Sheet: Content
Tab	Content
Content	Summary of information in this table.
Key	heading annotation information of each of the LC-MS/MS identified peptides.
ANOVA significant hits	Total ANOVA of enriched proteins within affinity enrichment .
N6-pAp4A enriched proteins	Protein hits that were deemed significant for N6-pAp4A. Hits were filtered for a Z-score difference (N6-pAp4A/N6-pATP) of > 0.75.

## Sheet: Key
Column Heading	Description
Gene names	Gene names of identified proteins.
Protein names	Corresponding protein names to gene names.
ANOVA statistics
significant	“+” if a protein ≥ the selected significance threshold (q-value and S0).
-log(p-value)	-log10 of the p-value, probability of type I error.
q-value	Corrected p-value.
Z-Score	Z-score normalization of the median LFQ intensities of all replicates.
Bead control	Matrix was incubated with NudT2 deficient HeLa cell lysate and wt HYPE.
N6-pATP	N6-pATP was incubated with NudT2 deficient HeLa cell lysate and wt HYPE.
N6-pAp4A	N6-pAp4A was incubated with NudT2 deficient HeLa cell lysate and wt HYPE.
Difference (N6-pAp4A/bead control)	Z-score difference of N6-pAp4A and bead control.
Difference (N6-pAp4A/N6-pATP)	Z-score difference of N6-pAp4A and N6-pATP.
Protein Identification
Peptides	Number of peptide sequences linked to the identified protein.
Razor + unique peptides	The total number of razor + unique peptides associated with the identified protein. Razor peptides are shared with another protein.
Unique peptides	Total number of unique peptides shared only with the identified protein.
Sequence coverage [%]	Percentage of the sequence that is covered by the identified peptides of the specific protein sequence.
Unique + razor sequence coverage [%]	Percentage of the sequence that is covered by the identified unique and razor peptides of the specific protein sequence.
Unique sequence coverage [%]	Percentage of the sequence that is covered by the identified unique peptides of the specific protein sequence.
Mol. weight [kDa]	Molecular weight of the identified protein in kDa.
Q-value	Ratio of reverse to forward protein groups, positive false-discovery rate
Score	Protein score which is derived from peptide posterior error probabilities.
Intensity	Summed up eXtracted Ion Current (XIC) of all isotopic clusters associated with the identified amino acid sequence.
MS/MS count	Total number of MS/MS spectra associated with the identified peptide sequence.
Majority protein IDs	These are the IDs of those proteins which have more than half of their peptides identified.
Annotations
GO	Gene Ontology
GOBP	Biological Processes
GOMF	Molecular Functions
GOCC	Cellular Compartments
KEGG	Kyoto Encyclopedia of Genes and Genomes

## Sheet: ANOVA significant hits
			ANOVA statistics				Z-score						Protein identification													Annotations
Gene names	Protein names		Significant	-log(p-value)	q-value		Bead control	N6-pATP	N6-pAp4A	Difference (N6-pAp4A/bead control)	Difference (N6-pAp4A/N6-pATP)		Peptides	Razor + unique peptides	Unique peptides	Sequence coverage [%]	Unique + razor sequence coverage [%]	Unique sequence coverage [%]	Mol. weight [kDa]	Q-value	Score	Intensity	MS/MS count	Majority protein IDs		C: GOBP	C: GOMF	C: GOCC	C: KEGG
RTCA	RNA 3-terminal phosphate cyclase		+	2.03608	0.0177385		-0.602616	-0.55171	1.15433	1.75695	1.70604		8	8	8	27.7	27.7	27.7	40.709	0	70.792	581150000	153	O00442-2;O00442		GO:0006139;GO:0006396;GO:0006807;GO:0008152;GO:0009987;GO:0016070;GO:0034641;GO:0043170;GO:0044237;GO:0044238;GO:0044260;GO:0090304	GO:0000166;GO:0003676;GO:0003723;GO:0003824;GO:0003963;GO:0005488;GO:0005524;GO:0009975;GO:0016874;GO:0016886;GO:0017076;GO:0030554;GO:0032553;GO:0032555;GO:0032559;GO:0035639	GO:0005634;GO:0005654;GO:0043226;GO:0043227;GO:0043229;GO:0043231;GO:0044422;GO:0044424;GO:0044428;GO:0044446;GO:0044464
KPRP	Keratinocyte proline-rich protein		+	2.85224	0.00635417		-0.629141	-0.523961	1.1531	1.78224	1.67706		15	15	15	34	34	34	64.135	0	44.017	609140000	165	Q5T749				GO:0005737;GO:0031982;GO:0031988;GO:0043226;GO:0043227;GO:0043230;GO:0044421;GO:0044424;GO:0044464;GO:0065010;GO:0070062
BUB3	Mitotic checkpoint protein BUB3		+	2.75434	0.0083318		-0.650305	-0.501181	1.15149	1.80179	1.65267		8	8	8	31.3	31.3	31.3	31.703	0	40.699	1086300000	233	J3QT28;O43684-2;O43684		GO:0000070;GO:0000075;GO:0000226;GO:0000278;GO:0000819;GO:0006508;GO:0006511;GO:0006996;GO:0007010;GO:0007017;GO:0007049;GO:0007059;GO:0007088;GO:0007093;GO:0007094;GO:0007165;GO:0007264;GO:0007346;GO:0008152;GO:0008608;GO:0009056;GO:0009057;GO:0009892;GO:0009987;GO:0010498;GO:0010564;GO:0010605;GO:0010639;GO:0010948;GO:0016043;GO:0019222;GO:0019538;GO:0019941;GO:0022402;GO:0030071;GO:0031145;GO:…		GO:0000776;GO:0000777;GO:0005654;GO:0005829;GO:0032991;GO:0043226;GO:0043228;GO:0043229;GO:0043232;GO:0043234;GO:0044422;GO:0044424;GO:0044427;GO:0044428;GO:0044444;GO:0044446;GO:0044464	ko04110;ko04111
KTN1	Kinectin		+	2.14557	0.0106723		-0.650467	-0.501004	1.15147	1.80194	1.65247		19	19	19	17.3	17.3	17.3	149.61	0	37.808	1794600000	123	Q86UP2-2;Q86UP2-4;Q86UP2;Q86UP2-3;G3V4Y7		GO:0006928;GO:0007017;GO:0007018;GO:0007165;GO:0007264;GO:0009987;GO:0035556;GO:0050789;GO:0050794;GO:0050896;GO:0051716;GO:0065007		GO:0005783;GO:0005789;GO:0005887;GO:0016020;GO:0016021;GO:0031090;GO:0031224;GO:0031226;GO:0043226;GO:0043227;GO:0043229;GO:0043231;GO:0044422;GO:0044424;GO:0044425;GO:0044432;GO:0044444;GO:0044446;GO:0044459;GO:0044464
ECI1;DCI	Enoyl-CoA delta isomerase 1, mitochondrial		+	2.53888	0.00801887		-0.68081	-0.467291	1.1481	1.82891	1.61539		5	5	5	18.6	18.6	18.6	30.895	0	49.713	895990000	202	P42126-2;P42126;Q96DC0;H3BS70		GO:0006082;GO:0006629;GO:0006631;GO:0006635;GO:0008152;GO:0009056;GO:0009062;GO:0009987;GO:0016042;GO:0016054;GO:0019395;GO:0019752;GO:0030258;GO:0032787;GO:0034440;GO:0042180;GO:0043436;GO:0044237;GO:0044238;GO:0044242;GO:0044248;GO:0044255;GO:0044281;GO:0044282;GO:0046395;GO:0055114;GO:0072329	GO:0003824;GO:0004165;GO:0016853;GO:0016860;GO:0016863	GO:0005739;GO:0005743;GO:0005759;GO:0016020;GO:0019866;GO:0031090;GO:0031966;GO:0031974;GO:0031982;GO:0031988;GO:0043226;GO:0043227;GO:0043229;GO:0043230;GO:0043231;GO:0043233;GO:0044421;GO:0044422;GO:0044424;GO:0044429;GO:0044444;GO:0044446;GO:0044464;GO:0065010;GO:0070013;GO:0070062	ko00071
SSB	Lupus La protein		+	4.69981	0.00112281		-0.696073	-0.449843	1.14592	1.84199	1.59576		10	10	10	25.7	25.7	25.7	46.836	0	58.505	623180000	140	P05455;E7ERC4		GO:0006139;GO:0006396;GO:0006399;GO:0006400;GO:0006807;GO:0008033;GO:0008152;GO:0008334;GO:0009451;GO:0009987;GO:0016070;GO:0016071;GO:0034470;GO:0034641;GO:0034660;GO:0043170;GO:0043412;GO:0044237;GO:0044238;GO:0044260;GO:0090304	GO:0000049;GO:0000166;GO:0003676;GO:0003723;GO:0003729;GO:0005488	GO:0005634;GO:0030529;GO:0032991;GO:0043226;GO:0043227;GO:0043229;GO:0043231;GO:0044424;GO:0044464	ko05322
PHGDH	D-3-phosphoglycerate dehydrogenase		+	2.27903	0.0183439		-0.707364	-0.436715	1.14408	1.85144	1.58079		20	20	20	46.2	46.2	46.2	55.938	0	323.31	9684300000	1255	A0A286YF22;O43175;A0A2C9F2M7;A0A286YFA2;A0A286YFL2;A0A286YFM8		GO:0006082;GO:0006520;GO:0006541;GO:0006544;GO:0006563;GO:0006564;GO:0006566;GO:0006575;GO:0006790;GO:0006807;GO:0007050;GO:0007420;GO:0008152;GO:0008652;GO:0009058;GO:0009064;GO:0009066;GO:0009069;GO:0009070;GO:0009308;GO:0009309;GO:0009448;GO:0009987;GO:0010468;GO:0016043;GO:0016053;GO:0019222;GO:0019530;GO:0019752;GO:0021510;GO:0021782;GO:0021915;GO:0022402;GO:0030030;GO:0031175;GO:0032502;GO:…	GO:0000166;GO:0003824;GO:0004617;GO:0005488;GO:0009055;GO:0016491;GO:0016614;GO:0016616;GO:0048037;GO:0050662;GO:0051287	GO:0005829;GO:0031982;GO:0031988;GO:0043226;GO:0043227;GO:0043230;GO:0044421;GO:0044424;GO:0044444;GO:0044464;GO:0065010;GO:0070062	ko00260;ko00680
GALNT2	Polypeptide N-acetylgalactosaminyltransferase 2;Polypeptide N-acetylgalactosaminyltransferase 2 soluble form		+	2.13534	0.0194932		-0.739884	-0.397801	1.13768	1.87756	1.53548		17	17	17	34.9	34.9	34.9	64.732	0	67.283	1289400000	284	Q10471		GO:0002378;GO:0005975;GO:0006464;GO:0006486;GO:0006493;GO:0008152;GO:0009058;GO:0009059;GO:0009987;GO:0016266;GO:0018193;GO:0018209;GO:0018210;GO:0018242;GO:0018243;GO:0019538;GO:0043170;GO:0043412;GO:0043413;GO:0043687;GO:0044237;GO:0044238;GO:0044260;GO:0044262;GO:0044267;GO:0070085	GO:0003824;GO:0004653;GO:0005488;GO:0008194;GO:0008376;GO:0016740;GO:0016757;GO:0016758;GO:0030145;GO:0030246;GO:0043167;GO:0043169;GO:0046872;GO:0046914	GO:0000139;GO:0005794;GO:0005795;GO:0016020;GO:0016021;GO:0030173;GO:0031090;GO:0031224;GO:0031228;GO:0031300;GO:0031301;GO:0031982;GO:0031988;GO:0032580;GO:0043226;GO:0043227;GO:0043229;GO:0043230;GO:0043231;GO:0044421;GO:0044422;GO:0044424;GO:0044425;GO:0044431;GO:0044444;GO:0044446;GO:0044464;GO:0048471;GO:0065010;GO:0070062	ko00512
MCM6	DNA replication licensing factor MCM6		+	2.50078	0.00830909		-0.740106	-0.397529	1.13764	1.87775	1.53517		26	26	26	33.3	33.3	33.3	92.888	0	253.35	1691200000	402	Q14566		GO:0000082;GO:0000278;GO:0006139;GO:0006259;GO:0006260;GO:0006268;GO:0006270;GO:0006271;GO:0006807;GO:0007049;GO:0008152;GO:0009058;GO:0009059;GO:0009987;GO:0022402;GO:0022616;GO:0032392;GO:0032508;GO:0034641;GO:0034645;GO:0043170;GO:0044237;GO:0044238;GO:0044249;GO:0044260;GO:0071103;GO:0090304	GO:0000166;GO:0003676;GO:0003677;GO:0003678;GO:0003697;GO:0003824;GO:0004386;GO:0005488;GO:0005515;GO:0005524;GO:0016462;GO:0016787;GO:0016817;GO:0016818;GO:0017076;GO:0017111;GO:0030554;GO:0032553;GO:0032555;GO:0032559;GO:0035639;GO:0042802;GO:0043566	GO:0005634;GO:0005654;GO:0032991;GO:0042555;GO:0043226;GO:0043227;GO:0043229;GO:0043231;GO:0043234;GO:0044422;GO:0044424;GO:0044427;GO:0044428;GO:0044446;GO:0044451;GO:0044454;GO:0044464	ko03030;ko04110;ko04111;ko04113
DSG1	Desmoglein-1		+	3.14089	0.00642051		-0.776083	-0.352411	1.12849	1.90457	1.4809		18	18	18	22	22	22	113.75	0	107.09	609220000	169	Q02413		GO:0006915;GO:0006921;GO:0007043;GO:0007155;GO:0007156;GO:0008219;GO:0009719;GO:0009725;GO:0009987;GO:0010033;GO:0010468;GO:0010608;GO:0012501;GO:0016043;GO:0016265;GO:0016337;GO:0016339;GO:0019222;GO:0022411;GO:0022414;GO:0022607;GO:0022610;GO:0031647;GO:0032501;GO:0032570;GO:0034329;GO:0034330;GO:0042221;GO:0045216;GO:0048545;GO:0048609;GO:0050789;GO:0050821;GO:0050896;GO:0060135;GO:0060255;GO:…	GO:0005488;GO:0005509;GO:0005515;GO:0015643;GO:0043167;GO:0043169;GO:0045295;GO:0046872	GO:0005829;GO:0005886;GO:0005911;GO:0009898;GO:0016020;GO:0016021;GO:0016324;GO:0016328;GO:0030054;GO:0030057;GO:0031224;GO:0031982;GO:0031988;GO:0043226;GO:0043227;GO:0043230;GO:0044421;GO:0044424;GO:0044425;GO:0044444;GO:0044459;GO:0044464;GO:0065010;GO:0070062;GO:0070161	ko05150
SEPT7	Septin-7		+	2.48749	0.0115122		-0.784874	-0.341034	1.12591	1.91078	1.46694		13	13	8	37.4	37.4	22.3	48.715	0	108.18	1093100000	232	E7ES33;E7EPK1;Q16181-2;Q16181;G3V1Q4		GO:0000280;GO:0000910;GO:0006461;GO:0006996;GO:0007067;GO:0008360;GO:0009653;GO:0009987;GO:0016043;GO:0016476;GO:0022402;GO:0022403;GO:0022603;GO:0022604;GO:0022607;GO:0030030;GO:0032502;GO:0032989;GO:0032990;GO:0043933;GO:0045995;GO:0048285;GO:0048858;GO:0048869;GO:0050789;GO:0050793;GO:0050794;GO:0051128;GO:0051239;GO:0051259;GO:0051291;GO:0060271;GO:0065003;GO:0065007;GO:0065008;GO:0071822;GO:…	GO:0000166;GO:0005198;GO:0005488;GO:0005515;GO:0005525;GO:0017076;GO:0019001;GO:0032553;GO:0032555;GO:0032561;GO:0035639;GO:0042802	GO:0000776;GO:0000777;GO:0001725;GO:0005634;GO:0005730;GO:0005737;GO:0005819;GO:0005856;GO:0005886;GO:0005930;GO:0015629;GO:0015630;GO:0016020;GO:0030496;GO:0031105;GO:0031982;GO:0031988;GO:0032154;GO:0032155;GO:0032432;GO:0032991;GO:0033267;GO:0042641;GO:0043226;GO:0043227;GO:0043228;GO:0043229;GO:0043230;GO:0043231;GO:0043232;GO:0043234;GO:0043679;GO:0044306;GO:0044421;GO:0044422;GO:0044424;GO:…
ALDH9A1	4-trimethylaminobutyraldehyde dehydrogenase		+	2.4285	0.0192966		-0.808044	-0.31033	1.11837	1.92641	1.4287		17	17	17	40.3	40.3	40.3	53.801	0	53.363	673580000	179	P49189;P49189-2		GO:0001505;GO:0001822;GO:0001889;GO:0006081;GO:0006082;GO:0006520;GO:0006577;GO:0006578;GO:0006807;GO:0008152;GO:0008652;GO:0009058;GO:0009308;GO:0009309;GO:0009437;GO:0009987;GO:0010817;GO:0016053;GO:0019752;GO:0032502;GO:0034641;GO:0042133;GO:0042136;GO:0042180;GO:0042445;GO:0043436;GO:0044106;GO:0044237;GO:0044238;GO:0044249;GO:0044271;GO:0044281;GO:0044283;GO:0045329;GO:0046394;GO:0048513;GO:…	GO:0000166;GO:0003824;GO:0004028;GO:0004029;GO:0005488;GO:0016491;GO:0016620;GO:0016903;GO:0019145;GO:0033737;GO:0043176;GO:0047105;GO:0048037;GO:0050662;GO:0051287	GO:0005737;GO:0005739;GO:0005829;GO:0031982;GO:0031988;GO:0043226;GO:0043227;GO:0043229;GO:0043230;GO:0043231;GO:0044421;GO:0044424;GO:0044444;GO:0044464;GO:0065010;GO:0070062	ko00010;ko00053;ko00071;ko00280;ko00310;ko00330;ko00340;ko00380;ko00410;ko00561;ko00620;ko00640
EPRS	Bifunctional glutamate/proline--tRNA ligase;Glutamate--tRNA ligase;Proline--tRNA ligase		+	2.13229	0.02		-0.811699	-0.305388	1.11709	1.92879	1.42248		31	31	30	26.2	26.2	25.7	170.59	0	323.31	2322600000	451	P07814;V9GYZ6		GO:0006082;GO:0006139;GO:0006399;GO:0006417;GO:0006418;GO:0006424;GO:0006433;GO:0006461;GO:0006520;GO:0006807;GO:0008152;GO:0009308;GO:0009889;GO:0009890;GO:0009892;GO:0009987;GO:0010033;GO:0010467;GO:0010468;GO:0010556;GO:0010558;GO:0010605;GO:0010608;GO:0016043;GO:0016070;GO:0017148;GO:0019222;GO:0019752;GO:0022607;GO:0031323;GO:0031324;GO:0031326;GO:0031327;GO:0032268;GO:0032269;GO:0034097;GO:…	GO:0000166;GO:0003676;GO:0003723;GO:0003824;GO:0004812;GO:0004818;GO:0004827;GO:0005488;GO:0005515;GO:0005524;GO:0016874;GO:0016875;GO:0016876;GO:0017076;GO:0019899;GO:0030554;GO:0032553;GO:0032555;GO:0032559;GO:0035613;GO:0035639;GO:0051020	GO:0005737;GO:0005829;GO:0016020;GO:0017101;GO:0030529;GO:0032991;GO:0043234;GO:0044424;GO:0044444;GO:0044464	ko00860;ko00970
CSRP1	Cysteine and glycine-rich protein 1		+	2.47999	0.00867556		-0.830313	-0.279779	1.11009	1.9404	1.38987		10	10	10	59.6	59.6	59.6	20.567	0	323.31	2923500000	325	P21291;E9PND2;E9PP21;E9PS42		GO:0007155;GO:0009987;GO:0016337;GO:0022610;GO:0034109;GO:0070527	GO:0005488;GO:0008270;GO:0043167;GO:0043169;GO:0046872;GO:0046914	GO:0005634;GO:0005912;GO:0005924;GO:0005925;GO:0030054;GO:0030055;GO:0031982;GO:0031988;GO:0043226;GO:0043227;GO:0043229;GO:0043230;GO:0043231;GO:0044421;GO:0044424;GO:0044464;GO:0065010;GO:0070062;GO:0070161
YWHAB	14-3-3 protein beta/alpha;14-3-3 protein beta/alpha, N-terminally processed		+	4.61289	0.000984615		-0.858609	-0.239346	1.09795	1.95656	1.3373		12	6	6	65.6	39.8	39.8	27.85	0	156.87	1037000000	184	P31946-2;P31946		GO:0000165;GO:0000186;GO:0001932;GO:0002376;GO:0006139;GO:0006352;GO:0006355;GO:0006367;GO:0006461;GO:0006464;GO:0006468;GO:0006605;GO:0006793;GO:0006796;GO:0006807;GO:0006810;GO:0006886;GO:0006915;GO:0006935;GO:0006950;GO:0006952;GO:0006955;GO:0007165;GO:0007166;GO:0007167;GO:0007169;GO:0007173;GO:0007243;GO:0007264;GO:0007265;GO:0007411;GO:0008152;GO:0008219;GO:0008286;GO:0008543;GO:0009058;GO:…	GO:0000988;GO:0000989;GO:0003712;GO:0003714;GO:0005488;GO:0005515;GO:0016597;GO:0019899;GO:0019904;GO:0031406;GO:0042826;GO:0043176;GO:0045309;GO:0050815;GO:0051219	GO:0005634;GO:0005737;GO:0005829;GO:0005912;GO:0005924;GO:0005925;GO:0012506;GO:0016020;GO:0016023;GO:0017053;GO:0030054;GO:0030055;GO:0030659;GO:0031090;GO:0031410;GO:0031982;GO:0031988;GO:0032991;GO:0042470;GO:0043226;GO:0043227;GO:0043229;GO:0043230;GO:0043231;GO:0043234;GO:0044421;GO:0044422;GO:0044424;GO:0044428;GO:0044433;GO:0044444;GO:0044446;GO:0044451;GO:0044464;GO:0048471;GO:0048770;GO:…	ko04110;ko04114;ko04722
TXNRD1	Thioredoxin reductase 1, cytoplasmic		+	2.15195	0.0194266		-0.859784	-0.237625	1.09741	1.95719	1.33503		22	22	21	49.8	49.8	47.5	70.905	0	268.26	4478500000	529	Q16881;Q16881-3;Q16881-4;A0A087WSY9;A0A087WSW9;Q16881-6;Q16881-2;Q16881-5;A0A182DWI3;F8W809;E9PIR7;Q16881-7;E2QRB9		GO:0000302;GO:0001704;GO:0001707;GO:0006139;GO:0006352;GO:0006367;GO:0006629;GO:0006807;GO:0006950;GO:0006979;GO:0007165;GO:0008152;GO:0008283;GO:0009058;GO:0009987;GO:0010035;GO:0010467;GO:0015949;GO:0016070;GO:0019725;GO:0032502;GO:0032774;GO:0034641;GO:0042221;GO:0042592;GO:0043170;GO:0044237;GO:0044238;GO:0044249;GO:0044255;GO:0044260;GO:0044281;GO:0045454;GO:0048646;GO:0050789;GO:0050794;GO:…	GO:0003824;GO:0004791;GO:0005488;GO:0009055;GO:0015035;GO:0015036;GO:0016209;GO:0016491;GO:0016651;GO:0016667;GO:0016668;GO:0048037;GO:0050660;GO:0050662	GO:0005654;GO:0005730;GO:0005739;GO:0005829;GO:0031982;GO:0031988;GO:0043226;GO:0043227;GO:0043228;GO:0043229;GO:0043230;GO:0043231;GO:0043232;GO:0044421;GO:0044422;GO:0044424;GO:0044428;GO:0044444;GO:0044446;GO:0044464;GO:0065010;GO:0070062	ko00240;ko00450
EIF3D	Eukaryotic translation initiation factor 3 subunit D		+	2.03715	0.013364		-0.873389	-0.217441	1.09083	1.96422	1.30827		8	8	8	23.8	23.8	23.8	58.14	0	26.235	583170000	84	O15371-2;O15371-3;O15371;B0QYA5		GO:0001731;GO:0001732;GO:0006412;GO:0006413;GO:0006417;GO:0006446;GO:0008152;GO:0009058;GO:0009059;GO:0009889;GO:0009987;GO:0010467;GO:0010468;GO:0010556;GO:0010608;GO:0016043;GO:0019222;GO:0019538;GO:0022607;GO:0022618;GO:0031323;GO:0031326;GO:0032268;GO:0034621;GO:0034622;GO:0034645;GO:0043170;GO:0043933;GO:0044237;GO:0044238;GO:0044249;GO:0044260;GO:0044267;GO:0050789;GO:0050794;GO:0051246;GO:…	GO:0003676;GO:0003723;GO:0003743;GO:0005488;GO:0008135	GO:0005829;GO:0005852;GO:0016020;GO:0016282;GO:0030529;GO:0032991;GO:0033290;GO:0043234;GO:0044424;GO:0044444;GO:0044464;GO:0070993;GO:0071541	ko03013
PLS3	Plastin-3		+	2.16728	0.00984483		-0.879604	-0.208059	1.08766	1.96726	1.29572		34	34	34	57	57	57	70.81	0	323.31	16985000000	1251	P13797;A0A0A0MSQ0;P13797-2;P13797-3		GO:0032502;GO:0048856;GO:0060348	GO:0005488;GO:0005509;GO:0043167;GO:0043169;GO:0046872	GO:0005737;GO:0044424;GO:0044464
HNRNPUL2-BSCL2;HNRNPUL2	Heterogeneous nuclear ribonucleoprotein U-like protein 2		+	2.61878	0.00564972		-0.898211	-0.179315	1.07753	1.97574	1.25685		20	20	20	35.4	35.4	35.4	84.69	0	118.43	3478900000	302	H3BQZ7;Q1KMD3				GO:0005634;GO:0016020;GO:0043226;GO:0043227;GO:0043229;GO:0043231;GO:0044424;GO:0044464
SARNP	SAP domain-containing ribonucleoprotein		+	2.37789	0.0105424		-0.901335	-0.17439	1.07572	1.97706	1.25011		8	8	8	42.4	42.4	42.4	23.671	0	55.043	1237200000	141	P82979;F8VZQ9;H0YHG0		GO:0006139;GO:0006351;GO:0006355;GO:0006405;GO:0006406;GO:0006417;GO:0006807;GO:0006810;GO:0006913;GO:0008152;GO:0009058;GO:0009059;GO:0009889;GO:0009987;GO:0010468;GO:0010556;GO:0010608;GO:0015931;GO:0016070;GO:0019219;GO:0019222;GO:0031323;GO:0031326;GO:0032268;GO:0032774;GO:0034641;GO:0034645;GO:0043170;GO:0044237;GO:0044238;GO:0044249;GO:0044260;GO:0046907;GO:0050657;GO:0050658;GO:0050789;GO:…	GO:0003676;GO:0003677;GO:0005488	GO:0000346;GO:0005634;GO:0005654;GO:0016604;GO:0016607;GO:0032991;GO:0043226;GO:0043227;GO:0043229;GO:0043231;GO:0043234;GO:0044422;GO:0044424;GO:0044428;GO:0044446;GO:0044451;GO:0044464
YWHAE	14-3-3 protein epsilon		+	3.17434	0.00632124		-0.906129	-0.166772	1.0729	1.97903	1.23967		20	20	17	74.1	74.1	64.3	29.174	0	323.31	33341000000	2320	P62258;P62258-2		GO:0000086;GO:0000278;GO:0001764;GO:0002027;GO:0003062;GO:0003064;GO:0006139;GO:0006352;GO:0006367;GO:0006605;GO:0006807;GO:0006810;GO:0006873;GO:0006886;GO:0006915;GO:0006928;GO:0006950;GO:0006996;GO:0007049;GO:0007165;GO:0007166;GO:0007167;GO:0007169;GO:0007264;GO:0008016;GO:0008152;GO:0008219;GO:0009058;GO:0009266;GO:0009408;GO:0009628;GO:0009987;GO:0010467;GO:0012501;GO:0015031;GO:0016032;GO:…	GO:0003823;GO:0005488;GO:0005515;GO:0015459;GO:0016247;GO:0016597;GO:0019899;GO:0023023;GO:0023026;GO:0031406;GO:0031625;GO:0042826;GO:0043176;GO:0044325;GO:0045309;GO:0046982;GO:0046983;GO:0050815;GO:0051219	GO:0005739;GO:0005829;GO:0005871;GO:0005875;GO:0005912;GO:0005924;GO:0005925;GO:0012506;GO:0016020;GO:0016023;GO:0030054;GO:0030055;GO:0030424;GO:0030659;GO:0031090;GO:0031410;GO:0031982;GO:0031988;GO:0032991;GO:0042470;GO:0042995;GO:0043005;GO:0043226;GO:0043227;GO:0043229;GO:0043230;GO:0043231;GO:0043234;GO:0044421;GO:0044422;GO:0044424;GO:0044430;GO:0044433;GO:0044444;GO:0044446;GO:0044464;GO:…	ko04110;ko04114;ko04722
VDAC3	Voltage-dependent anion-selective channel protein 3		+	2.86212	0.00558289		-0.911798	-0.15767	1.06947	1.98127	1.22714		13	13	13	58	58	58	30.658	0	323.31	7256300000	604	Q9Y277;Q9Y277-2		GO:0006810;GO:0006863;GO:0009987;GO:0015851;GO:0015853;GO:0015931;GO:0051234;GO:0055085;GO:0071705;GO:0072530	GO:0000166;GO:0005215;GO:0005216;GO:0005244;GO:0005253;GO:0005488;GO:0008308;GO:0008509;GO:0015075;GO:0015267;GO:0015288;GO:0022803;GO:0022829;GO:0022832;GO:0022836;GO:0022838;GO:0022857;GO:0022891;GO:0022892	GO:0005634;GO:0005739;GO:0005741;GO:0016020;GO:0019867;GO:0031090;GO:0031966;GO:0031968;GO:0031982;GO:0031988;GO:0032991;GO:0043226;GO:0043227;GO:0043229;GO:0043230;GO:0043231;GO:0043234;GO:0044421;GO:0044422;GO:0044424;GO:0044425;GO:0044429;GO:0044444;GO:0044446;GO:0044464;GO:0046930;GO:0065010;GO:0070062	ko04020;ko05012;ko05016
GNB2	Guanine nucleotide-binding protein G(I)/G(S)/G(T) subunit beta-2		+	3.4515	0.00196667		-0.92295	-0.139459	1.06241	1.98536	1.20187		8	8	2	29.1	29.1	9.1	37.331	0	89.529	1636400000	247	P62879;C9JIS1;C9JXA5;C9JZN1;E7EP32		GO:0006091;GO:0006112;GO:0007154;GO:0007165;GO:0007166;GO:0007186;GO:0007267;GO:0007268;GO:0008152;GO:0009719;GO:0009725;GO:0009987;GO:0010033;GO:0015980;GO:0023052;GO:0032870;GO:0033762;GO:0042221;GO:0043434;GO:0044237;GO:0044281;GO:0050789;GO:0050794;GO:0050896;GO:0051716;GO:0055114;GO:0065007;GO:0070887;GO:0071310;GO:0071375;GO:0071377;GO:0071495	GO:0003824;GO:0003924;GO:0004871;GO:0005246;GO:0005488;GO:0005515;GO:0016247;GO:0016462;GO:0016787;GO:0016817;GO:0016818;GO:0017111;GO:0019899;GO:0032403;GO:0051020;GO:0060089	GO:0005615;GO:0005765;GO:0005774;GO:0005886;GO:0005912;GO:0005924;GO:0005925;GO:0016020;GO:0030054;GO:0030055;GO:0031090;GO:0031982;GO:0031988;GO:0032991;GO:0043226;GO:0043227;GO:0043230;GO:0043234;GO:0044297;GO:0044421;GO:0044422;GO:0044424;GO:0044437;GO:0044444;GO:0044446;GO:0044464;GO:0048471;GO:0065010;GO:0070062;GO:0070161	ko04062
UGDH	UDP-glucose 6-dehydrogenase		+	4.47518	0.00108475		-0.945677	-0.100983	1.04666	1.99234	1.14764		24	24	24	59.3	59.3	59.3	55.023	0	323.31	3183000000	504	O60701;O60701-2;O60701-3		GO:0000271;GO:0001702;GO:0005975;GO:0005976;GO:0005996;GO:0006006;GO:0006011;GO:0006022;GO:0006023;GO:0006024;GO:0006063;GO:0006065;GO:0006066;GO:0006082;GO:0006139;GO:0006805;GO:0006807;GO:0007369;GO:0008152;GO:0009058;GO:0009059;GO:0009225;GO:0009308;GO:0009653;GO:0009987;GO:0016051;GO:0016053;GO:0019318;GO:0019585;GO:0019752;GO:0030203;GO:0032502;GO:0032787;GO:0034641;GO:0042180;GO:0043170;GO:…	GO:0000166;GO:0003824;GO:0003979;GO:0005488;GO:0009055;GO:0016491;GO:0016614;GO:0016616;GO:0048037;GO:0050662;GO:0051287	GO:0005654;GO:0005829;GO:0031982;GO:0031988;GO:0043226;GO:0043227;GO:0043230;GO:0044421;GO:0044422;GO:0044424;GO:0044428;GO:0044444;GO:0044446;GO:0044464;GO:0065010;GO:0070062	ko00040;ko00053;ko00500;ko00520
LASP1	LIM and SH3 domain protein 1		+	2.45824	0.014234		-0.972897	-0.052164	1.02506	1.99796	1.07722		9	9	9	37.5	37.5	37.5	29.717	0	162.19	1553900000	292	Q14847;Q14847-2;C9J9W2;Q14847-3		GO:0006810;GO:0006811;GO:0009966;GO:0009967;GO:0010646;GO:0010647;GO:0023051;GO:0023056;GO:0048518;GO:0048522;GO:0048583;GO:0048584;GO:0050789;GO:0050794;GO:0051234;GO:0065007	GO:0005070;GO:0005215;GO:0005488;GO:0005515;GO:0008270;GO:0015075;GO:0022857;GO:0022891;GO:0022892;GO:0030674;GO:0035591;GO:0043167;GO:0043169;GO:0046872;GO:0046914;GO:0060090	GO:0005856;GO:0005912;GO:0005924;GO:0005925;GO:0030054;GO:0030055;GO:0030863;GO:0030864;GO:0031982;GO:0031988;GO:0043226;GO:0043227;GO:0043228;GO:0043229;GO:0043230;GO:0043232;GO:0044421;GO:0044422;GO:0044424;GO:0044430;GO:0044444;GO:0044446;GO:0044448;GO:0044464;GO:0065010;GO:0070062;GO:0070161
AKR1B1	Aldose reductase		+	3.11411	0.00426316		-0.979295	-0.0401976	1.01949	1.99879	1.05969		16	16	16	55.7	55.7	55.7	35.853	0	41.984	5718300000	325	P15121;E9PCX2		GO:0005975;GO:0005996;GO:0006000;GO:0006066;GO:0006629;GO:0006694;GO:0006700;GO:0006950;GO:0008152;GO:0008202;GO:0008207;GO:0008610;GO:0009058;GO:0009987;GO:0010817;GO:0016051;GO:0019318;GO:0019319;GO:0034637;GO:0034754;GO:0042445;GO:0042446;GO:0044237;GO:0044238;GO:0044249;GO:0044262;GO:0044281;GO:0044283;GO:0046165;GO:0046364;GO:0046370;GO:0050896;GO:0065007;GO:0065008	GO:0003824;GO:0004032;GO:0004033;GO:0008106;GO:0009055;GO:0016491;GO:0016614;GO:0016616;GO:0016903;GO:0043795	GO:0005615;GO:0005654;GO:0005737;GO:0005829;GO:0031982;GO:0031988;GO:0043226;GO:0043227;GO:0043230;GO:0044421;GO:0044422;GO:0044424;GO:0044428;GO:0044444;GO:0044446;GO:0044464;GO:0065010;GO:0070062	ko00040;ko00051;ko00052;ko00561;ko00620
MTHFD1	C-1-tetrahydrofolate synthase, cytoplasmic;Methylenetetrahydrofolate dehydrogenase;Methenyltetrahydrofolate cyclohydrolase;Formyltetrahydrofolate synthetase;C-1-tetrahydrofolate synthase, cytoplasmic, N-terminally processed		+	2.54246	0.0083964		-0.984208	-0.0308685	1.01508	1.99929	1.04595		40	40	39	45.9	45.9	45.1	101.56	0	323.31	4746000000	1027	P11586;F5H2F4		GO:0000096;GO:0000097;GO:0000105;GO:0001843;GO:0006082;GO:0006139;GO:0006163;GO:0006164;GO:0006520;GO:0006547;GO:0006555;GO:0006575;GO:0006725;GO:0006730;GO:0006732;GO:0006753;GO:0006760;GO:0006766;GO:0006767;GO:0006790;GO:0006807;GO:0007507;GO:0008152;GO:0008652;GO:0009058;GO:0009066;GO:0009067;GO:0009069;GO:0009070;GO:0009075;GO:0009076;GO:0009086;GO:0009108;GO:0009117;GO:0009165;GO:0009256;GO:…	GO:0000166;GO:0003824;GO:0004329;GO:0004477;GO:0004486;GO:0004487;GO:0004488;GO:0005488;GO:0005524;GO:0016491;GO:0016645;GO:0016646;GO:0016787;GO:0016810;GO:0016814;GO:0016874;GO:0016879;GO:0017076;GO:0019238;GO:0030554;GO:0032553;GO:0032555;GO:0032559;GO:0035639	GO:0005739;GO:0005829;GO:0016020;GO:0031982;GO:0031988;GO:0043226;GO:0043227;GO:0043229;GO:0043230;GO:0043231;GO:0044421;GO:0044424;GO:0044444;GO:0044464;GO:0065010;GO:0070062	ko00670
COPB1	Coatomer subunit beta		+	2.84071	0.0107173		-0.999874	-0.00025244	1.00013	2	1.00038		14	14	14	19.9	19.9	19.9	107.14	0	45.731	468110000	122	P53618;E9PP73		GO:0006810;GO:0006886;GO:0006890;GO:0006891;GO:0006901;GO:0006996;GO:0009987;GO:0015031;GO:0016032;GO:0016043;GO:0016050;GO:0016192;GO:0045184;GO:0046907;GO:0048193;GO:0048200;GO:0048205;GO:0051234;GO:0051649;GO:0061024;GO:0071840;GO:0071841;GO:0071842	GO:0005198	GO:0000139;GO:0005737;GO:0005793;GO:0005794;GO:0005798;GO:0005829;GO:0005886;GO:0016020;GO:0016023;GO:0030117;GO:0030120;GO:0030126;GO:0031090;GO:0031410;GO:0031982;GO:0031988;GO:0032991;GO:0043226;GO:0043227;GO:0043229;GO:0043231;GO:0043234;GO:0044422;GO:0044424;GO:0044425;GO:0044431;GO:0044433;GO:0044444;GO:0044446;GO:0044464
TUBA4A	Tubulin alpha-4A chain		+	3.50542	0.00136937		-1.00279	0.00559618	0.99719	1.99998	0.991594		18	4	4	55.9	12.5	12.5	48.328	0	63.023	2853900000	392	P68366-2;P68366		GO:0000086;GO:0000278;GO:0001775;GO:0002576;GO:0006457;GO:0006458;GO:0006461;GO:0006810;GO:0006887;GO:0006996;GO:0007017;GO:0007049;GO:0007596;GO:0007599;GO:0008152;GO:0009987;GO:0016043;GO:0016192;GO:0019538;GO:0022402;GO:0022607;GO:0030168;GO:0032501;GO:0032940;GO:0034621;GO:0034622;GO:0043170;GO:0043623;GO:0043933;GO:0044237;GO:0044238;GO:0044260;GO:0044267;GO:0046903;GO:0050817;GO:0050878;GO:…	GO:0000166;GO:0003824;GO:0003924;GO:0005198;GO:0005200;GO:0005488;GO:0005525;GO:0016462;GO:0016787;GO:0016817;GO:0016818;GO:0017076;GO:0017111;GO:0019001;GO:0032553;GO:0032555;GO:0032561;GO:0035639	GO:0005576;GO:0005829;GO:0005874;GO:0031982;GO:0031988;GO:0032991;GO:0043226;GO:0043227;GO:0043230;GO:0043234;GO:0044421;GO:0044422;GO:0044424;GO:0044430;GO:0044444;GO:0044446;GO:0044464;GO:0065010;GO:0070062	ko04145;ko04540;ko05130
ERH	Enhancer of rudimentary homolog		+	2.91707	0.00242336		-1.00867	0.0175675	0.9911	1.99977	0.973533		5	5	5	50	50	50	12.259	0	323.31	2861000000	307	P84090;G3V279		GO:0001649;GO:0006139;GO:0006213;GO:0006220;GO:0006221;GO:0006753;GO:0006807;GO:0007049;GO:0008152;GO:0008593;GO:0009058;GO:0009116;GO:0009117;GO:0009165;GO:0009966;GO:0009967;GO:0009987;GO:0010646;GO:0010647;GO:0018130;GO:0023051;GO:0023056;GO:0030154;GO:0032502;GO:0034641;GO:0034654;GO:0044237;GO:0044238;GO:0044249;GO:0044271;GO:0044281;GO:0045747;GO:0046483;GO:0048518;GO:0048522;GO:0048583;GO:…		GO:0016020;GO:0030496;GO:0044464
HNRNPK	Heterogeneous nuclear ribonucleoprotein K		+	2.69258	0.00762085		-1.01106	0.0225006	0.98856	1.99962	0.966059		20	20	1	57.2	57.2	7.8	50.976	0	323.31	10569000000	1604	P61978;P61978-2		GO:0000375;GO:0000377;GO:0000398;GO:0006139;GO:0006355;GO:0006357;GO:0006396;GO:0006397;GO:0006807;GO:0007165;GO:0008152;GO:0008380;GO:0009889;GO:0009891;GO:0009893;GO:0009987;GO:0010467;GO:0010468;GO:0010556;GO:0010557;GO:0010604;GO:0010628;GO:0010869;GO:0010870;GO:0010984;GO:0010988;GO:0016032;GO:0016070;GO:0016071;GO:0019219;GO:0019222;GO:0030100;GO:0031323;GO:0031325;GO:0031326;GO:0031328;GO:…	GO:0000975;GO:0000976;GO:0000977;GO:0000978;GO:0000981;GO:0000982;GO:0000987;GO:0001012;GO:0001067;GO:0001071;GO:0001077;GO:0001159;GO:0003676;GO:0003677;GO:0003697;GO:0003700;GO:0003723;GO:0005488;GO:0043565;GO:0043566;GO:0044212	GO:0000785;GO:0000790;GO:0002102;GO:0005634;GO:0005654;GO:0005681;GO:0005737;GO:0005912;GO:0005924;GO:0005925;GO:0016020;GO:0030054;GO:0030055;GO:0030529;GO:0031982;GO:0031988;GO:0032991;GO:0042995;GO:0043226;GO:0043227;GO:0043228;GO:0043229;GO:0043230;GO:0043231;GO:0043232;GO:0043234;GO:0044421;GO:0044422;GO:0044424;GO:0044427;GO:0044428;GO:0044430;GO:0044446;GO:0044454;GO:0044464;GO:0065010;GO:…	ko03040
ATP2A2	Sarcoplasmic/endoplasmic reticulum calcium ATPase 2		+	3.71474	0.00363889		-1.01239	0.0252574	0.987132	1.99952	0.961875		22	22	22	29.2	29.2	29.2	114.76	0	87.156	1018300000	354	P16615;P16615-5;P16615-2;P16615-3;H7C5W9;P16615-4		GO:0002026;GO:0002027;GO:0003008;GO:0003012;GO:0006810;GO:0006811;GO:0006812;GO:0006816;GO:0006873;GO:0006874;GO:0006875;GO:0006937;GO:0006942;GO:0006950;GO:0006984;GO:0007155;GO:0007165;GO:0007596;GO:0007599;GO:0008016;GO:0008544;GO:0009888;GO:0009987;GO:0010460;GO:0010882;GO:0019722;GO:0019725;GO:0019932;GO:0022610;GO:0030001;GO:0030003;GO:0032469;GO:0032470;GO:0032501;GO:0032502;GO:0033554;GO:…	GO:0000166;GO:0003824;GO:0005215;GO:0005388;GO:0005488;GO:0005509;GO:0005515;GO:0005524;GO:0008022;GO:0008324;GO:0015075;GO:0015085;GO:0015399;GO:0015405;GO:0015662;GO:0016462;GO:0016787;GO:0016817;GO:0016818;GO:0016820;GO:0016887;GO:0017076;GO:0017111;GO:0019829;GO:0019899;GO:0022804;GO:0022857;GO:0022890;GO:0022891;GO:0022892;GO:0030554;GO:0032553;GO:0032555;GO:0032559;GO:0035639;GO:0042623;GO:…	GO:0005783;GO:0005789;GO:0005887;GO:0014801;GO:0016020;GO:0016021;GO:0016529;GO:0031090;GO:0031095;GO:0031224;GO:0031226;GO:0033017;GO:0043226;GO:0043227;GO:0043229;GO:0043231;GO:0044422;GO:0044424;GO:0044425;GO:0044432;GO:0044444;GO:0044446;GO:0044459;GO:0044464	ko04020;ko04972;ko05010
YWHAQ	14-3-3 protein theta		+	2.57162	0.00638776		-1.01274	0.0259841	0.986755	1.9995	0.960771		15	11	11	63.3	49.4	49.4	27.764	0	323.31	4036900000	604	P27348;E9PG15		GO:0006139;GO:0006352;GO:0006355;GO:0006367;GO:0006605;GO:0006807;GO:0006810;GO:0006886;GO:0006915;GO:0007165;GO:0007264;GO:0008152;GO:0008219;GO:0009058;GO:0009889;GO:0009890;GO:0009892;GO:0009987;GO:0010467;GO:0010468;GO:0010556;GO:0010558;GO:0010605;GO:0010629;GO:0012501;GO:0015031;GO:0016043;GO:0016070;GO:0016265;GO:0019219;GO:0019222;GO:0021762;GO:0031323;GO:0031324;GO:0031326;GO:0031327;GO:…	GO:0005488;GO:0005515;GO:0047485	GO:0005737;GO:0005829;GO:0005912;GO:0005924;GO:0005925;GO:0012506;GO:0016020;GO:0030054;GO:0030055;GO:0030659;GO:0031090;GO:0031982;GO:0031988;GO:0032991;GO:0043226;GO:0043227;GO:0043230;GO:0043234;GO:0044421;GO:0044422;GO:0044424;GO:0044433;GO:0044444;GO:0044446;GO:0044464;GO:0065010;GO:0070062;GO:0070161	ko04110;ko04114;ko04722
SUCLG1	Succinyl-CoA ligase [ADP/GDP-forming] subunit alpha, mitochondrial		+	2.32376	0.013749		-1.01533	0.0313902	0.983935	1.99927	0.952545		6	6	6	24.6	24.6	24.6	36.249	0	62.225	601070000	128	P53597		GO:0006082;GO:0006084;GO:0006099;GO:0006104;GO:0006105;GO:0006732;GO:0008152;GO:0009056;GO:0009109;GO:0009987;GO:0019752;GO:0042180;GO:0043436;GO:0043648;GO:0044237;GO:0044248;GO:0044281;GO:0046356;GO:0051186;GO:0051187	GO:0000166;GO:0003824;GO:0003878;GO:0004774;GO:0004775;GO:0004776;GO:0005488;GO:0005525;GO:0016405;GO:0016740;GO:0016746;GO:0016874;GO:0016877;GO:0016878;GO:0017076;GO:0019001;GO:0019003;GO:0032553;GO:0032555;GO:0032561;GO:0035639;GO:0046912;GO:0048037	GO:0005737;GO:0005739;GO:0005743;GO:0005759;GO:0005886;GO:0016020;GO:0019866;GO:0030062;GO:0031090;GO:0031966;GO:0031974;GO:0031982;GO:0031988;GO:0032991;GO:0042709;GO:0043226;GO:0043227;GO:0043229;GO:0043230;GO:0043231;GO:0043233;GO:0043234;GO:0044421;GO:0044422;GO:0044424;GO:0044429;GO:0044444;GO:0044446;GO:0044464;GO:0045239;GO:0045244;GO:0065010;GO:0070013;GO:0070062	ko00020;ko00640
KPNB1	Importin subunit beta-1		+	2.7513	0.00635533		-1.0166	0.0340622	0.982534	1.99913	0.948472		17	17	17	24.1	24.1	24.1	97.169	0	186.08	1987600000	369	Q14974;J3KTM9;Q14974-2		GO:0000060;GO:0000737;GO:0006139;GO:0006259;GO:0006308;GO:0006309;GO:0006605;GO:0006606;GO:0006607;GO:0006610;GO:0006807;GO:0006810;GO:0006886;GO:0006913;GO:0006915;GO:0006921;GO:0007165;GO:0007166;GO:0008152;GO:0008219;GO:0009056;GO:0009057;GO:0009987;GO:0010033;GO:0012501;GO:0015031;GO:0016032;GO:0016043;GO:0016265;GO:0017038;GO:0019058;GO:0019221;GO:0022411;GO:0022414;GO:0022415;GO:0034097;GO:…	GO:0005048;GO:0005215;GO:0005488;GO:0005515;GO:0008139;GO:0008270;GO:0008565;GO:0019899;GO:0019904;GO:0022892;GO:0042277;GO:0043167;GO:0043169;GO:0046872;GO:0046914	GO:0005635;GO:0005643;GO:0005654;GO:0005737;GO:0005829;GO:0016020;GO:0031090;GO:0031965;GO:0031967;GO:0031975;GO:0031982;GO:0031988;GO:0032991;GO:0043226;GO:0043227;GO:0043230;GO:0043234;GO:0044421;GO:0044422;GO:0044424;GO:0044425;GO:0044428;GO:0044432;GO:0044444;GO:0044446;GO:0044464;GO:0046930;GO:0065010;GO:0070062;GO:0071782	ko03013
SF3B2	Splicing factor 3B subunit 2		+	2.90972	0.00989744		-1.02601	0.0542211	0.971786	1.9978	0.917565		15	15	15	21.8	21.8	21.8	100.23	0	35.936	535330000	156	Q13435;E9PPJ0;E9PJ04;H0YCG1		GO:0000375;GO:0000377;GO:0000398;GO:0006139;GO:0006396;GO:0006397;GO:0006807;GO:0008152;GO:0008380;GO:0009987;GO:0010467;GO:0016032;GO:0016070;GO:0016071;GO:0034641;GO:0043170;GO:0044237;GO:0044238;GO:0044260;GO:0090304		GO:0005654;GO:0005681;GO:0005689;GO:0030529;GO:0032991;GO:0044422;GO:0044424;GO:0044428;GO:0044446;GO:0044464;GO:0071013	ko03040
TAGLN	Transgelin		+	2.18087	0.0199324		-1.02917	0.0611434	0.968025	1.9972	0.906882		9	9	9	48.3	48.3	48.3	22.611	0	68.915	665950000	158	Q01995;H0YCU9		GO:0007517;GO:0009987;GO:0030154;GO:0030855;GO:0032502;GO:0048513;GO:0048856;GO:0048869;GO:0061061		GO:0005737;GO:0044424;GO:0044464
IDH3A	Isocitrate dehydrogenase [NAD] subunit alpha, mitochondrial		+	2.84475	0.00719231		-1.03161	0.0665411	0.965068	1.99668	0.898527		9	9	9	30.5	30.5	30.5	35.786	0	49.549	746270000	155	H0YL72;P50213;P50213-2;H0YMU3;H0YLI6		GO:0005975;GO:0006084;GO:0006099;GO:0006732;GO:0008152;GO:0009056;GO:0009109;GO:0009987;GO:0044237;GO:0044238;GO:0044248;GO:0044281;GO:0046356;GO:0051186;GO:0051187	GO:0000166;GO:0000287;GO:0003824;GO:0004448;GO:0004449;GO:0005488;GO:0016491;GO:0016614;GO:0016616;GO:0043167;GO:0043169;GO:0046872;GO:0048037;GO:0050662;GO:0051287	GO:0005634;GO:0005739;GO:0005759;GO:0031974;GO:0043226;GO:0043227;GO:0043229;GO:0043231;GO:0043233;GO:0044422;GO:0044424;GO:0044429;GO:0044444;GO:0044446;GO:0044464;GO:0070013	ko00020
CBX3	Chromobox protein homolog 3		+	3.47004	0.00198319		-1.03641	0.0773136	0.959099	1.99551	0.881785		9	9	8	55.2	55.2	46.4	20.811	0	90.505	2040800000	214	Q13185;S4R2Y4		GO:0006139;GO:0006325;GO:0006338;GO:0006351;GO:0006355;GO:0006807;GO:0006996;GO:0008152;GO:0009058;GO:0009059;GO:0009889;GO:0009890;GO:0009892;GO:0009987;GO:0010468;GO:0010556;GO:0010558;GO:0010605;GO:0010629;GO:0016043;GO:0016070;GO:0016568;GO:0019219;GO:0019222;GO:0031323;GO:0031324;GO:0031326;GO:0031327;GO:0032774;GO:0034641;GO:0034645;GO:0043170;GO:0044237;GO:0044238;GO:0044249;GO:0044260;GO:…	GO:0005488;GO:0005515;GO:0019899;GO:0019904;GO:0042802	GO:0000775;GO:0000779;GO:0000785;GO:0000790;GO:0000791;GO:0000792;GO:0005634;GO:0005635;GO:0005637;GO:0005654;GO:0005719;GO:0005720;GO:0005721;GO:0005819;GO:0016020;GO:0019866;GO:0031090;GO:0031618;GO:0031965;GO:0031967;GO:0031975;GO:0043226;GO:0043227;GO:0043228;GO:0043229;GO:0043231;GO:0043232;GO:0044422;GO:0044424;GO:0044427;GO:0044428;GO:0044430;GO:0044446;GO:0044454;GO:0044464
CLTC	Clathrin heavy chain;Clathrin heavy chain 1		+	3.28534	0.00402703		-1.03982	0.0850718	0.954746	1.99457	0.869674		42	42	42	32.3	32.3	32.3	192.06	0	323.31	3732000000	865	A0A087WVQ6;Q00610-2;Q00610		GO:0000041;GO:0000280;GO:0001649;GO:0002376;GO:0002478;GO:0002495;GO:0002504;GO:0006810;GO:0006811;GO:0006812;GO:0006826;GO:0006886;GO:0006892;GO:0006897;GO:0006898;GO:0006996;GO:0007067;GO:0008152;GO:0009987;GO:0010324;GO:0015031;GO:0015682;GO:0016043;GO:0016044;GO:0016192;GO:0019882;GO:0019884;GO:0019886;GO:0022402;GO:0022403;GO:0030001;GO:0030154;GO:0031623;GO:0032502;GO:0033572;GO:0043112;GO:…	GO:0003676;GO:0003723;GO:0003725;GO:0005198;GO:0005488;GO:0005515;GO:0019899;GO:0019900;GO:0019901;GO:0030276;GO:0032051	GO:0000139;GO:0005737;GO:0005739;GO:0005819;GO:0005829;GO:0005886;GO:0005912;GO:0005924;GO:0005925;GO:0012506;GO:0016020;GO:0016023;GO:0030054;GO:0030055;GO:0030117;GO:0030118;GO:0030120;GO:0030125;GO:0030130;GO:0030132;GO:0030135;GO:0030136;GO:0030659;GO:0030662;GO:0030665;GO:0030666;GO:0030669;GO:0031090;GO:0031410;GO:0031982;GO:0031988;GO:0032588;GO:0032991;GO:0042470;GO:0043226;GO:0043227;GO:…	ko04142;ko04144;ko04961;ko05016;ko05100
TCP1	T-complex protein 1 subunit alpha		+	9.70796	0		-1.04062	0.0869071	0.95371	1.99433	0.866803		30	30	30	69.1	69.1	69.1	60.343	0	323.31	7318000000	1321	P17987;E7ERF2;E7EQR6;F5H282		GO:0006457;GO:0006458;GO:0006461;GO:0006810;GO:0007021;GO:0007339;GO:0008037;GO:0008152;GO:0009987;GO:0009988;GO:0010941;GO:0015031;GO:0016043;GO:0019538;GO:0022414;GO:0022607;GO:0034621;GO:0034622;GO:0035036;GO:0042000;GO:0042981;GO:0043067;GO:0043170;GO:0043623;GO:0043933;GO:0044053;GO:0044237;GO:0044238;GO:0044260;GO:0044267;GO:0044417;GO:0044419;GO:0045184;GO:0048610;GO:0050789;GO:0050794;GO:…	GO:0000166;GO:0005488;GO:0005515;GO:0005524;GO:0017076;GO:0019899;GO:0030554;GO:0031625;GO:0032553;GO:0032555;GO:0032559;GO:0035639;GO:0051082	GO:0000242;GO:0000785;GO:0000790;GO:0000792;GO:0001669;GO:0005720;GO:0005737;GO:0005794;GO:0005813;GO:0005815;GO:0005829;GO:0005832;GO:0005874;GO:0016023;GO:0030141;GO:0031410;GO:0031982;GO:0031988;GO:0032991;GO:0043226;GO:0043227;GO:0043228;GO:0043229;GO:0043230;GO:0043231;GO:0043232;GO:0043234;GO:0044297;GO:0044421;GO:0044422;GO:0044424;GO:0044427;GO:0044428;GO:0044430;GO:0044444;GO:0044445;GO:…
ANXA2;ANXA2P2	Annexin A2;Annexin;Putative annexin A2-like protein		+	4.33224	0.00826168		-1.04295	0.0923101	0.950644	1.99359	0.858334		27	27	27	71.1	71.1	71.1	38.604	0	323.31	38880000000	2604	P07355;P07355-2;H0YN42;H0YMU9;H0YMD0;A6NMY6;H0YM50;H0YKS4;H0YNP5		GO:0001525;GO:0001765;GO:0001932;GO:0001934;GO:0002090;GO:0002091;GO:0006461;GO:0006605;GO:0006810;GO:0006886;GO:0006900;GO:0006996;GO:0007589;GO:0008284;GO:0009892;GO:0009893;GO:0009894;GO:0009895;GO:0009966;GO:0009987;GO:0010469;GO:0010562;GO:0010604;GO:0010605;GO:0010638;GO:0015031;GO:0016043;GO:0016044;GO:0016050;GO:0019220;GO:0019222;GO:0022607;GO:0023051;GO:0030100;GO:0030193;GO:0030195;GO:…	GO:0004857;GO:0004859;GO:0005488;GO:0005509;GO:0005515;GO:0005543;GO:0005544;GO:0005546;GO:0008289;GO:0019834;GO:0030234;GO:0035091;GO:0043167;GO:0043169;GO:0046872;GO:0048306;GO:0055102	GO:0001726;GO:0005604;GO:0005615;GO:0005634;GO:0005765;GO:0005768;GO:0005769;GO:0005774;GO:0005811;GO:0005886;GO:0005938;GO:0009986;GO:0010008;GO:0016020;GO:0016023;GO:0016323;GO:0019897;GO:0019898;GO:0030496;GO:0031090;GO:0031410;GO:0031902;GO:0031982;GO:0031988;GO:0035749;GO:0042383;GO:0042470;GO:0042995;GO:0043220;GO:0043226;GO:0043227;GO:0043229;GO:0043230;GO:0043231;GO:0044352;GO:0044354;GO:…
RCC2	Protein RCC2		+	2.90214	0.00681773		-1.04759	0.103191	0.944403	1.99199	0.841212		15	15	15	43.1	43.1	43.1	56.084	0	314.93	1525800000	320	Q9P258		GO:0000278;GO:0000280;GO:0001952;GO:0001953;GO:0006140;GO:0006996;GO:0007032;GO:0007044;GO:0007049;GO:0007067;GO:0007162;GO:0007165;GO:0007166;GO:0007229;GO:0007264;GO:0007346;GO:0008104;GO:0009894;GO:0009987;GO:0010389;GO:0010564;GO:0010638;GO:0010810;GO:0010812;GO:0010971;GO:0016043;GO:0019219;GO:0019222;GO:0022402;GO:0022403;GO:0022607;GO:0030155;GO:0030334;GO:0030811;GO:0031323;GO:0031329;GO:…	GO:0005488;GO:0005515;GO:0008017;GO:0008092;GO:0015631;GO:0017016;GO:0017048;GO:0019899;GO:0019900;GO:0019901;GO:0019904;GO:0031267;GO:0048365;GO:0051020	GO:0005730;GO:0005829;GO:0005874;GO:0030496;GO:0032991;GO:0034506;GO:0043226;GO:0043228;GO:0043229;GO:0043232;GO:0043234;GO:0044422;GO:0044424;GO:0044427;GO:0044428;GO:0044430;GO:0044444;GO:0044446;GO:0044464
PA2G4	Proliferation-associated protein 2G4		+	2.82773	0.00619895		-1.04855	0.105461	0.94309	1.99164	0.837629		16	16	16	48.2	48.2	48.2	43.786	0	157.01	2371100000	367	Q9UQ80;Q9UQ80-2;F8VR77		GO:0006139;GO:0006351;GO:0006355;GO:0006364;GO:0006396;GO:0006417;GO:0006807;GO:0007050;GO:0008152;GO:0008283;GO:0009058;GO:0009059;GO:0009889;GO:0009890;GO:0009892;GO:0009987;GO:0010468;GO:0010556;GO:0010558;GO:0010605;GO:0010608;GO:0010629;GO:0010941;GO:0016070;GO:0016072;GO:0019219;GO:0019222;GO:0022402;GO:0031323;GO:0031324;GO:0031326;GO:0031327;GO:0032268;GO:0032774;GO:0034470;GO:0034641;GO:…	GO:0001071;GO:0003676;GO:0003677;GO:0003700;GO:0005488;GO:0005515;GO:0019899;GO:0031625	GO:0005634;GO:0005654;GO:0005730;GO:0005737;GO:0016020;GO:0030529;GO:0031982;GO:0031988;GO:0032991;GO:0043226;GO:0043227;GO:0043228;GO:0043229;GO:0043230;GO:0043231;GO:0043232;GO:0044421;GO:0044422;GO:0044424;GO:0044428;GO:0044446;GO:0044464;GO:0065010;GO:0070062
PTGES3	Prostaglandin E synthase 3		+	2.00717	0.0125781		-1.04998	0.108872	0.941109	1.99109	0.832237		7	7	7	59.1	59.1	59.1	19.155	0	114.2	2693700000	206	A0A087WYT3;Q15185;Q15185-4;B4DDC6;Q15185-2;Q15185-3		GO:0000038;GO:0000271;GO:0000723;GO:0001516;GO:0005975;GO:0005976;GO:0005977;GO:0005978;GO:0006073;GO:0006082;GO:0006091;GO:0006112;GO:0006139;GO:0006259;GO:0006260;GO:0006278;GO:0006457;GO:0006629;GO:0006631;GO:0006633;GO:0006636;GO:0006690;GO:0006692;GO:0006693;GO:0006807;GO:0006950;GO:0006996;GO:0007165;GO:0008152;GO:0008283;GO:0008544;GO:0008610;GO:0009058;GO:0009059;GO:0009250;GO:0009266;GO:…	GO:0003720;GO:0003824;GO:0003964;GO:0005488;GO:0005515;GO:0016740;GO:0016772;GO:0016779;GO:0016853;GO:0016860;GO:0034061;GO:0050220;GO:0051082	GO:0000781;GO:0005634;GO:0005654;GO:0005697;GO:0005737;GO:0005829;GO:0030529;GO:0031982;GO:0031988;GO:0032991;GO:0043226;GO:0043227;GO:0043229;GO:0043230;GO:0043231;GO:0044421;GO:0044422;GO:0044424;GO:0044427;GO:0044428;GO:0044444;GO:0044446;GO:0044464;GO:0065010;GO:0070062
ARHGDIA	Rho GDP-dissociation inhibitor 1		+	2.32889	0.0110694		-1.05302	0.116192	0.936829	1.98985	0.820637		6	6	6	45.1	45.1	45.1	21.517	0	136.28	764780000	168	J3KTF8;J3QQX2;P52565;J3KRE2;J3KRY1;P52565-2		GO:0006928;GO:0007162;GO:0007165;GO:0007166;GO:0007167;GO:0007169;GO:0007264;GO:0007265;GO:0007266;GO:0009966;GO:0009987;GO:0010720;GO:0010721;GO:0010769;GO:0010941;GO:0010975;GO:0022603;GO:0022604;GO:0023051;GO:0030155;GO:0030334;GO:0030336;GO:0031344;GO:0031345;GO:0031346;GO:0032879;GO:0032880;GO:0035556;GO:0040012;GO:0040013;GO:0042981;GO:0043066;GO:0043067;GO:0043069;GO:0045595;GO:0045596;GO:…	GO:0005083;GO:0005092;GO:0005094;GO:0005096;GO:0008047;GO:0030234;GO:0030695;GO:0060589	GO:0001772;GO:0005737;GO:0005829;GO:0005856;GO:0031982;GO:0031988;GO:0043226;GO:0043227;GO:0043228;GO:0043229;GO:0043230;GO:0043232;GO:0044421;GO:0044424;GO:0044425;GO:0044444;GO:0044459;GO:0044464;GO:0065010;GO:0070062	ko04722;ko04962
MTHFD1L	Monofunctional C1-tetrahydrofolate synthase, mitochondrial		+	4.66267	0.000969697		-1.05526	0.121654	0.933607	1.98887	0.811953		24	23	23	29.6	28.9	28.9	105.89	0	98.714	2223300000	474	B7ZM99;Q6UB35;A0A087WVM4		GO:0006082;GO:0006725;GO:0006730;GO:0006732;GO:0006760;GO:0006807;GO:0008152;GO:0009058;GO:0009108;GO:0009396;GO:0009987;GO:0015942;GO:0018130;GO:0019438;GO:0019752;GO:0032787;GO:0034641;GO:0035999;GO:0042180;GO:0042558;GO:0042559;GO:0043436;GO:0044237;GO:0044249;GO:0044271;GO:0044281;GO:0046483;GO:0046653;GO:0051186;GO:0051188;GO:0055114	GO:0000166;GO:0003824;GO:0004329;GO:0004488;GO:0005488;GO:0005515;GO:0005524;GO:0016491;GO:0016645;GO:0016646;GO:0016874;GO:0016879;GO:0017076;GO:0030554;GO:0032553;GO:0032555;GO:0032559;GO:0035639;GO:0042802;GO:0042803;GO:0046983	GO:0005739;GO:0016020;GO:0043226;GO:0043227;GO:0043229;GO:0043231;GO:0044424;GO:0044444;GO:0044464	ko00670
DDX5	Probable ATP-dependent RNA helicase DDX5		+	2.17541	0.0145618		-1.06214	0.138787	0.923357	1.9855	0.78457		23	17	17	43.6	33.1	33.1	69.086	0	59.375	1725400000	331	J3KTA4;P17844;P17844-2		GO:0000122;GO:0000375;GO:0000377;GO:0000381;GO:0000398;GO:0001701;GO:0006139;GO:0006351;GO:0006355;GO:0006357;GO:0006396;GO:0006397;GO:0006807;GO:0006917;GO:0007165;GO:0007623;GO:0008152;GO:0008380;GO:0008629;GO:0009058;GO:0009059;GO:0009299;GO:0009790;GO:0009792;GO:0009889;GO:0009890;GO:0009891;GO:0009892;GO:0009893;GO:0009966;GO:0009967;GO:0009987;GO:0010468;GO:0010501;GO:0010556;GO:0010557;GO:…	GO:0000166;GO:0000988;GO:0000989;GO:0003676;GO:0003712;GO:0003713;GO:0003723;GO:0003724;GO:0003824;GO:0004004;GO:0004386;GO:0005102;GO:0005488;GO:0005515;GO:0005524;GO:0008026;GO:0008186;GO:0016462;GO:0016787;GO:0016817;GO:0016818;GO:0016887;GO:0017076;GO:0017111;GO:0030331;GO:0030554;GO:0032553;GO:0032555;GO:0032559;GO:0035257;GO:0035258;GO:0035639;GO:0036002;GO:0042623;GO:0050681;GO:0051427;GO:…	GO:0005634;GO:0005654;GO:0005681;GO:0005730;GO:0005737;GO:0016020;GO:0030529;GO:0031982;GO:0031988;GO:0032991;GO:0043226;GO:0043227;GO:0043228;GO:0043229;GO:0043230;GO:0043231;GO:0043232;GO:0044421;GO:0044422;GO:0044424;GO:0044428;GO:0044446;GO:0044464;GO:0065010;GO:0070062;GO:0071013	ko03040
PGD	6-phosphogluconate dehydrogenase, decarboxylating		+	2.91299	0.00570166		-1.07691	0.177629	0.899282	1.97619	0.721653		13	13	13	41.1	41.1	41.1	51.872	0	37.566	1889500000	242	P52209-2;P52209;K7EM49;K7EMN2;K7EPF6		GO:0005975;GO:0005996;GO:0006006;GO:0006007;GO:0006066;GO:0006082;GO:0006098;GO:0006139;GO:0006732;GO:0006733;GO:0006739;GO:0006740;GO:0006753;GO:0006807;GO:0008152;GO:0009051;GO:0009056;GO:0009058;GO:0009117;GO:0009987;GO:0016051;GO:0016052;GO:0019318;GO:0019320;GO:0019321;GO:0019322;GO:0019362;GO:0019520;GO:0019521;GO:0019752;GO:0032787;GO:0034637;GO:0034641;GO:0042180;GO:0043436;GO:0044237;GO:…	GO:0000166;GO:0003824;GO:0004616;GO:0005488;GO:0016491;GO:0016614;GO:0016616;GO:0048037;GO:0050661;GO:0050662	GO:0005634;GO:0005829;GO:0031982;GO:0031988;GO:0043226;GO:0043227;GO:0043229;GO:0043230;GO:0043231;GO:0044421;GO:0044424;GO:0044444;GO:0044464;GO:0065010;GO:0070062	ko00030;ko00480
PDCD4	Programmed cell death protein 4		+	2.62861	0.00822326		-1.08154	0.190468	0.891068	1.97261	0.7006		17	17	17	47.1	47.1	47.1	51.735	0	197.78	1686000000	280	Q53EL6;Q53EL6-2		GO:0001932;GO:0006355;GO:0006469;GO:0006915;GO:0007568;GO:0007569;GO:0008219;GO:0009889;GO:0009890;GO:0009892;GO:0009966;GO:0009987;GO:0010468;GO:0010556;GO:0010558;GO:0010605;GO:0010627;GO:0010629;GO:0012501;GO:0016265;GO:0019219;GO:0019220;GO:0019222;GO:0023051;GO:0031323;GO:0031324;GO:0031326;GO:0031327;GO:0031399;GO:0032268;GO:0032502;GO:0033673;GO:0042325;GO:0043086;GO:0043405;GO:0043407;GO:…	GO:0003676;GO:0003723;GO:0005488	GO:0005634;GO:0005654;GO:0005737;GO:0005829;GO:0043226;GO:0043227;GO:0043229;GO:0043231;GO:0044422;GO:0044424;GO:0044428;GO:0044444;GO:0044446;GO:0044464
IQGAP1	Ras GTPase-activating-like protein IQGAP1		+	4.95304	0.00130612		-1.08473	0.199556	0.885176	1.96991	0.68562		46	46	44	34.5	34.5	33	189.25	0	323.31	3651000000	718	P46940;A0A0J9YXZ5;H0YLE8		GO:0001817;GO:0001932;GO:0002064;GO:0002791;GO:0006091;GO:0006112;GO:0006140;GO:0007165;GO:0007166;GO:0007167;GO:0007169;GO:0007173;GO:0007264;GO:0008152;GO:0008543;GO:0009719;GO:0009892;GO:0009894;GO:0009987;GO:0010033;GO:0010035;GO:0010038;GO:0010563;GO:0010646;GO:0015980;GO:0019219;GO:0019220;GO:0019222;GO:0023051;GO:0030811;GO:0031323;GO:0031324;GO:0031329;GO:0031399;GO:0032268;GO:0032502;GO:…	GO:0004857;GO:0005095;GO:0005096;GO:0005488;GO:0005509;GO:0005515;GO:0005516;GO:0005543;GO:0005547;GO:0008047;GO:0008289;GO:0019207;GO:0019209;GO:0019887;GO:0019899;GO:0019900;GO:0019901;GO:0019902;GO:0019903;GO:0030234;GO:0030295;GO:0030695;GO:0035091;GO:0043167;GO:0043169;GO:0043539;GO:0046872;GO:0060589	GO:0005622;GO:0005654;GO:0005737;GO:0005829;GO:0005874;GO:0005884;GO:0005886;GO:0005912;GO:0005924;GO:0005925;GO:0016020;GO:0016328;GO:0019897;GO:0019898;GO:0030054;GO:0030055;GO:0030424;GO:0030426;GO:0030427;GO:0030496;GO:0031234;GO:0031252;GO:0031982;GO:0031988;GO:0032991;GO:0042995;GO:0043005;GO:0043226;GO:0043227;GO:0043230;GO:0043234;GO:0044421;GO:0044422;GO:0044424;GO:0044425;GO:0044428;GO:…	ko04810
RPS3	40S ribosomal protein S3		+	3.94433	0.00429139		-1.08485	0.199888	0.884959	1.96981	0.685071		19	19	18	82.3	82.3	78.6	26.688	0	323.31	30493000000	1794	P23396;P23396-2;E9PL09;E9PPU1;H0YEU2;F2Z2S8		GO:0000184;GO:0000280;GO:0000956;GO:0002181;GO:0006139;GO:0006259;GO:0006281;GO:0006282;GO:0006351;GO:0006355;GO:0006401;GO:0006402;GO:0006412;GO:0006413;GO:0006414;GO:0006415;GO:0006417;GO:0006605;GO:0006612;GO:0006613;GO:0006614;GO:0006807;GO:0006810;GO:0006886;GO:0006915;GO:0006950;GO:0006974;GO:0006996;GO:0007067;GO:0008152;GO:0008219;GO:0009056;GO:0009057;GO:0009058;GO:0009059;GO:0009889;GO:…	GO:0000702;GO:0003676;GO:0003677;GO:0003684;GO:0003723;GO:0003729;GO:0003735;GO:0003824;GO:0003906;GO:0005198;GO:0005488;GO:0005515;GO:0008134;GO:0008534;GO:0016787;GO:0016798;GO:0016799;GO:0016829;GO:0016835;GO:0019104;GO:0019899;GO:0019900;GO:0019901;GO:0051018;GO:0051059;GO:0051536;GO:0051540	GO:0005634;GO:0005730;GO:0005737;GO:0005743;GO:0005819;GO:0005829;GO:0005840;GO:0005912;GO:0005924;GO:0005925;GO:0015935;GO:0016020;GO:0019866;GO:0022627;GO:0030054;GO:0030055;GO:0030529;GO:0031090;GO:0031253;GO:0031256;GO:0031966;GO:0031982;GO:0031988;GO:0032587;GO:0032991;GO:0043226;GO:0043227;GO:0043228;GO:0043229;GO:0043230;GO:0043231;GO:0043232;GO:0044421;GO:0044422;GO:0044424;GO:0044425;GO:…	ko03010
PCBP1	Poly(rC)-binding protein 1		+	2.44267	0.0109672		-1.085	0.200338	0.884665	1.96966	0.684327		15	15	10	58.4	58.4	43	37.497	0	323.31	11138000000	1284	Q15365		GO:0000375;GO:0000377;GO:0000398;GO:0006139;GO:0006396;GO:0006397;GO:0006807;GO:0008152;GO:0008380;GO:0009987;GO:0010467;GO:0016070;GO:0016071;GO:0034641;GO:0043170;GO:0044237;GO:0044238;GO:0044260;GO:0090304	GO:0003676;GO:0003677;GO:0003697;GO:0003723;GO:0005488;GO:0043566	GO:0005654;GO:0005737;GO:0016020;GO:0030529;GO:0031982;GO:0031988;GO:0032991;GO:0043226;GO:0043227;GO:0043229;GO:0043230;GO:0043231;GO:0044421;GO:0044422;GO:0044424;GO:0044428;GO:0044446;GO:0044464;GO:0065010;GO:0070062	ko03040
MYL12A;MYL12B	Myosin regulatory light chain 12A;Myosin regulatory light chain 12B		+	2.25289	0.0121255		-1.08572	0.202415	0.883308	1.96903	0.680893		7	7	3	50.3	50.3	23.2	20.457	0	250.09	4746800000	708	J3QRS3;P19105;O14950		GO:0003008;GO:0003012;GO:0006605;GO:0006810;GO:0006886;GO:0006935;GO:0006936;GO:0007155;GO:0007165;GO:0007166;GO:0007167;GO:0007169;GO:0007264;GO:0007411;GO:0008360;GO:0009605;GO:0009987;GO:0015031;GO:0016337;GO:0022603;GO:0022604;GO:0022610;GO:0032501;GO:0034109;GO:0035556;GO:0040011;GO:0042221;GO:0042330;GO:0045184;GO:0046907;GO:0048013;GO:0050789;GO:0050793;GO:0050794;GO:0050896;GO:0051128;GO:…	GO:0005488;GO:0005509;GO:0043167;GO:0043169;GO:0046872	GO:0001725;GO:0005829;GO:0016459;GO:0016460;GO:0030018;GO:0031982;GO:0031988;GO:0032432;GO:0032991;GO:0042641;GO:0043226;GO:0043227;GO:0043230;GO:0043234;GO:0044421;GO:0044422;GO:0044424;GO:0044430;GO:0044444;GO:0044446;GO:0044449;GO:0044464;GO:0045177;GO:0065010;GO:0070062	ko04510;ko04530;ko04670;ko04810
CBR1	Carbonyl reductase [NADPH] 1		+	4.61067	0.000831169		-1.08693	0.205933	0.881002	1.96793	0.675069		13	13	12	64.3	64.3	58.5	30.375	0	323.31	2681400000	545	P16152;E9PQ63;A8MTM1;P16152-2		GO:0000038;GO:0006082;GO:0006629;GO:0006631;GO:0006690;GO:0006766;GO:0006775;GO:0008152;GO:0009987;GO:0017144;GO:0019369;GO:0019371;GO:0019752;GO:0030154;GO:0030855;GO:0032502;GO:0032787;GO:0033559;GO:0042180;GO:0042373;GO:0042375;GO:0043436;GO:0044237;GO:0044238;GO:0044255;GO:0044281;GO:0048869;GO:0051186;GO:0055114	GO:0003824;GO:0004090;GO:0016491;GO:0016614;GO:0016616;GO:0016651;GO:0016655;GO:0047021;GO:0050221	GO:0005829;GO:0031982;GO:0031988;GO:0043226;GO:0043227;GO:0043230;GO:0044421;GO:0044424;GO:0044444;GO:0044464;GO:0065010;GO:0070062	ko00590
HSPA4	Heat shock 70 kDa protein 4		+	4.09213	0.000790123		-1.08708	0.206351	0.880727	1.96781	0.674376		41	41	38	59.5	59.5	55.2	94.33	0	270.31	2685500000	770	P34932;A0A087WYC1		GO:0006461;GO:0006605;GO:0006612;GO:0006626;GO:0006810;GO:0006839;GO:0006886;GO:0006950;GO:0006986;GO:0006996;GO:0007005;GO:0007006;GO:0007008;GO:0009987;GO:0010033;GO:0015031;GO:0016043;GO:0016044;GO:0017038;GO:0022607;GO:0034621;GO:0034622;GO:0035966;GO:0042221;GO:0043623;GO:0043933;GO:0045040;GO:0045184;GO:0046907;GO:0050896;GO:0051131;GO:0051234;GO:0051649;GO:0061024;GO:0065003;GO:0071822;GO:…	GO:0000166;GO:0005488;GO:0005524;GO:0017076;GO:0030554;GO:0032553;GO:0032555;GO:0032559;GO:0035639	GO:0005739;GO:0005829;GO:0031982;GO:0031988;GO:0043226;GO:0043227;GO:0043229;GO:0043230;GO:0043231;GO:0044421;GO:0044424;GO:0044444;GO:0044464;GO:0065010;GO:0070062	ko04612
FICD	Adenosine monophosphate-protein transferase FICD		+	4.12504	0.000941176		-1.08868	0.211049	0.87763	1.96631	0.666581		17	17	17	48.9	48.9	48.9	51.777	0	323.31	48048000000	1671	Q9BVA6		GO:0006140;GO:0006464;GO:0008152;GO:0009894;GO:0009987;GO:0018117;GO:0018175;GO:0019219;GO:0019222;GO:0019538;GO:0030811;GO:0031323;GO:0031329;GO:0033121;GO:0033124;GO:0034260;GO:0043086;GO:0043087;GO:0043170;GO:0043412;GO:0044092;GO:0044237;GO:0044238;GO:0044260;GO:0044267;GO:0050789;GO:0050790;GO:0050794;GO:0051171;GO:0051336;GO:0051346;GO:0065007;GO:0065009;GO:0080090	GO:0000166;GO:0003824;GO:0005488;GO:0005524;GO:0016740;GO:0016772;GO:0016779;GO:0017076;GO:0030554;GO:0032553;GO:0032555;GO:0032559;GO:0035639;GO:0070566;GO:0070733	GO:0016021;GO:0031224;GO:0044425;GO:0044464
ATIC	Bifunctional purine biosynthesis protein PURH;Phosphoribosylaminoimidazolecarboxamide formyltransferase;IMP cyclohydrolase		+	3.61634	0.00434899		-1.08876	0.211283	0.877476	1.96624	0.666193		24	24	24	57.9	57.9	57.9	64.615	0	148.35	1241300000	414	P31939;P31939-2		GO:0003360;GO:0006139;GO:0006144;GO:0006163;GO:0006164;GO:0006188;GO:0006189;GO:0006725;GO:0006732;GO:0006753;GO:0006760;GO:0006807;GO:0008152;GO:0009058;GO:0009108;GO:0009112;GO:0009116;GO:0009117;GO:0009123;GO:0009124;GO:0009126;GO:0009127;GO:0009150;GO:0009152;GO:0009156;GO:0009161;GO:0009165;GO:0009167;GO:0009168;GO:0009259;GO:0009260;GO:0009396;GO:0009653;GO:0009887;GO:0009987;GO:0010035;GO:…	GO:0003824;GO:0003937;GO:0004643;GO:0005488;GO:0005515;GO:0016740;GO:0016741;GO:0016742;GO:0016787;GO:0016810;GO:0016814;GO:0019238;GO:0042802;GO:0042803;GO:0046983	GO:0005739;GO:0005829;GO:0016020;GO:0031982;GO:0031988;GO:0043226;GO:0043227;GO:0043229;GO:0043230;GO:0043231;GO:0044421;GO:0044424;GO:0044444;GO:0044464;GO:0065010;GO:0070062	ko00230;ko00670
GNB2L1	Guanine nucleotide-binding protein subunit beta-2-like 1;Guanine nucleotide-binding protein subunit beta-2-like 1, N-terminally processed		+	2.17465	0.0114656		-1.09168	0.219994	0.871687	1.96337	0.651693		16	16	16	57.7	57.7	57.7	35.076	0	231.45	3707400000	423	P63244;J3KPE3;H0YAF8;D6RAC2;H0Y8W2;D6REE5;H0YAM7;D6RHH4;D6R9L0;D6R9Z1;D6RFX4		GO:0001558;GO:0001649;GO:0001678;GO:0001932;GO:0001933;GO:0001934;GO:0003254;GO:0006140;GO:0006417;GO:0006469;GO:0006919;GO:0007049;GO:0007369;GO:0009653;GO:0009743;GO:0009746;GO:0009749;GO:0009889;GO:0009890;GO:0009892;GO:0009893;GO:0009894;GO:0009896;GO:0009966;GO:0009968;GO:0009987;GO:0010033;GO:0010468;GO:0010470;GO:0010556;GO:0010558;GO:0010562;GO:0010563;GO:0010604;GO:0010605;GO:0010608;GO:…	GO:0004857;GO:0004860;GO:0005080;GO:0005102;GO:0005198;GO:0005488;GO:0005515;GO:0008047;GO:0008200;GO:0008656;GO:0016247;GO:0016248;GO:0016504;GO:0016505;GO:0019207;GO:0019210;GO:0019887;GO:0019899;GO:0019900;GO:0019901;GO:0019902;GO:0019903;GO:0019904;GO:0030234;GO:0030292;GO:0030971;GO:0032947;GO:0035591;GO:0042169;GO:0042802;GO:0042803;GO:0043028;GO:0046983;GO:0060090;GO:0061134	GO:0001891;GO:0005634;GO:0005737;GO:0005739;GO:0005829;GO:0005856;GO:0015935;GO:0030425;GO:0030496;GO:0030529;GO:0031982;GO:0031988;GO:0032991;GO:0042995;GO:0043005;GO:0043025;GO:0043204;GO:0043226;GO:0043227;GO:0043228;GO:0043229;GO:0043230;GO:0043231;GO:0043232;GO:0044297;GO:0044421;GO:0044422;GO:0044424;GO:0044425;GO:0044444;GO:0044446;GO:0044459;GO:0044464;GO:0048471;GO:0065010;GO:0070062	ko05162
ACLY	ATP-citrate synthase		+	5.42094	0.00182857		-1.09225	0.221705	0.870542	1.96279	0.648837		35	35	35	35.7	35.7	35.7	119.77	0	307.44	3730000000	703	P53396-2;P53396;P53396-3		GO:0005975;GO:0006082;GO:0006091;GO:0006101;GO:0006112;GO:0006139;GO:0006629;GO:0006637;GO:0006638;GO:0006639;GO:0006641;GO:0006662;GO:0006732;GO:0006753;GO:0006807;GO:0008152;GO:0008610;GO:0009058;GO:0009108;GO:0009116;GO:0009117;GO:0009119;GO:0009893;GO:0009987;GO:0015936;GO:0015980;GO:0018904;GO:0019222;GO:0019432;GO:0019752;GO:0031323;GO:0031325;GO:0033865;GO:0034641;GO:0035336;GO:0035337;GO:…	GO:0000166;GO:0003824;GO:0003878;GO:0004774;GO:0004775;GO:0005488;GO:0005524;GO:0016405;GO:0016740;GO:0016746;GO:0016874;GO:0016877;GO:0016878;GO:0017076;GO:0030554;GO:0032553;GO:0032555;GO:0032559;GO:0035639;GO:0043167;GO:0043169;GO:0046872;GO:0046912;GO:0048037	GO:0005654;GO:0005737;GO:0005739;GO:0005829;GO:0005886;GO:0009346;GO:0016020;GO:0031982;GO:0031988;GO:0032991;GO:0043226;GO:0043227;GO:0043229;GO:0043230;GO:0043231;GO:0043234;GO:0044421;GO:0044422;GO:0044424;GO:0044428;GO:0044444;GO:0044446;GO:0044464;GO:0065010;GO:0070062	ko00020;ko00720
DSTN	Destrin		+	3.30745	0.00318841		-1.0931	0.224291	0.868808	1.96191	0.644517		13	12	12	77	72.7	72.7	18.506	0	323.31	3499600000	358	P60981;P60981-2;F6RFD5		GO:0006996;GO:0007010;GO:0007015;GO:0008064;GO:0008154;GO:0009987;GO:0010638;GO:0016043;GO:0022411;GO:0030029;GO:0030036;GO:0030042;GO:0030832;GO:0030834;GO:0030836;GO:0032535;GO:0032956;GO:0032970;GO:0032984;GO:0033043;GO:0034621;GO:0034623;GO:0043241;GO:0043243;GO:0043244;GO:0043624;GO:0043933;GO:0048518;GO:0048522;GO:0050789;GO:0050794;GO:0051014;GO:0051128;GO:0051130;GO:0051261;GO:0051493;GO:…		GO:0005856;GO:0015629;GO:0030863;GO:0030864;GO:0031982;GO:0031988;GO:0043226;GO:0043227;GO:0043228;GO:0043229;GO:0043230;GO:0043232;GO:0044421;GO:0044422;GO:0044424;GO:0044430;GO:0044444;GO:0044446;GO:0044448;GO:0044464;GO:0065010;GO:0070062
PAICS	Multifunctional protein ADE2;Phosphoribosylaminoimidazole-succinocarboxamide synthase;Phosphoribosylaminoimidazole carboxylase		+	2.02091	0.019932		-1.09572	0.232332	0.863383	1.9591	0.631051		17	17	17	43.5	43.5	43.5	47.079	0	210.69	4839000000	457	P22234;P22234-2;E9PBS1;D6RF62		GO:0006139;GO:0006144;GO:0006163;GO:0006164;GO:0006188;GO:0006189;GO:0006725;GO:0006753;GO:0006807;GO:0008152;GO:0009058;GO:0009112;GO:0009113;GO:0009117;GO:0009123;GO:0009124;GO:0009126;GO:0009127;GO:0009150;GO:0009152;GO:0009156;GO:0009161;GO:0009165;GO:0009167;GO:0009168;GO:0009259;GO:0009260;GO:0009987;GO:0018130;GO:0034641;GO:0034654;GO:0042440;GO:0044237;GO:0044238;GO:0044249;GO:0044271;GO:…	GO:0000166;GO:0003824;GO:0004638;GO:0004639;GO:0005488;GO:0005515;GO:0005524;GO:0016829;GO:0016830;GO:0016831;GO:0016874;GO:0016879;GO:0016881;GO:0017076;GO:0030554;GO:0032553;GO:0032555;GO:0032559;GO:0035639;GO:0042802	GO:0005829;GO:0016020;GO:0031982;GO:0031988;GO:0043226;GO:0043227;GO:0043230;GO:0044421;GO:0044424;GO:0044444;GO:0044464;GO:0065010;GO:0070062	ko00230
GDI2	Rab GDP dissociation inhibitor beta		+	5.57026	0.00103226		-1.09666	0.235269	0.861388	1.95805	0.626119		18	18	13	49.7	49.7	37.3	50.663	0	143.85	2089000000	479	P50395;P50395-2		GO:0006810;GO:0007165;GO:0007264;GO:0009966;GO:0009987;GO:0015031;GO:0016192;GO:0023051;GO:0035556;GO:0045184;GO:0048583;GO:0050789;GO:0050794;GO:0050896;GO:0051056;GO:0051234;GO:0051716;GO:0065007	GO:0005083;GO:0005092;GO:0005093;GO:0005096;GO:0008047;GO:0030234;GO:0030695;GO:0060589	GO:0005737;GO:0005794;GO:0005829;GO:0005912;GO:0005924;GO:0005925;GO:0016020;GO:0030054;GO:0030055;GO:0031982;GO:0031988;GO:0043226;GO:0043227;GO:0043229;GO:0043230;GO:0043231;GO:0044421;GO:0044424;GO:0044444;GO:0044464;GO:0065010;GO:0070062;GO:0070161
RPSA	40S ribosomal protein SA		+	3.14403	0.00502564		-1.1027	0.254648	0.848056	1.95076	0.593408		11	11	11	57	57	57	29.404	0	323.31	1741500000	288	C9J9K3;A0A0C4DG17;P08865;F8WD59		GO:0000028;GO:0000184;GO:0000447;GO:0000461;GO:0000469;GO:0000478;GO:0000479;GO:0000956;GO:0006139;GO:0006364;GO:0006396;GO:0006401;GO:0006402;GO:0006405;GO:0006407;GO:0006412;GO:0006413;GO:0006414;GO:0006415;GO:0006605;GO:0006612;GO:0006613;GO:0006614;GO:0006807;GO:0006810;GO:0006886;GO:0006913;GO:0007155;GO:0008152;GO:0009056;GO:0009057;GO:0009058;GO:0009059;GO:0009987;GO:0010467;GO:0015031;GO:…	GO:0003735;GO:0004872;GO:0005055;GO:0005198;GO:0005488;GO:0043021;GO:0043022	GO:0005634;GO:0005737;GO:0005829;GO:0005886;GO:0015935;GO:0016020;GO:0022627;GO:0030529;GO:0030684;GO:0030686;GO:0031982;GO:0031988;GO:0032991;GO:0043226;GO:0043227;GO:0043229;GO:0043230;GO:0043231;GO:0044421;GO:0044422;GO:0044424;GO:0044444;GO:0044446;GO:0044464;GO:0065010;GO:0070062	ko03010
GSTO1	Glutathione S-transferase omega-1		+	3.17235	0.00229008		-1.10697	0.268946	0.838024	1.94499	0.569078		17	17	17	57.7	57.7	57.7	27.566	0	323.31	27497000000	963	P78417;Q5TA02;P78417-3;P78417-2		GO:0006082;GO:0006766;GO:0006767;GO:0006805;GO:0006937;GO:0006942;GO:0007165;GO:0008016;GO:0008152;GO:0009056;GO:0009987;GO:0010035;GO:0010522;GO:0010880;GO:0010881;GO:0010882;GO:0010959;GO:0014722;GO:0014809;GO:0014810;GO:0014819;GO:0019722;GO:0019752;GO:0019852;GO:0019932;GO:0022898;GO:0032386;GO:0032409;GO:0032410;GO:0032411;GO:0032412;GO:0032413;GO:0032414;GO:0032844;GO:0032879;GO:0034762;GO:…	GO:0003824;GO:0004364;GO:0015036;GO:0015037;GO:0015038;GO:0016209;GO:0016491;GO:0016667;GO:0016672;GO:0016740;GO:0016765;GO:0030613;GO:0030614;GO:0045174;GO:0050610	GO:0005737;GO:0005829;GO:0031982;GO:0031988;GO:0043226;GO:0043227;GO:0043230;GO:0044421;GO:0044424;GO:0044444;GO:0044464;GO:0065010;GO:0070062	ko00480;ko00980;ko00982
YWHAG	14-3-3 protein gamma;14-3-3 protein gamma, N-terminally processed		+	2.92509	0.00558659		-1.10707	0.269285	0.837784	1.94485	0.568499		12	9	8	55.1	44.9	41.3	28.302	0	323.31	2972400000	403	P61981		GO:0000086;GO:0000278;GO:0001932;GO:0006139;GO:0006352;GO:0006367;GO:0006469;GO:0006605;GO:0006807;GO:0006810;GO:0006886;GO:0006915;GO:0006996;GO:0007049;GO:0007165;GO:0007264;GO:0008152;GO:0008219;GO:0009058;GO:0009966;GO:0009987;GO:0010467;GO:0010646;GO:0012501;GO:0015031;GO:0016043;GO:0016070;GO:0016265;GO:0019220;GO:0019222;GO:0022402;GO:0023051;GO:0031323;GO:0031399;GO:0031644;GO:0032268;GO:…	GO:0004857;GO:0004860;GO:0005080;GO:0005102;GO:0005159;GO:0005488;GO:0005515;GO:0008426;GO:0019207;GO:0019210;GO:0019887;GO:0019899;GO:0019900;GO:0019901;GO:0030234;GO:0030291	GO:0005829;GO:0005912;GO:0005924;GO:0005925;GO:0012506;GO:0016020;GO:0030054;GO:0030055;GO:0030659;GO:0031090;GO:0031982;GO:0031988;GO:0043226;GO:0043227;GO:0043230;GO:0044421;GO:0044422;GO:0044424;GO:0044433;GO:0044444;GO:0044446;GO:0044464;GO:0065010;GO:0070062;GO:0070161	ko04110;ko04114;ko04722
CCT7	T-complex protein 1 subunit eta		+	5.08741	0.00152381		-1.10756	0.270979	0.836584	1.94414	0.565605		24	24	24	60.4	60.4	60.4	59.366	0	323.31	3543800000	771	Q99832;Q99832-3;Q99832-4;Q99832-2		GO:0006457;GO:0006458;GO:0007339;GO:0008037;GO:0008152;GO:0009987;GO:0009988;GO:0019538;GO:0022414;GO:0035036;GO:0043170;GO:0044237;GO:0044238;GO:0044260;GO:0044267;GO:0048610;GO:0051084	GO:0000166;GO:0005488;GO:0005515;GO:0005524;GO:0017076;GO:0030554;GO:0032553;GO:0032555;GO:0032559;GO:0035639;GO:0051082	GO:0005737;GO:0005739;GO:0005829;GO:0005832;GO:0005874;GO:0031982;GO:0031988;GO:0032991;GO:0043226;GO:0043227;GO:0043229;GO:0043230;GO:0043231;GO:0043234;GO:0044297;GO:0044421;GO:0044422;GO:0044424;GO:0044430;GO:0044444;GO:0044445;GO:0044446;GO:0044464;GO:0065010;GO:0070062
IPO5	Importin-5		+	2.5371	0.010749		-1.10806	0.272692	0.835369	1.94343	0.562677		21	21	19	26.8	26.8	25.1	125.54	0	192.22	1044200000	307	O00410-3;O00410;H0Y8C6;O00410-2		GO:0001101;GO:0006140;GO:0006605;GO:0006606;GO:0006607;GO:0006610;GO:0006810;GO:0006886;GO:0006913;GO:0009719;GO:0009894;GO:0009987;GO:0010033;GO:0010243;GO:0014075;GO:0015031;GO:0016032;GO:0017038;GO:0019219;GO:0019222;GO:0030811;GO:0031323;GO:0031329;GO:0032386;GO:0032388;GO:0032879;GO:0032880;GO:0033121;GO:0033124;GO:0033157;GO:0034260;GO:0034762;GO:0034764;GO:0042221;GO:0042306;GO:0042307;GO:…	GO:0004857;GO:0005095;GO:0005215;GO:0005488;GO:0005515;GO:0008536;GO:0008565;GO:0017016;GO:0019899;GO:0022892;GO:0030234;GO:0030695;GO:0031267;GO:0051020;GO:0060589	GO:0005634;GO:0005643;GO:0005654;GO:0005730;GO:0005737;GO:0005794;GO:0016020;GO:0031090;GO:0031965;GO:0032991;GO:0043226;GO:0043227;GO:0043228;GO:0043229;GO:0043231;GO:0043232;GO:0043234;GO:0044422;GO:0044424;GO:0044425;GO:0044428;GO:0044444;GO:0044446;GO:0044464;GO:0046930
KHSRP	Far upstream element-binding protein 2		+	2.83255	0.00576842		-1.10968	0.278339	0.831343	1.94102	0.553004		22	22	20	42.3	42.3	39.2	73.114	0	198.55	1932100000	516	Q92945;A0A087WTP3;M0R0I5		GO:0000375;GO:0006139;GO:0006351;GO:0006355;GO:0006396;GO:0006397;GO:0006401;GO:0006402;GO:0006807;GO:0006810;GO:0008152;GO:0008380;GO:0009056;GO:0009057;GO:0009058;GO:0009059;GO:0009889;GO:0009987;GO:0010467;GO:0010468;GO:0010556;GO:0015931;GO:0016070;GO:0016071;GO:0019219;GO:0019222;GO:0031323;GO:0031326;GO:0032774;GO:0034641;GO:0034645;GO:0043170;GO:0044237;GO:0044238;GO:0044248;GO:0044249;GO:…	GO:0003676;GO:0003677;GO:0003723;GO:0003729;GO:0005488	GO:0005654;GO:0005829;GO:0010494;GO:0016020;GO:0030529;GO:0032991;GO:0035770;GO:0043226;GO:0043228;GO:0043229;GO:0043232;GO:0044422;GO:0044424;GO:0044428;GO:0044444;GO:0044446;GO:0044464
TRIM28	Transcription intermediary factor 1-beta		+	3.80037	0.0048		-1.11331	0.291329	0.821985	1.93529	0.530656		22	22	22	45.7	45.7	45.7	88.549	0	323.31	2610500000	554	Q13263;Q13263-2;M0R0K9		GO:0000122;GO:0000902;GO:0000904;GO:0001837;GO:0002009;GO:0002376;GO:0006139;GO:0006259;GO:0006281;GO:0006282;GO:0006304;GO:0006305;GO:0006306;GO:0006352;GO:0006355;GO:0006357;GO:0006367;GO:0006461;GO:0006464;GO:0006468;GO:0006730;GO:0006793;GO:0006796;GO:0006807;GO:0006950;GO:0006952;GO:0006955;GO:0006974;GO:0007566;GO:0008152;GO:0009058;GO:0009653;GO:0009889;GO:0009890;GO:0009891;GO:0009892;GO:…	GO:0000988;GO:0000989;GO:0001071;GO:0003676;GO:0003677;GO:0003700;GO:0003712;GO:0003713;GO:0003714;GO:0003824;GO:0004672;GO:0004842;GO:0005488;GO:0005515;GO:0008270;GO:0016301;GO:0016740;GO:0016772;GO:0016773;GO:0016874;GO:0016879;GO:0016881;GO:0019787;GO:0019899;GO:0019904;GO:0031625;GO:0035851;GO:0043167;GO:0043169;GO:0043565;GO:0046872;GO:0046914;GO:0070087	GO:0000785;GO:0000790;GO:0000791;GO:0000792;GO:0005634;GO:0005654;GO:0005719;GO:0005720;GO:0043226;GO:0043227;GO:0043229;GO:0043231;GO:0044422;GO:0044424;GO:0044427;GO:0044428;GO:0044446;GO:0044454;GO:0044464
PABPC1	Polyadenylate-binding protein 1;Polyadenylate-binding protein		+	2.44374	0.0121265		-1.11406	0.294046	0.82001	1.93407	0.525964		19	19	11	41	41	23.9	70.67	0	74.786	1817400000	343	P11940;E7EQV3;E7ERJ7;P11940-2;A0A087WTT1		GO:0000184;GO:0000288;GO:0000289;GO:0000375;GO:0000377;GO:0000398;GO:0000956;GO:0006139;GO:0006378;GO:0006396;GO:0006397;GO:0006401;GO:0006402;GO:0006412;GO:0006413;GO:0006417;GO:0006807;GO:0008152;GO:0008380;GO:0009056;GO:0009057;GO:0009058;GO:0009059;GO:0009889;GO:0009891;GO:0009892;GO:0009893;GO:0009894;GO:0009895;GO:0009896;GO:0009987;GO:0010467;GO:0010468;GO:0010556;GO:0010557;GO:0010604;GO:…	GO:0000166;GO:0003676;GO:0003723;GO:0003727;GO:0003729;GO:0005488;GO:0005515;GO:0008022;GO:0008143;GO:0008187;GO:0008266;GO:0008494;GO:0045182;GO:0070717;GO:0090079	GO:0005634;GO:0005681;GO:0005737;GO:0005829;GO:0005912;GO:0005924;GO:0005925;GO:0010494;GO:0016020;GO:0030054;GO:0030055;GO:0030529;GO:0031982;GO:0031988;GO:0032991;GO:0035770;GO:0043226;GO:0043227;GO:0043228;GO:0043229;GO:0043230;GO:0043231;GO:0043232;GO:0044421;GO:0044422;GO:0044424;GO:0044428;GO:0044444;GO:0044446;GO:0044464;GO:0065010;GO:0070062;GO:0070161;GO:0071013	ko03013;ko03015;ko03018
MATR3	Matrin-3		+	3.28868	0.00375342		-1.11406	0.294071	0.819992	1.93405	0.525921		20	20	20	33.1	33.1	33.1	94.622	0	131.88	2213500000	552	P43243;A8MXP9;A0A0R4J2E8;D6REM6;D6R991		GO:0010468;GO:0010608;GO:0019222;GO:0050789;GO:0060255;GO:0065007	GO:0000166;GO:0003676;GO:0005198;GO:0005488;GO:0008270;GO:0043167;GO:0043169;GO:0046872;GO:0046914	GO:0005637;GO:0005654;GO:0016020;GO:0016363;GO:0019866;GO:0031090;GO:0031965;GO:0044422;GO:0044424;GO:0044428;GO:0044446;GO:0044464
RPS5	40S ribosomal protein S5;40S ribosomal protein S5, N-terminally processed		+	3.64665	0.000744186		-1.11474	0.296562	0.818176	1.93292	0.521614		11	11	11	55.5	55.5	55.5	22.391	0	323.31	17936000000	801	M0R0F0;P46782;M0R0R2;M0QZN2		GO:0000184;GO:0000956;GO:0006139;GO:0006401;GO:0006402;GO:0006412;GO:0006413;GO:0006414;GO:0006415;GO:0006417;GO:0006448;GO:0006450;GO:0006605;GO:0006612;GO:0006613;GO:0006614;GO:0006807;GO:0006810;GO:0006886;GO:0008152;GO:0009056;GO:0009057;GO:0009058;GO:0009059;GO:0009889;GO:0009987;GO:0010467;GO:0010468;GO:0010556;GO:0010608;GO:0015031;GO:0016032;GO:0016043;GO:0016070;GO:0016071;GO:0019058;GO:…	GO:0003676;GO:0003723;GO:0003729;GO:0003735;GO:0005198;GO:0005488	GO:0005829;GO:0005912;GO:0005924;GO:0005925;GO:0015935;GO:0016020;GO:0022627;GO:0030054;GO:0030055;GO:0030529;GO:0031982;GO:0031988;GO:0032991;GO:0043226;GO:0043227;GO:0043230;GO:0044421;GO:0044422;GO:0044424;GO:0044444;GO:0044446;GO:0044464;GO:0065010;GO:0070062;GO:0070161	ko03010
PRPS1	Ribose-phosphate pyrophosphokinase 1		+	2.47324	0.00837037		-1.11485	0.296976	0.817873	1.93272	0.520897		13	13	5	47.8	47.8	20.4	34.834	0	208.3	1209200000	278	P60891;B1ALA9;P60891-2		GO:0005975;GO:0005996;GO:0006014;GO:0006015;GO:0006066;GO:0006082;GO:0006139;GO:0006144;GO:0006163;GO:0006164;GO:0006167;GO:0006220;GO:0006221;GO:0006725;GO:0006753;GO:0006807;GO:0007399;GO:0008152;GO:0009058;GO:0009112;GO:0009113;GO:0009117;GO:0009123;GO:0009124;GO:0009126;GO:0009127;GO:0009150;GO:0009152;GO:0009156;GO:0009161;GO:0009165;GO:0009167;GO:0009168;GO:0009259;GO:0009260;GO:0009653;GO:…	GO:0000166;GO:0000287;GO:0003824;GO:0004749;GO:0005488;GO:0005515;GO:0005524;GO:0016208;GO:0016301;GO:0016740;GO:0016772;GO:0016778;GO:0017076;GO:0019001;GO:0019003;GO:0030246;GO:0030554;GO:0032553;GO:0032555;GO:0032559;GO:0032561;GO:0035639;GO:0042802;GO:0042803;GO:0043167;GO:0043169;GO:0043531;GO:0046872;GO:0046983	GO:0002189;GO:0005829;GO:0032991;GO:0043234;GO:0044424;GO:0044444;GO:0044464	ko00030;ko00230
EIF3B	Eukaryotic translation initiation factor 3 subunit B		+	2.35979	0.0200267		-1.11617	0.301904	0.814263	1.93043	0.512359		20	20	20	34.6	34.6	34.6	92.48	0	87.062	789520000	239	P55884;P55884-2		GO:0001731;GO:0006412;GO:0006413;GO:0006417;GO:0006446;GO:0008152;GO:0009058;GO:0009059;GO:0009889;GO:0009987;GO:0010467;GO:0010468;GO:0010556;GO:0010608;GO:0016043;GO:0019222;GO:0019538;GO:0022607;GO:0022618;GO:0031323;GO:0031326;GO:0032268;GO:0034621;GO:0034622;GO:0034645;GO:0043170;GO:0043933;GO:0044237;GO:0044238;GO:0044249;GO:0044260;GO:0044267;GO:0050789;GO:0050794;GO:0051246;GO:0060255;GO:…	GO:0000166;GO:0003676;GO:0003723;GO:0003743;GO:0005198;GO:0005488;GO:0005515;GO:0008135;GO:0032947	GO:0005654;GO:0005737;GO:0005829;GO:0005852;GO:0016282;GO:0030529;GO:0031982;GO:0031988;GO:0032991;GO:0033290;GO:0043226;GO:0043227;GO:0043230;GO:0043234;GO:0044421;GO:0044422;GO:0044424;GO:0044428;GO:0044444;GO:0044446;GO:0044464;GO:0065010;GO:0070062;GO:0070993;GO:0071541	ko03013
PC	Pyruvate carboxylase, mitochondrial		+	2.62365	0.0175887		1.11627	-0.813965	-0.30231	-1.41858	0.511655		52	52	51	58	58	57.5	129.63	0	323.31	60543000000	6619	P11498		GO:0005975;GO:0005996;GO:0006006;GO:0006066;GO:0006082;GO:0006090;GO:0006094;GO:0006107;GO:0006629;GO:0006766;GO:0006767;GO:0006768;GO:0006790;GO:0006807;GO:0008152;GO:0009058;GO:0009892;GO:0009987;GO:0010468;GO:0010605;GO:0010629;GO:0016051;GO:0019072;GO:0019074;GO:0019222;GO:0019318;GO:0019319;GO:0019752;GO:0022414;GO:0022415;GO:0032787;GO:0034637;GO:0034641;GO:0042180;GO:0043436;GO:0043603;GO:…	GO:0000166;GO:0003676;GO:0003677;GO:0003824;GO:0004075;GO:0004736;GO:0005488;GO:0005524;GO:0009374;GO:0016874;GO:0016879;GO:0016885;GO:0017076;GO:0019842;GO:0030554;GO:0031406;GO:0032553;GO:0032555;GO:0032559;GO:0033293;GO:0035639;GO:0043167;GO:0043169;GO:0046872	GO:0005737;GO:0005739;GO:0005743;GO:0005759;GO:0005829;GO:0016020;GO:0019866;GO:0031090;GO:0031966;GO:0031974;GO:0043226;GO:0043227;GO:0043229;GO:0043231;GO:0043233;GO:0044422;GO:0044424;GO:0044429;GO:0044444;GO:0044446;GO:0044464;GO:0070013	ko00020;ko00620
UBA1	Ubiquitin-like modifier-activating enzyme 1		+	3.5974	0.00195041		-1.11787	0.308369	0.809497	1.92737	0.501128		33	33	33	43.5	43.5	43.5	113.8	0	323.31	8196000000	1519	P22314-2;P22314		GO:0006464;GO:0006508;GO:0006950;GO:0006974;GO:0008152;GO:0009056;GO:0009057;GO:0009987;GO:0016567;GO:0019538;GO:0019941;GO:0032446;GO:0033554;GO:0043170;GO:0043412;GO:0043632;GO:0044237;GO:0044238;GO:0044248;GO:0044260;GO:0044265;GO:0044267;GO:0050896;GO:0051603;GO:0051716;GO:0070647	GO:0000166;GO:0003824;GO:0004839;GO:0004842;GO:0005488;GO:0005524;GO:0008641;GO:0016874;GO:0016879;GO:0016881;GO:0017076;GO:0019787;GO:0030554;GO:0032553;GO:0032555;GO:0032559;GO:0035639	GO:0005634;GO:0005737;GO:0005739;GO:0005829;GO:0031982;GO:0031988;GO:0043226;GO:0043227;GO:0043229;GO:0043230;GO:0043231;GO:0044421;GO:0044424;GO:0044444;GO:0044464;GO:0065010;GO:0070062	ko04120;ko05012
MYL6	Myosin light polypeptide 6		+	2.24338	0.00993991		-1.11832	0.310138	0.808186	1.92651	0.498048		10	10	10	78.1	78.1	78.1	16.93	0	323.31	6855400000	785	P60660;F8W1R7;J3KND3;G3V1V0;P60660-2;G8JLA2;B7Z6Z4;G3V1Y7;F8VPF3		GO:0003008;GO:0003012;GO:0006928;GO:0006935;GO:0006936;GO:0007165;GO:0007166;GO:0007167;GO:0007169;GO:0007264;GO:0007411;GO:0007519;GO:0008152;GO:0009605;GO:0009888;GO:0009987;GO:0014706;GO:0030029;GO:0030048;GO:0030049;GO:0032501;GO:0032502;GO:0033275;GO:0035556;GO:0040011;GO:0042221;GO:0042330;GO:0048013;GO:0048856;GO:0050789;GO:0050794;GO:0050896;GO:0051716;GO:0060537;GO:0065007;GO:0070252	GO:0003774;GO:0003824;GO:0005198;GO:0005488;GO:0005509;GO:0008307;GO:0016462;GO:0016787;GO:0016817;GO:0016818;GO:0016887;GO:0017111;GO:0030898;GO:0042623;GO:0043167;GO:0043169;GO:0046872	GO:0005829;GO:0005903;GO:0016020;GO:0016459;GO:0016461;GO:0031982;GO:0031988;GO:0032991;GO:0042995;GO:0043226;GO:0043227;GO:0043230;GO:0043234;GO:0044421;GO:0044422;GO:0044424;GO:0044430;GO:0044444;GO:0044446;GO:0044464;GO:0065010;GO:0070062	ko04270
PDIA3	Protein disulfide-isomerase A3		+	3.98658	0.000950495		-1.11839	0.310378	0.808008	1.9264	0.49763		30	30	24	59	59	48.5	56.782	0	323.31	38703000000	2293	P30101		GO:0002376;GO:0002474;GO:0002478;GO:0002479;GO:0005975;GO:0006457;GO:0006464;GO:0006486;GO:0006487;GO:0006508;GO:0006605;GO:0006606;GO:0006621;GO:0006810;GO:0006886;GO:0006913;GO:0006950;GO:0007165;GO:0008152;GO:0009987;GO:0015031;GO:0017038;GO:0018193;GO:0018196;GO:0018279;GO:0019538;GO:0019725;GO:0019882;GO:0019884;GO:0032507;GO:0033554;GO:0034975;GO:0034976;GO:0035437;GO:0042590;GO:0042592;GO:…	GO:0003756;GO:0003824;GO:0004175;GO:0004197;GO:0004620;GO:0004629;GO:0008081;GO:0008233;GO:0008234;GO:0015036;GO:0016298;GO:0016491;GO:0016667;GO:0016787;GO:0016788;GO:0016853;GO:0016860;GO:0016862;GO:0016864;GO:0042578;GO:0070011	GO:0005634;GO:0005783;GO:0005788;GO:0005790;GO:0005912;GO:0005924;GO:0005925;GO:0009986;GO:0016023;GO:0030054;GO:0030055;GO:0031410;GO:0031974;GO:0031982;GO:0031988;GO:0042470;GO:0043226;GO:0043227;GO:0043229;GO:0043230;GO:0043231;GO:0043233;GO:0044421;GO:0044422;GO:0044424;GO:0044432;GO:0044444;GO:0044446;GO:0044464;GO:0048770;GO:0065010;GO:0070013;GO:0070062;GO:0070161	ko04141;ko04612
TARS	Threonine--tRNA ligase, cytoplasmic		+	4.15599	0.000969697		-1.12056	0.318904	0.801654	1.92221	0.48275		26	26	26	42	42	42	83.434	0	159.36	3157500000	517	P26639;P26639-2		GO:0006082;GO:0006139;GO:0006399;GO:0006412;GO:0006418;GO:0006435;GO:0006520;GO:0006807;GO:0008152;GO:0009058;GO:0009059;GO:0009308;GO:0009987;GO:0010467;GO:0016070;GO:0019538;GO:0019752;GO:0034641;GO:0034645;GO:0034660;GO:0042180;GO:0043038;GO:0043039;GO:0043170;GO:0043436;GO:0044106;GO:0044237;GO:0044238;GO:0044249;GO:0044260;GO:0044267;GO:0044281;GO:0090304	GO:0000166;GO:0003824;GO:0004812;GO:0004829;GO:0005488;GO:0005515;GO:0005524;GO:0016874;GO:0016875;GO:0016876;GO:0017076;GO:0030554;GO:0032553;GO:0032555;GO:0032559;GO:0035639;GO:0042802;GO:0042803;GO:0046983	GO:0005737;GO:0005829;GO:0005856;GO:0015629;GO:0031982;GO:0031988;GO:0043226;GO:0043227;GO:0043228;GO:0043229;GO:0043230;GO:0043232;GO:0044421;GO:0044424;GO:0044444;GO:0044464;GO:0065010;GO:0070062	ko00970
CCT8	T-complex protein 1 subunit theta		+	3.80805	0.000923077		-1.12067	0.319342	0.801326	1.922	0.481984		28	28	28	55.8	55.8	55.8	59.62	0	274.33	8139300000	1279	P50990;P50990-2;P50990-3		GO:0006457;GO:0006458;GO:0007339;GO:0008037;GO:0008152;GO:0009987;GO:0009988;GO:0016043;GO:0019538;GO:0022414;GO:0022607;GO:0035036;GO:0043170;GO:0044237;GO:0044238;GO:0044260;GO:0044267;GO:0046931;GO:0048610;GO:0051084;GO:0071840;GO:0071841;GO:0071842;GO:0071844	GO:0000166;GO:0003824;GO:0005488;GO:0005524;GO:0016462;GO:0016787;GO:0016817;GO:0016818;GO:0016887;GO:0017076;GO:0017111;GO:0030554;GO:0032553;GO:0032555;GO:0032559;GO:0035639;GO:0042623	GO:0005737;GO:0005813;GO:0005815;GO:0005829;GO:0005832;GO:0005856;GO:0005874;GO:0016234;GO:0016235;GO:0031982;GO:0031988;GO:0032991;GO:0043226;GO:0043227;GO:0043228;GO:0043229;GO:0043230;GO:0043232;GO:0043234;GO:0044297;GO:0044421;GO:0044422;GO:0044424;GO:0044430;GO:0044444;GO:0044445;GO:0044446;GO:0044464;GO:0045111;GO:0065010;GO:0070062
P4HB	Protein disulfide-isomerase		+	2.47296	0.00843439		-1.12243	0.326438	0.795988	1.91842	0.46955		37	37	37	70.1	70.1	70.1	57.116	0	323.31	47056000000	1995	P07237;H7BZ94;H0Y3Z3		GO:0000302;GO:0001666;GO:0006082;GO:0006457;GO:0006464;GO:0006508;GO:0006520;GO:0006575;GO:0006807;GO:0006950;GO:0006979;GO:0008152;GO:0009308;GO:0009987;GO:0010035;GO:0016043;GO:0018193;GO:0018208;GO:0018401;GO:0019471;GO:0019511;GO:0019538;GO:0019725;GO:0019752;GO:0030198;GO:0032787;GO:0033554;GO:0034641;GO:0034976;GO:0042157;GO:0042180;GO:0042221;GO:0042592;GO:0043062;GO:0043170;GO:0043412;GO:…	GO:0003756;GO:0003824;GO:0004175;GO:0004656;GO:0008233;GO:0016491;GO:0016705;GO:0016706;GO:0016787;GO:0016853;GO:0016860;GO:0016862;GO:0016864;GO:0019798;GO:0031543;GO:0031545;GO:0070011	GO:0005576;GO:0005783;GO:0005788;GO:0005793;GO:0005886;GO:0005912;GO:0005924;GO:0005925;GO:0016020;GO:0016023;GO:0016222;GO:0030054;GO:0030055;GO:0031410;GO:0031974;GO:0031982;GO:0031988;GO:0032991;GO:0042470;GO:0043226;GO:0043227;GO:0043229;GO:0043230;GO:0043231;GO:0043233;GO:0043234;GO:0044421;GO:0044422;GO:0044424;GO:0044432;GO:0044444;GO:0044446;GO:0044464;GO:0048770;GO:0065010;GO:0070013;GO:…	ko04141
IMPDH2	Inosine-5-monophosphate dehydrogenase 2		+	4.1161	0.00101587		-1.12349	0.330828	0.792665	1.91616	0.461837		23	23	1	49.6	49.6	3.7	55.804	0	323.31	12120000000	1037	P12268		GO:0001775;GO:0002376;GO:0006139;GO:0006144;GO:0006163;GO:0006164;GO:0006177;GO:0006461;GO:0006725;GO:0006753;GO:0006807;GO:0008152;GO:0008283;GO:0009058;GO:0009112;GO:0009117;GO:0009123;GO:0009124;GO:0009126;GO:0009127;GO:0009150;GO:0009152;GO:0009156;GO:0009161;GO:0009165;GO:0009167;GO:0009168;GO:0009259;GO:0009260;GO:0009987;GO:0010033;GO:0016043;GO:0018130;GO:0022607;GO:0032502;GO:0032943;GO:…	GO:0000166;GO:0003676;GO:0003677;GO:0003723;GO:0003824;GO:0003938;GO:0005488;GO:0016491;GO:0016614;GO:0016616;GO:0043167;GO:0043169;GO:0046872	GO:0005634;GO:0005737;GO:0005778;GO:0005829;GO:0016020;GO:0031090;GO:0031903;GO:0031982;GO:0031988;GO:0042579;GO:0043226;GO:0043227;GO:0043229;GO:0043230;GO:0043231;GO:0044421;GO:0044422;GO:0044424;GO:0044438;GO:0044439;GO:0044444;GO:0044446;GO:0044464;GO:0065010;GO:0070062	ko00230;ko00983
STIP1	Stress-induced-phosphoprotein 1		+	6.395	0		-1.12405	0.333152	0.790898	1.91495	0.457746		28	28	28	47.5	47.5	47.5	62.639	0	198.17	4297700000	641	P31948;P31948-2;P31948-3		GO:0006950;GO:0050896		GO:0005634;GO:0005794;GO:0043226;GO:0043227;GO:0043229;GO:0043231;GO:0044424;GO:0044444;GO:0044464	ko05020
RBM4;RBM4B	RNA-binding protein 4		+	2.89662	0.00883186		-1.12411	0.333389	0.790718	1.91483	0.457329		14	14	1	45.3	45.3	3.6	40.313	0	323.31	1351900000	225	Q9BWF3;E9PB51;Q9BWF3-4;D6R9K7;J3QRR5;Q9BWF3-3;Q9BWF3-2;E9PLB0;E9PM61;U3KQD5		GO:0000165;GO:0000381;GO:0002183;GO:0002190;GO:0002192;GO:0006139;GO:0006396;GO:0006397;GO:0006413;GO:0006417;GO:0006446;GO:0006807;GO:0006950;GO:0007165;GO:0007243;GO:0008152;GO:0008380;GO:0009314;GO:0009416;GO:0009605;GO:0009628;GO:0009648;GO:0009649;GO:0009889;GO:0009890;GO:0009892;GO:0009987;GO:0010035;GO:0010468;GO:0010556;GO:0010558;GO:0010605;GO:0010608;GO:0016070;GO:0016071;GO:0017148;GO:…	GO:0000166;GO:0003676;GO:0003723;GO:0003729;GO:0003730;GO:0005488;GO:0008270;GO:0035198;GO:0043167;GO:0043169;GO:0046872;GO:0046914	GO:0005634;GO:0005654;GO:0005730;GO:0005737;GO:0010494;GO:0016604;GO:0016607;GO:0030529;GO:0032991;GO:0035770;GO:0043226;GO:0043227;GO:0043228;GO:0043229;GO:0043231;GO:0043232;GO:0044422;GO:0044424;GO:0044428;GO:0044444;GO:0044446;GO:0044451;GO:0044464
DCD	Dermcidin;Survival-promoting peptide;DCD-1		+	1.90271	0.0128308		-1.12553	0.339422	0.78611	1.91164	0.446688		3	3	3	26.4	26.4	26.4	11.284	0	13.456	3926100000	198	P81605;P81605-2		GO:0001906;GO:0006950;GO:0006952;GO:0009607;GO:0009617;GO:0009620;GO:0031640;GO:0042742;GO:0050832;GO:0050896;GO:0051704;GO:0051707	GO:0003824;GO:0008233;GO:0016787	GO:0005576;GO:0031982;GO:0031988;GO:0043226;GO:0043227;GO:0043230;GO:0044421;GO:0065010;GO:0070062
MCCC1	Methylcrotonoyl-CoA carboxylase subunit alpha, mitochondrial		+	3.5036	0.017405		1.12577	-0.785323	-0.340448	-1.46622	0.444875		25	25	24	47.2	47.2	46.3	80.472	0	323.31	7353900000	1719	Q96RQ3;E9PHF7;F5GYT8;E9PG35;G5E9X5		GO:0006082;GO:0006520;GO:0006551;GO:0006552;GO:0006766;GO:0006767;GO:0006768;GO:0006790;GO:0006807;GO:0008152;GO:0009056;GO:0009063;GO:0009081;GO:0009083;GO:0009308;GO:0009310;GO:0009987;GO:0016054;GO:0019752;GO:0032787;GO:0034641;GO:0042180;GO:0043436;GO:0043603;GO:0044106;GO:0044237;GO:0044238;GO:0044248;GO:0044281;GO:0044282;GO:0046395;GO:0046483;GO:0051186	GO:0000166;GO:0003824;GO:0004075;GO:0004485;GO:0005488;GO:0005524;GO:0009374;GO:0016421;GO:0016874;GO:0016879;GO:0016885;GO:0017076;GO:0019842;GO:0030554;GO:0031406;GO:0032553;GO:0032555;GO:0032559;GO:0033293;GO:0035639;GO:0043167;GO:0043169;GO:0046872	GO:0005739;GO:0005743;GO:0005759;GO:0005829;GO:0016020;GO:0019866;GO:0031090;GO:0031966;GO:0031974;GO:0043226;GO:0043227;GO:0043229;GO:0043231;GO:0043233;GO:0044422;GO:0044424;GO:0044429;GO:0044444;GO:0044446;GO:0044464;GO:0070013	ko00280
RPL18A	60S ribosomal protein L18a		+	3.17806	0.0035461		-1.12649	0.343565	0.782928	1.90942	0.439363		7	7	7	51.1	51.1	51.1	16.714	0	309.3	6392900000	610	M0R3D6;M0R1A7;M0R117;Q02543;M0R0P7		GO:0000184;GO:0000956;GO:0006139;GO:0006401;GO:0006402;GO:0006412;GO:0006413;GO:0006414;GO:0006415;GO:0006605;GO:0006612;GO:0006613;GO:0006614;GO:0006807;GO:0006810;GO:0006886;GO:0008152;GO:0009056;GO:0009057;GO:0009058;GO:0009059;GO:0009987;GO:0010467;GO:0015031;GO:0016032;GO:0016043;GO:0016070;GO:0016071;GO:0019058;GO:0019083;GO:0019538;GO:0022411;GO:0022414;GO:0022415;GO:0032774;GO:0032984;GO:…	GO:0003676;GO:0003723;GO:0003735;GO:0005198;GO:0005488	GO:0005829;GO:0005840;GO:0015934;GO:0016020;GO:0022625;GO:0030529;GO:0032991;GO:0043226;GO:0043228;GO:0043229;GO:0043232;GO:0044422;GO:0044424;GO:0044444;GO:0044446;GO:0044464	ko03010
PFKP	ATP-dependent 6-phosphofructokinase, platelet type		+	4.38605	0.00096		-1.12669	0.344437	0.782256	1.90895	0.437819		20	20	17	35.5	35.5	30.7	85.595	0	167.83	2032500000	407	Q01813;Q01813-2		GO:0005975;GO:0005996;GO:0006000;GO:0006002;GO:0006006;GO:0006066;GO:0006793;GO:0006796;GO:0008152;GO:0009987;GO:0016310;GO:0019318;GO:0044237;GO:0044238;GO:0044262;GO:0044281;GO:0046835	GO:0000166;GO:0003824;GO:0003872;GO:0005488;GO:0005515;GO:0005524;GO:0008443;GO:0016301;GO:0016740;GO:0016772;GO:0016773;GO:0017076;GO:0019200;GO:0030554;GO:0032403;GO:0032553;GO:0032555;GO:0032559;GO:0035639;GO:0043167;GO:0043169;GO:0046872	GO:0005634;GO:0005829;GO:0016020;GO:0031982;GO:0031988;GO:0043226;GO:0043227;GO:0043229;GO:0043230;GO:0043231;GO:0044421;GO:0044424;GO:0044444;GO:0044464;GO:0065010;GO:0070062	ko00010;ko00030;ko00051;ko00052;ko00680
SYNCRIP	Heterogeneous nuclear ribonucleoprotein Q		+	3.03014	0.00549112		-1.12725	0.34688	0.780371	1.90762	0.433491		19	19	13	43.8	43.8	33.8	62.656	0	323.31	2605400000	423	O60506-3;O60506-4;O60506;O60506-2;B7Z645;O60506-5		GO:0000375;GO:0000377;GO:0000398;GO:0001649;GO:0006139;GO:0006396;GO:0006397;GO:0006417;GO:0006807;GO:0008152;GO:0008380;GO:0009889;GO:0009890;GO:0009892;GO:0009987;GO:0010033;GO:0010468;GO:0010556;GO:0010558;GO:0010605;GO:0010608;GO:0016032;GO:0016070;GO:0016071;GO:0017148;GO:0019219;GO:0019222;GO:0030154;GO:0031323;GO:0031324;GO:0031326;GO:0031327;GO:0032268;GO:0032269;GO:0032502;GO:0034097;GO:…	GO:0000166;GO:0003676;GO:0003723;GO:0003727;GO:0003729;GO:0005488;GO:0008143;GO:0070717	GO:0005634;GO:0005654;GO:0005681;GO:0005783;GO:0016020;GO:0019013;GO:0030529;GO:0032991;GO:0043226;GO:0043227;GO:0043229;GO:0043231;GO:0043234;GO:0044422;GO:0044423;GO:0044424;GO:0044428;GO:0044444;GO:0044446;GO:0044464;GO:0070937;GO:0071013;GO:0071204
XRCC6	X-ray repair cross-complementing protein 6		+	5.35943	0.0012549		-1.12968	0.357775	0.7719	1.90158	0.414125		23	23	23	47.3	47.3	47.3	69.842	0	219.34	3112000000	783	P12956;P12956-2;B1AHC9		GO:0000723;GO:0000726;GO:0001817;GO:0001819;GO:0002200;GO:0002376;GO:0002562;GO:0006139;GO:0006259;GO:0006266;GO:0006281;GO:0006302;GO:0006303;GO:0006310;GO:0006351;GO:0006355;GO:0006357;GO:0006807;GO:0006950;GO:0006952;GO:0006955;GO:0006970;GO:0006972;GO:0006974;GO:0006996;GO:0007420;GO:0008152;GO:0009058;GO:0009059;GO:0009314;GO:0009628;GO:0009651;GO:0009889;GO:0009890;GO:0009891;GO:0009892;GO:…	GO:0000166;GO:0000975;GO:0001067;GO:0003676;GO:0003677;GO:0003678;GO:0003684;GO:0003690;GO:0003824;GO:0004003;GO:0004386;GO:0005488;GO:0005515;GO:0005524;GO:0008022;GO:0008026;GO:0008094;GO:0016462;GO:0016787;GO:0016817;GO:0016818;GO:0016829;GO:0016835;GO:0016887;GO:0017076;GO:0017111;GO:0030554;GO:0032553;GO:0032555;GO:0032559;GO:0035639;GO:0042162;GO:0042623;GO:0043565;GO:0043566;GO:0044212;GO:…	GO:0000782;GO:0000783;GO:0005634;GO:0005654;GO:0005667;GO:0005730;GO:0005829;GO:0016020;GO:0032991;GO:0032993;GO:0043226;GO:0043227;GO:0043228;GO:0043229;GO:0043231;GO:0043232;GO:0043234;GO:0043564;GO:0044422;GO:0044424;GO:0044427;GO:0044428;GO:0044444;GO:0044446;GO:0044451;GO:0044454;GO:0044464;GO:0070419	ko03450
ACACA	Acetyl-CoA carboxylase 1;Biotin carboxylase		+	2.90028	0.012127		1.13018	-0.77006	-0.360124	-1.4903	0.409936		55	55	45	24.9	24.9	20.1	265.55	0	283.49	5220700000	1446	Q13085;Q13085-4;Q13085-3;Q13085-2		GO:0001894;GO:0003333;GO:0006082;GO:0006084;GO:0006091;GO:0006112;GO:0006461;GO:0006629;GO:0006631;GO:0006633;GO:0006637;GO:0006638;GO:0006639;GO:0006641;GO:0006662;GO:0006732;GO:0006766;GO:0006767;GO:0006768;GO:0006790;GO:0006807;GO:0006810;GO:0006811;GO:0006812;GO:0006839;GO:0006853;GO:0006865;GO:0006869;GO:0008152;GO:0008610;GO:0009058;GO:0009108;GO:0009893;GO:0009987;GO:0015695;GO:0015697;GO:…	GO:0000166;GO:0003824;GO:0003989;GO:0004075;GO:0005488;GO:0005524;GO:0016421;GO:0016874;GO:0016879;GO:0016885;GO:0017076;GO:0030554;GO:0032553;GO:0032555;GO:0032559;GO:0035639;GO:0043167;GO:0043169;GO:0046872	GO:0005730;GO:0005737;GO:0005739;GO:0005829;GO:0005856;GO:0015629;GO:0031982;GO:0031988;GO:0043226;GO:0043227;GO:0043228;GO:0043229;GO:0043230;GO:0043231;GO:0043232;GO:0044421;GO:0044422;GO:0044424;GO:0044428;GO:0044444;GO:0044446;GO:0044464;GO:0065010;GO:0070062	ko00061;ko00620;ko00640;ko04910
EIF2S1	Eukaryotic translation initiation factor 2 subunit 1		+	4.23277	0.000842105		-1.13095	0.363698	0.767252	1.8982	0.403554		16	16	16	58.4	58.4	58.4	36.112	0	159.41	3329800000	585	P05198;G3V4T5;H0YJS4		GO:0002230;GO:0002682;GO:0002697;GO:0002831;GO:0006412;GO:0006413;GO:0006417;GO:0006446;GO:0006464;GO:0006468;GO:0006793;GO:0006796;GO:0006810;GO:0006950;GO:0006984;GO:0006986;GO:0007165;GO:0008152;GO:0009058;GO:0009059;GO:0009889;GO:0009987;GO:0010033;GO:0010467;GO:0010468;GO:0010556;GO:0010608;GO:0016310;GO:0019222;GO:0019538;GO:0030968;GO:0031323;GO:0031326;GO:0031347;GO:0032268;GO:0033554;GO:…	GO:0003676;GO:0003723;GO:0003743;GO:0005488;GO:0008135;GO:0043021;GO:0043022	GO:0005634;GO:0005829;GO:0005840;GO:0005844;GO:0005850;GO:0010494;GO:0016020;GO:0030529;GO:0031982;GO:0031988;GO:0032991;GO:0033290;GO:0035770;GO:0043226;GO:0043227;GO:0043228;GO:0043229;GO:0043230;GO:0043231;GO:0043232;GO:0043234;GO:0043614;GO:0044421;GO:0044424;GO:0044444;GO:0044464;GO:0065010;GO:0070062;GO:0070993	ko03013;ko04141;ko05160;ko05162
EIF2S3;EIF2S3L	Eukaryotic translation initiation factor 2 subunit 3;Putative eukaryotic translation initiation factor 2 subunit 3-like protein		+	3.47001	0.00432		-1.13183	0.367894	0.763941	1.89577	0.396047		13	13	13	32.8	32.8	32.8	51.109	0	195.38	1869700000	397	P41091;Q2VIR3;F8W810;Q2VIR3-2		GO:0006412;GO:0006413;GO:0006810;GO:0008152;GO:0009058;GO:0009059;GO:0009987;GO:0010467;GO:0019538;GO:0034645;GO:0043170;GO:0044237;GO:0044238;GO:0044249;GO:0044260;GO:0044267;GO:0051234;GO:0055085	GO:0000166;GO:0003676;GO:0003723;GO:0003743;GO:0003824;GO:0003924;GO:0005488;GO:0005525;GO:0008135;GO:0016462;GO:0016787;GO:0016817;GO:0016818;GO:0017076;GO:0017111;GO:0019001;GO:0032553;GO:0032555;GO:0032561;GO:0035639	GO:0005737;GO:0005829;GO:0031982;GO:0031988;GO:0043226;GO:0043227;GO:0043230;GO:0044421;GO:0044424;GO:0044444;GO:0044464;GO:0065010;GO:0070062	ko03013
PCBP2	Poly(rC)-binding protein 2		+	5.28077	0		-1.13199	0.36866	0.763334	1.89532	0.394674		12	7	7	45.6	30.6	30.6	38.651	0	77.735	3015900000	498	Q15366-2;Q15366-6;Q15366-3;Q15366;Q15366-7;Q15366-8;Q15366-5;Q15366-4;H3BRU6;F8VZX2;F8W0G4;F8VXH9;F8W1G6		GO:0000375;GO:0000377;GO:0000398;GO:0001817;GO:0001818;GO:0002252;GO:0002376;GO:0002682;GO:0002683;GO:0002697;GO:0002698;GO:0002831;GO:0002832;GO:0006139;GO:0006396;GO:0006397;GO:0006508;GO:0006511;GO:0006807;GO:0006950;GO:0006952;GO:0006955;GO:0008152;GO:0008380;GO:0009056;GO:0009057;GO:0009607;GO:0009615;GO:0009987;GO:0010467;GO:0010498;GO:0016070;GO:0016071;GO:0019538;GO:0019941;GO:0031347;GO:…	GO:0003676;GO:0003677;GO:0003723;GO:0005488;GO:0005515;GO:0019899;GO:0031625	GO:0005634;GO:0005654;GO:0005737;GO:0005829;GO:0005912;GO:0005924;GO:0005925;GO:0016020;GO:0030054;GO:0030055;GO:0030529;GO:0031982;GO:0031988;GO:0032991;GO:0043226;GO:0043227;GO:0043229;GO:0043230;GO:0043231;GO:0044421;GO:0044422;GO:0044424;GO:0044428;GO:0044444;GO:0044446;GO:0044464;GO:0065010;GO:0070062;GO:0070161
APEX1	DNA-(apurinic or apyrimidinic site) lyase;DNA-(apurinic or apyrimidinic site) lyase, mitochondrial		+	3.07005	0.00552047		-1.13277	0.372397	0.760369	1.89314	0.387972		9	9	9	39.5	39.5	39.5	29.19	0	107.94	1248700000	213	G3V3M6;P27695;G3V5Q1;G3V3C7;A0A0C4DGK8;G3V5D9;G3V5M0;G3V359		GO:0000278;GO:0000302;GO:0000722;GO:0000723;GO:0000724;GO:0000725;GO:0006139;GO:0006259;GO:0006260;GO:0006261;GO:0006271;GO:0006281;GO:0006282;GO:0006283;GO:0006284;GO:0006289;GO:0006297;GO:0006298;GO:0006302;GO:0006304;GO:0006310;GO:0006312;GO:0006351;GO:0006355;GO:0006730;GO:0006807;GO:0006950;GO:0006974;GO:0006979;GO:0006996;GO:0007049;GO:0007568;GO:0008152;GO:0009058;GO:0009059;GO:0009719;GO:…	GO:0000988;GO:0000989;GO:0003676;GO:0003677;GO:0003682;GO:0003684;GO:0003712;GO:0003713;GO:0003714;GO:0003824;GO:0003906;GO:0004518;GO:0004519;GO:0004520;GO:0004521;GO:0004523;GO:0004527;GO:0004528;GO:0004529;GO:0004536;GO:0004540;GO:0004844;GO:0005488;GO:0008081;GO:0008296;GO:0008309;GO:0008311;GO:0008408;GO:0016491;GO:0016787;GO:0016788;GO:0016796;GO:0016798;GO:0016799;GO:0016829;GO:0016835;GO:…	GO:0005622;GO:0005634;GO:0005654;GO:0005667;GO:0005730;GO:0005737;GO:0005739;GO:0005783;GO:0005813;GO:0005815;GO:0005840;GO:0016604;GO:0016607;GO:0030529;GO:0032991;GO:0043226;GO:0043227;GO:0043228;GO:0043229;GO:0043231;GO:0043232;GO:0043234;GO:0044422;GO:0044424;GO:0044428;GO:0044430;GO:0044444;GO:0044446;GO:0044451;GO:0044464;GO:0048471	ko03410
FLNB	Filamin-B		+	5.90094	0		-1.13281	0.372622	0.76019	1.893	0.387568		82	75	73	43	40.5	39.2	281.63	0	323.31	5799800000	1594	O75369-8;O75369-2;O75369-9;O75369;O75369-6;O75369-3;E7EN95;O75369-7;O75369-5;O75369-4		GO:0006996;GO:0007010;GO:0007016;GO:0007165;GO:0007166;GO:0007519;GO:0009888;GO:0009987;GO:0010033;GO:0014706;GO:0016043;GO:0019221;GO:0030029;GO:0030036;GO:0030154;GO:0032502;GO:0032507;GO:0034097;GO:0042221;GO:0045185;GO:0048856;GO:0048869;GO:0050789;GO:0050794;GO:0050896;GO:0051235;GO:0051651;GO:0051716;GO:0060537;GO:0065007;GO:0065008;GO:0070887;GO:0071310;GO:0071345;GO:0071840;GO:0071841;GO:…	GO:0003779;GO:0005488;GO:0005515;GO:0008092;GO:0042802	GO:0001725;GO:0005737;GO:0005829;GO:0005856;GO:0005886;GO:0005912;GO:0005924;GO:0005925;GO:0005938;GO:0015629;GO:0016020;GO:0016021;GO:0030018;GO:0030054;GO:0030055;GO:0031224;GO:0031982;GO:0031988;GO:0032432;GO:0042641;GO:0043226;GO:0043227;GO:0043228;GO:0043229;GO:0043230;GO:0043232;GO:0044421;GO:0044422;GO:0044424;GO:0044425;GO:0044430;GO:0044444;GO:0044446;GO:0044449;GO:0044464;GO:0065010;GO:…	ko04010;ko04510
BCAP31	B-cell receptor-associated protein 31		+	2.02509	0.0157794		-1.13708	0.394511	0.742569	1.87965	0.348058		7	7	7	26	26	26	27.991	0	27.146	974690000	102	P51572;P51572-2;C9JMD7;C9JSP1;C9JQ75;C9J0M4		GO:0002376;GO:0002474;GO:0006810;GO:0006873;GO:0006874;GO:0006875;GO:0006886;GO:0006888;GO:0006915;GO:0006921;GO:0007165;GO:0007204;GO:0007276;GO:0007283;GO:0008104;GO:0008219;GO:0009987;GO:0010952;GO:0012501;GO:0015031;GO:0016043;GO:0016192;GO:0016265;GO:0019222;GO:0019722;GO:0019725;GO:0019882;GO:0019932;GO:0022411;GO:0022414;GO:0030003;GO:0032469;GO:0032471;GO:0032501;GO:0033036;GO:0033365;GO:…		GO:0000139;GO:0005783;GO:0005789;GO:0005811;GO:0005829;GO:0005887;GO:0016020;GO:0016021;GO:0016023;GO:0030135;GO:0030136;GO:0030176;GO:0031090;GO:0031224;GO:0031226;GO:0031227;GO:0031300;GO:0031301;GO:0031410;GO:0031982;GO:0031988;GO:0032580;GO:0033116;GO:0043226;GO:0043227;GO:0043229;GO:0043231;GO:0044422;GO:0044424;GO:0044425;GO:0044431;GO:0044432;GO:0044444;GO:0044446;GO:0044459;GO:0044464;GO:…	ko04141
SLC25A3	Phosphate carrier protein, mitochondrial		+	4.17521	0.000914286		-1.13752	0.396892	0.740627	1.87815	0.343735		9	9	9	22.7	22.7	22.7	39.958	0	40.066	3157700000	357	Q00325-2;Q00325;F8VVM2		GO:0006091;GO:0006810;GO:0006811;GO:0006817;GO:0006820;GO:0008152;GO:0009987;GO:0015698;GO:0034220;GO:0035435;GO:0044237;GO:0051234;GO:0055085	GO:0005215;GO:0005488;GO:0005515;GO:0008509;GO:0015075;GO:0015103;GO:0015114;GO:0015291;GO:0015293;GO:0015320;GO:0022804;GO:0022857;GO:0022891;GO:0022892;GO:0032403	GO:0005739;GO:0005743;GO:0005887;GO:0016020;GO:0016021;GO:0019866;GO:0031090;GO:0031224;GO:0031226;GO:0031966;GO:0031982;GO:0031988;GO:0043226;GO:0043227;GO:0043229;GO:0043230;GO:0043231;GO:0044421;GO:0044422;GO:0044424;GO:0044425;GO:0044429;GO:0044444;GO:0044446;GO:0044459;GO:0044464;GO:0065010;GO:0070062
ATP5A1	ATP synthase subunit alpha, mitochondrial		+	2.45823	0.00739048		-1.13763	0.39751	0.740122	1.87775	0.342612		21	21	21	49.2	49.2	49.2	59.75	0	323.31	3125600000	670	P25705;P25705-2;P25705-3		GO:0001936;GO:0001937;GO:0006091;GO:0006139;GO:0006163;GO:0006164;GO:0006629;GO:0006753;GO:0006754;GO:0006807;GO:0006810;GO:0006811;GO:0006812;GO:0006818;GO:0006839;GO:0008152;GO:0008285;GO:0009058;GO:0009117;GO:0009141;GO:0009142;GO:0009144;GO:0009145;GO:0009150;GO:0009152;GO:0009165;GO:0009199;GO:0009201;GO:0009205;GO:0009206;GO:0009259;GO:0009260;GO:0009790;GO:0009987;GO:0015672;GO:0015985;GO:…	GO:0000166;GO:0003824;GO:0005102;GO:0005215;GO:0005488;GO:0005515;GO:0005524;GO:0008324;GO:0015075;GO:0015077;GO:0015078;GO:0015399;GO:0015405;GO:0016462;GO:0016787;GO:0016817;GO:0016818;GO:0016820;GO:0016887;GO:0017076;GO:0017111;GO:0019829;GO:0022804;GO:0022857;GO:0022890;GO:0022891;GO:0022892;GO:0030554;GO:0032553;GO:0032555;GO:0032559;GO:0035639;GO:0042287;GO:0042288;GO:0042623;GO:0042625;GO:…	GO:0005739;GO:0005743;GO:0005753;GO:0005759;GO:0005886;GO:0016020;GO:0016469;GO:0019866;GO:0031090;GO:0031966;GO:0031974;GO:0031982;GO:0031988;GO:0032991;GO:0033178;GO:0043226;GO:0043227;GO:0043229;GO:0043230;GO:0043231;GO:0043233;GO:0043234;GO:0044421;GO:0044422;GO:0044424;GO:0044425;GO:0044429;GO:0044444;GO:0044446;GO:0044455;GO:0044464;GO:0045259;GO:0045261;GO:0065010;GO:0070013;GO:0070062	ko00190;ko05010;ko05012;ko05016
ALDH7A1	Alpha-aminoadipic semialdehyde dehydrogenase		+	3.43489	0.0121732		-1.13805	0.3998	0.738247	1.8763	0.338447		15	15	15	39.3	39.3	39.3	55.366	0	69.938	1141000000	231	P49419-2;P49419;A0A1B0GW77;A0A1B0GTG2;A0A1B0GTY9;P49419-4;A0A1B0GW82;A0A1B0GUA1;A0A0J9YWF7;A0A1B0GTJ4;A0A1B0GV49		GO:0003008;GO:0006066;GO:0006081;GO:0006082;GO:0006520;GO:0006553;GO:0006554;GO:0006575;GO:0006576;GO:0006577;GO:0006578;GO:0006807;GO:0007600;GO:0007605;GO:0008152;GO:0008652;GO:0009056;GO:0009058;GO:0009063;GO:0009066;GO:0009068;GO:0009308;GO:0009309;GO:0009310;GO:0009987;GO:0016053;GO:0016054;GO:0019285;GO:0019695;GO:0019752;GO:0031455;GO:0031456;GO:0032501;GO:0034641;GO:0042180;GO:0042398;GO:…	GO:0003824;GO:0004029;GO:0004043;GO:0008802;GO:0016491;GO:0016620;GO:0016903	GO:0005634;GO:0005737;GO:0005739;GO:0005759;GO:0005829;GO:0031974;GO:0031982;GO:0031988;GO:0043226;GO:0043227;GO:0043229;GO:0043230;GO:0043231;GO:0043233;GO:0044421;GO:0044422;GO:0044424;GO:0044429;GO:0044444;GO:0044446;GO:0044464;GO:0065010;GO:0070013;GO:0070062	ko00010;ko00053;ko00071;ko00260;ko00280;ko00300;ko00310;ko00330;ko00340;ko00380;ko00410;ko00561;ko00620;ko00640
RPLP0;RPLP0P6	60S acidic ribosomal protein P0;60S acidic ribosomal protein P0-like		+	3.64591	0.00249624		-1.13818	0.400536	0.737644	1.87582	0.337108		16	16	16	60.6	60.6	60.6	34.273	0	303.59	6127800000	824	P05388;F8VWS0;P05388-2;F8VU65;Q8NHW5;G3V210;F8VW21;F8VZS0;F8VQY6;F8VPE8;F8VRK7;F8VS58		GO:0000184;GO:0000956;GO:0006139;GO:0006401;GO:0006402;GO:0006412;GO:0006413;GO:0006414;GO:0006415;GO:0006605;GO:0006612;GO:0006613;GO:0006614;GO:0006807;GO:0006810;GO:0006886;GO:0008152;GO:0009056;GO:0009057;GO:0009058;GO:0009059;GO:0009987;GO:0010467;GO:0015031;GO:0016032;GO:0016043;GO:0016070;GO:0016071;GO:0019058;GO:0019083;GO:0019538;GO:0022411;GO:0022414;GO:0022415;GO:0022613;GO:0032774;GO:…	GO:0003676;GO:0003723;GO:0003735;GO:0005198;GO:0005488	GO:0005634;GO:0005737;GO:0005829;GO:0005840;GO:0005912;GO:0005924;GO:0005925;GO:0015934;GO:0016020;GO:0022625;GO:0030054;GO:0030055;GO:0030529;GO:0031982;GO:0031988;GO:0032991;GO:0043226;GO:0043227;GO:0043228;GO:0043229;GO:0043230;GO:0043231;GO:0043232;GO:0044421;GO:0044422;GO:0044424;GO:0044444;GO:0044446;GO:0044464;GO:0065010;GO:0070062;GO:0070161	ko03010
PRKCSH	Glucosidase 2 subunit beta		+	4.00852	0.00161404		-1.13841	0.4018	0.736606	1.87502	0.334806		14	14	14	35.3	35.3	35.3	60.192	0	210.48	2180500000	441	K7ELL7;P14314-2;P14314		GO:0001701;GO:0001889;GO:0002376;GO:0005975;GO:0006457;GO:0006461;GO:0006464;GO:0006486;GO:0006487;GO:0006491;GO:0006807;GO:0006950;GO:0006952;GO:0006955;GO:0007165;GO:0008152;GO:0009311;GO:0009790;GO:0009792;GO:0009987;GO:0010975;GO:0010977;GO:0016043;GO:0018193;GO:0018196;GO:0018279;GO:0019538;GO:0022607;GO:0031344;GO:0031345;GO:0032502;GO:0035556;GO:0043009;GO:0043170;GO:0043412;GO:0043413;GO:…	GO:0003676;GO:0003723;GO:0005080;GO:0005488;GO:0005509;GO:0005515;GO:0019899;GO:0019900;GO:0019901;GO:0043167;GO:0043169;GO:0044325;GO:0046872;GO:0051219	GO:0005622;GO:0005783;GO:0005788;GO:0031974;GO:0043226;GO:0043227;GO:0043229;GO:0043231;GO:0043233;GO:0044422;GO:0044424;GO:0044432;GO:0044444;GO:0044446;GO:0044464;GO:0070013	ko04141
DLD	Dihydrolipoyl dehydrogenase, mitochondrial;Dihydrolipoyl dehydrogenase		+	2.27799	0.0103489		-1.13863	0.403071	0.735561	1.87419	0.33249		12	12	12	26.3	26.3	26.3	54.177	0	63.299	1333700000	246	P09622;P09622-3;E9PEX6;P09622-2		GO:0003006;GO:0006082;GO:0006084;GO:0006090;GO:0006091;GO:0006099;GO:0006120;GO:0006508;GO:0006520;GO:0006553;GO:0006554;GO:0006732;GO:0006807;GO:0006873;GO:0007369;GO:0008152;GO:0009056;GO:0009063;GO:0009066;GO:0009068;GO:0009081;GO:0009083;GO:0009109;GO:0009308;GO:0009310;GO:0009653;GO:0009889;GO:0009987;GO:0010510;GO:0010565;GO:0016054;GO:0019222;GO:0019538;GO:0019725;GO:0019752;GO:0021700;GO:…	GO:0003824;GO:0004148;GO:0005488;GO:0016491;GO:0016651;GO:0016667;GO:0016668;GO:0048037;GO:0050660;GO:0050662	GO:0005654;GO:0005739;GO:0005759;GO:0005929;GO:0031974;GO:0042995;GO:0043159;GO:0043226;GO:0043227;GO:0043229;GO:0043231;GO:0043233;GO:0044422;GO:0044424;GO:0044428;GO:0044429;GO:0044433;GO:0044437;GO:0044444;GO:0044446;GO:0044464;GO:0070013	ko00010;ko00020;ko00260;ko00280;ko00620
RPL13	60S ribosomal protein L13		+	2.75585	0.00678431		-1.13875	0.403763	0.734992	1.87374	0.331229		10	10	10	44.5	44.5	44.5	24.261	0	323.31	10613000000	685	P26373;P26373-2;J3QSB4		GO:0000184;GO:0000956;GO:0006139;GO:0006401;GO:0006402;GO:0006412;GO:0006413;GO:0006414;GO:0006415;GO:0006605;GO:0006612;GO:0006613;GO:0006614;GO:0006807;GO:0006810;GO:0006886;GO:0008152;GO:0009056;GO:0009057;GO:0009058;GO:0009059;GO:0009987;GO:0010467;GO:0015031;GO:0016032;GO:0016043;GO:0016070;GO:0016071;GO:0019058;GO:0019083;GO:0019538;GO:0022411;GO:0022414;GO:0022415;GO:0032774;GO:0032984;GO:…	GO:0003676;GO:0003723;GO:0003735;GO:0005198;GO:0005488	GO:0005634;GO:0005730;GO:0005737;GO:0005829;GO:0005840;GO:0015934;GO:0016020;GO:0022625;GO:0022626;GO:0030529;GO:0032991;GO:0043226;GO:0043227;GO:0043228;GO:0043229;GO:0043231;GO:0043232;GO:0044422;GO:0044424;GO:0044428;GO:0044444;GO:0044445;GO:0044446;GO:0044464	ko03010
LRPPRC	Leucine-rich PPR motif-containing protein, mitochondrial		+	2.85095	0.0105833		-1.139	0.40514	0.733858	1.87286	0.328718		34	34	34	29.3	29.3	29.3	157.9	0	194.48	1376600000	501	P42704		GO:0000960;GO:0000961;GO:0006139;GO:0006351;GO:0006355;GO:0006417;GO:0006807;GO:0006810;GO:0006928;GO:0007017;GO:0007018;GO:0008152;GO:0009058;GO:0009059;GO:0009889;GO:0009892;GO:0009894;GO:0009895;GO:0009987;GO:0010468;GO:0010556;GO:0010605;GO:0010608;GO:0010821;GO:0010970;GO:0015931;GO:0016070;GO:0019219;GO:0019222;GO:0030705;GO:0031323;GO:0031324;GO:0031326;GO:0031329;GO:0031330;GO:0032268;GO:…	GO:0003676;GO:0003677;GO:0003697;GO:0003723;GO:0005488;GO:0005515;GO:0008017;GO:0008092;GO:0015631;GO:0019899;GO:0031625;GO:0043566;GO:0048487	GO:0000228;GO:0000793;GO:0000794;GO:0005634;GO:0005637;GO:0005640;GO:0005654;GO:0005694;GO:0005739;GO:0005856;GO:0005874;GO:0009295;GO:0016020;GO:0019866;GO:0019867;GO:0030529;GO:0031090;GO:0031965;GO:0031968;GO:0032991;GO:0042645;GO:0043226;GO:0043227;GO:0043228;GO:0043229;GO:0043231;GO:0043232;GO:0043234;GO:0044422;GO:0044424;GO:0044425;GO:0044428;GO:0044429;GO:0044430;GO:0044444;GO:0044446;GO:…
CTTN	Src substrate cortactin		+	3.45658	0.00342446		-1.13976	0.409539	0.730222	1.86998	0.320683		22	22	22	46	46	46	61.585	0	276.33	5326300000	700	Q14247;Q14247-3;Q14247-2		GO:0001558;GO:0006461;GO:0006810;GO:0006886;GO:0006897;GO:0006898;GO:0006928;GO:0006930;GO:0006937;GO:0006940;GO:0006996;GO:0007010;GO:0007015;GO:0007044;GO:0007165;GO:0007264;GO:0008064;GO:0008154;GO:0009653;GO:0009987;GO:0010324;GO:0010638;GO:0010769;GO:0010975;GO:0015031;GO:0016043;GO:0016044;GO:0016192;GO:0022603;GO:0022604;GO:0022607;GO:0030029;GO:0030030;GO:0030031;GO:0030036;GO:0030041;GO:…	GO:0005488;GO:0005515;GO:0005522	GO:0001726;GO:0002102;GO:0005737;GO:0005856;GO:0005886;GO:0005905;GO:0005912;GO:0005924;GO:0005925;GO:0005938;GO:0016020;GO:0030027;GO:0030054;GO:0030055;GO:0030863;GO:0031982;GO:0031988;GO:0032991;GO:0042995;GO:0043005;GO:0043197;GO:0043226;GO:0043227;GO:0043228;GO:0043229;GO:0043230;GO:0043232;GO:0043234;GO:0044309;GO:0044421;GO:0044422;GO:0044424;GO:0044425;GO:0044430;GO:0044444;GO:0044446;GO:…	ko04530;ko05100;ko05130;ko05131
PSMD11	26S proteasome non-ATPase regulatory subunit 11		+	2.9176	0.00871429		-1.13994	0.41056	0.729375	1.86931	0.318815		20	20	20	59.2	59.2	59.2	47.463	0	228.09	1491300000	374	O00231;O00231-2		GO:0000082;GO:0000209;GO:0000278;GO:0002218;GO:0002220;GO:0002223;GO:0002253;GO:0002376;GO:0002429;GO:0002474;GO:0002478;GO:0002479;GO:0002682;GO:0002684;GO:0002757;GO:0002758;GO:0002764;GO:0002768;GO:0006461;GO:0006464;GO:0006508;GO:0006511;GO:0006521;GO:0006807;GO:0006915;GO:0006950;GO:0006952;GO:0006955;GO:0006974;GO:0006977;GO:0007049;GO:0007165;GO:0007166;GO:0008152;GO:0008219;GO:0009056;GO:…		GO:0000502;GO:0005634;GO:0005654;GO:0005829;GO:0005838;GO:0016020;GO:0022624;GO:0031982;GO:0031988;GO:0032991;GO:0043226;GO:0043227;GO:0043229;GO:0043230;GO:0043231;GO:0043234;GO:0044421;GO:0044422;GO:0044424;GO:0044428;GO:0044444;GO:0044446;GO:0044464;GO:0065010;GO:0070062	ko03050
RBBP4;RBBP7	Histone-binding protein RBBP4;Histone-binding protein RBBP7		+	4.69735	0.00106667		-1.14101	0.416949	0.724057	1.86507	0.307108		9	9	3	18.4	18.4	6.1	47.655	0	88.671	1286900000	274	Q09028;Q09028-3;Q09028-2;Q16576-2;Q09028-4		GO:0000086;GO:0000122;GO:0000278;GO:0001558;GO:0006139;GO:0006259;GO:0006260;GO:0006325;GO:0006333;GO:0006334;GO:0006335;GO:0006336;GO:0006338;GO:0006351;GO:0006355;GO:0006357;GO:0006807;GO:0006950;GO:0006996;GO:0007049;GO:0007275;GO:0008152;GO:0008283;GO:0008285;GO:0009058;GO:0009059;GO:0009266;GO:0009408;GO:0009628;GO:0009889;GO:0009890;GO:0009892;GO:0009987;GO:0010286;GO:0010467;GO:0010468;GO:…	GO:0003676;GO:0003723;GO:0005488;GO:0005515;GO:0019899;GO:0042393;GO:0042826	GO:0000118;GO:0000785;GO:0000790;GO:0005634;GO:0005654;GO:0005678;GO:0016580;GO:0016581;GO:0016585;GO:0016589;GO:0017053;GO:0031010;GO:0031519;GO:0032991;GO:0033186;GO:0034708;GO:0035097;GO:0035098;GO:0043226;GO:0043227;GO:0043229;GO:0043231;GO:0043234;GO:0044422;GO:0044424;GO:0044427;GO:0044428;GO:0044446;GO:0044451;GO:0044454;GO:0044464;GO:0070822
RPS4X	40S ribosomal protein S4, X isoform		+	5.6914	0		-1.14175	0.42151	0.720238	1.86199	0.298728		16	16	16	51.3	51.3	51.3	29.597	0	284.68	5387600000	440	P62701		GO:0000184;GO:0000956;GO:0006139;GO:0006401;GO:0006402;GO:0006412;GO:0006413;GO:0006414;GO:0006415;GO:0006417;GO:0006605;GO:0006612;GO:0006613;GO:0006614;GO:0006807;GO:0006810;GO:0006886;GO:0007275;GO:0008152;GO:0008284;GO:0009056;GO:0009057;GO:0009058;GO:0009059;GO:0009889;GO:0009891;GO:0009893;GO:0009987;GO:0010467;GO:0010468;GO:0010556;GO:0010557;GO:0010604;GO:0010608;GO:0015031;GO:0016032;GO:…	GO:0003676;GO:0003723;GO:0003735;GO:0005198;GO:0005488;GO:0019843	GO:0005829;GO:0005840;GO:0005844;GO:0005912;GO:0005924;GO:0005925;GO:0015935;GO:0016020;GO:0022627;GO:0030054;GO:0030055;GO:0030529;GO:0031982;GO:0031988;GO:0032991;GO:0043226;GO:0043227;GO:0043228;GO:0043229;GO:0043230;GO:0043232;GO:0044421;GO:0044422;GO:0044424;GO:0044444;GO:0044446;GO:0044464;GO:0065010;GO:0070062;GO:0070161	ko03010
ATP1A1	Sodium/potassium-transporting ATPase subunit alpha-1		+	3.95531	0.00162832		-1.14222	0.424458	0.717759	1.85998	0.293301		27	27	24	32.8	32.8	29.9	112.89	0	213.57	2029200000	713	P05023;P05023-4;P05023-3;P05023-2		GO:0002026;GO:0002028;GO:0003008;GO:0003012;GO:0006810;GO:0006811;GO:0006812;GO:0006813;GO:0006873;GO:0006875;GO:0006883;GO:0006936;GO:0006937;GO:0006941;GO:0006942;GO:0008016;GO:0008217;GO:0009605;GO:0009612;GO:0009628;GO:0009719;GO:0009725;GO:0009889;GO:0009890;GO:0009892;GO:0009987;GO:0010033;GO:0010107;GO:0010894;GO:0010959;GO:0015672;GO:0019216;GO:0019218;GO:0019222;GO:0019725;GO:0030001;GO:…	GO:0000166;GO:0003824;GO:0005215;GO:0005391;GO:0005488;GO:0005515;GO:0005524;GO:0008324;GO:0008556;GO:0015075;GO:0015077;GO:0015079;GO:0015081;GO:0015399;GO:0015405;GO:0015662;GO:0016462;GO:0016787;GO:0016788;GO:0016791;GO:0016817;GO:0016818;GO:0016820;GO:0016887;GO:0017076;GO:0017111;GO:0022804;GO:0022857;GO:0022890;GO:0022891;GO:0022892;GO:0030554;GO:0030955;GO:0031402;GO:0031420;GO:0032553;GO:…	GO:0005768;GO:0005783;GO:0005794;GO:0005886;GO:0005890;GO:0005901;GO:0016020;GO:0016021;GO:0016023;GO:0016323;GO:0016324;GO:0030315;GO:0031224;GO:0031410;GO:0031982;GO:0031988;GO:0032991;GO:0042383;GO:0042470;GO:0043226;GO:0043227;GO:0043229;GO:0043230;GO:0043231;GO:0043234;GO:0044421;GO:0044424;GO:0044425;GO:0044444;GO:0044459;GO:0044464;GO:0045121;GO:0048770;GO:0065010;GO:0070062	ko04260;ko04960;ko04961;ko04964;ko04970;ko04971;ko04972;ko04973;ko04974;ko04976;ko04978
PSMA6	Proteasome subunit alpha type;Proteasome subunit alpha type-6		+	2.0803	0.0171841		-1.14323	0.430988	0.712238	1.85547	0.28125		9	9	9	43.7	43.7	43.7	28.147	0	77.932	1208700000	243	G3V5Z7;P60900;G3V295;P60900-2;G3V3I1;P60900-3		GO:0000082;GO:0000209;GO:0000278;GO:0002218;GO:0002220;GO:0002223;GO:0002253;GO:0002376;GO:0002429;GO:0002474;GO:0002478;GO:0002479;GO:0002682;GO:0002684;GO:0002757;GO:0002758;GO:0002764;GO:0002768;GO:0006355;GO:0006464;GO:0006508;GO:0006511;GO:0006521;GO:0006807;GO:0006915;GO:0006950;GO:0006952;GO:0006955;GO:0006974;GO:0006977;GO:0007049;GO:0007165;GO:0007166;GO:0008152;GO:0008219;GO:0009056;GO:…	GO:0000166;GO:0003676;GO:0003723;GO:0003824;GO:0004175;GO:0004298;GO:0005488;GO:0005515;GO:0008134;GO:0008233;GO:0016787;GO:0017076;GO:0032553;GO:0032555;GO:0035639;GO:0051059;GO:0070003;GO:0070011	GO:0000502;GO:0000932;GO:0005634;GO:0005654;GO:0005737;GO:0005829;GO:0005839;GO:0005844;GO:0016363;GO:0019773;GO:0030016;GO:0030017;GO:0030529;GO:0031982;GO:0031988;GO:0032991;GO:0035770;GO:0043226;GO:0043227;GO:0043228;GO:0043229;GO:0043230;GO:0043231;GO:0043232;GO:0043234;GO:0043292;GO:0044421;GO:0044422;GO:0044424;GO:0044428;GO:0044444;GO:0044446;GO:0044449;GO:0044464;GO:0065010;GO:0070062	ko03050
RPS8	40S ribosomal protein S8		+	2.05031	0.0187917		-1.14419	0.437465	0.706723	1.85091	0.269258		9	9	9	43.8	43.8	43.8	24.205	0	323.31	9324200000	904	P62241;Q5JR95		GO:0000184;GO:0000462;GO:0000956;GO:0006139;GO:0006364;GO:0006396;GO:0006401;GO:0006402;GO:0006412;GO:0006413;GO:0006414;GO:0006415;GO:0006605;GO:0006612;GO:0006613;GO:0006614;GO:0006807;GO:0006810;GO:0006886;GO:0008152;GO:0009056;GO:0009057;GO:0009058;GO:0009059;GO:0009987;GO:0010467;GO:0015031;GO:0016032;GO:0016043;GO:0016070;GO:0016071;GO:0016072;GO:0019058;GO:0019083;GO:0019538;GO:0022411;GO:…	GO:0003735;GO:0005198	GO:0005634;GO:0005737;GO:0005829;GO:0005840;GO:0005912;GO:0005924;GO:0005925;GO:0015935;GO:0016020;GO:0022627;GO:0030054;GO:0030055;GO:0030529;GO:0031982;GO:0031988;GO:0032991;GO:0043226;GO:0043227;GO:0043228;GO:0043229;GO:0043230;GO:0043231;GO:0043232;GO:0044421;GO:0044422;GO:0044424;GO:0044444;GO:0044446;GO:0044464;GO:0065010;GO:0070062;GO:0070161	ko03010
RPL28	60S ribosomal protein L28		+	2.84118	0.00501863		-1.14422	0.437668	0.706549	1.85077	0.268881		6	6	6	26.5	26.5	26.5	19.072	0	20.704	4254900000	242	H0YKD8;P46779;P46779-2;P46779-3;H0YMF4;P46779-4;P46779-5;H0YLP6		GO:0000184;GO:0000956;GO:0006139;GO:0006401;GO:0006402;GO:0006412;GO:0006413;GO:0006414;GO:0006415;GO:0006605;GO:0006612;GO:0006613;GO:0006614;GO:0006807;GO:0006810;GO:0006886;GO:0008152;GO:0009056;GO:0009057;GO:0009058;GO:0009059;GO:0009987;GO:0010467;GO:0015031;GO:0016032;GO:0016043;GO:0016070;GO:0016071;GO:0019058;GO:0019083;GO:0019538;GO:0022411;GO:0022414;GO:0022415;GO:0032774;GO:0032984;GO:…	GO:0003676;GO:0003723;GO:0003735;GO:0005198;GO:0005488	GO:0005737;GO:0005829;GO:0005840;GO:0015934;GO:0016020;GO:0022625;GO:0030425;GO:0030529;GO:0031982;GO:0031988;GO:0032991;GO:0042995;GO:0043005;GO:0043226;GO:0043227;GO:0043228;GO:0043229;GO:0043230;GO:0043232;GO:0044297;GO:0044421;GO:0044422;GO:0044424;GO:0044444;GO:0044446;GO:0044464;GO:0065010;GO:0070062	ko03010
NPEPPS	Puromycin-sensitive aminopeptidase		+	4.32643	0.00102128		-1.14483	0.441941	0.702889	1.84772	0.260948		29	29	29	39.3	39.3	39.3	102.99	0	160.45	3024800000	509	E9PLK3;P55786;P55786-2		GO:0000209;GO:0001666;GO:0002376;GO:0002474;GO:0006464;GO:0006950;GO:0008152;GO:0009987;GO:0016567;GO:0019538;GO:0019882;GO:0032446;GO:0033554;GO:0042221;GO:0043170;GO:0043412;GO:0044237;GO:0044238;GO:0044260;GO:0044267;GO:0048002;GO:0050896;GO:0051716;GO:0070482;GO:0070647;GO:0070887;GO:0071453;GO:0071456	GO:0003824;GO:0004177;GO:0005488;GO:0008233;GO:0008237;GO:0008238;GO:0008270;GO:0016787;GO:0043167;GO:0043169;GO:0046872;GO:0046914;GO:0070011	GO:0005634;GO:0005829;GO:0031982;GO:0031988;GO:0043226;GO:0043227;GO:0043229;GO:0043230;GO:0043231;GO:0044421;GO:0044424;GO:0044444;GO:0044464;GO:0065010;GO:0070062
NQO1	NAD(P)H dehydrogenase [quinone] 1		+	2.85195	0.00361379		-1.145	0.443121	0.701875	1.84688	0.258754		12	12	12	53	53	53	22.793	0	323.31	14633000000	864	B4DLR8;P15559-3;P15559-2;P15559;H3BNV2;H3BRK3		GO:0006521;GO:0006805;GO:0006807;GO:0006809;GO:0007154;GO:0007267;GO:0007268;GO:0007271;GO:0007568;GO:0007584;GO:0008152;GO:0009058;GO:0009605;GO:0009636;GO:0009719;GO:0009725;GO:0009987;GO:0009991;GO:0010033;GO:0010565;GO:0010941;GO:0010942;GO:0019222;GO:0023052;GO:0031323;GO:0031667;GO:0032355;GO:0032502;GO:0033238;GO:0034641;GO:0042221;GO:0042981;GO:0043065;GO:0043067;GO:0043068;GO:0043086;GO:…	GO:0003824;GO:0003955;GO:0004128;GO:0004784;GO:0005488;GO:0005515;GO:0016209;GO:0016491;GO:0016651;GO:0016653;GO:0016655;GO:0016721;GO:0042802	GO:0005737;GO:0005829;GO:0031982;GO:0031988;GO:0043025;GO:0043226;GO:0043227;GO:0043230;GO:0044297;GO:0044421;GO:0044424;GO:0044444;GO:0044464;GO:0065010;GO:0070062
MDH2	Malate dehydrogenase, mitochondrial;Malate dehydrogenase		+	2.14156	0.0193633		-1.14536	0.445755	0.699607	1.84497	0.253852		18	18	18	63.9	63.9	63.9	35.503	0	205.59	5720800000	795	P40926;P40926-2;G3XAL0		GO:0005975;GO:0005996;GO:0006006;GO:0006066;GO:0006082;GO:0006084;GO:0006094;GO:0006099;GO:0006107;GO:0006108;GO:0006139;GO:0006464;GO:0006473;GO:0006475;GO:0006732;GO:0006733;GO:0006734;GO:0006753;GO:0006807;GO:0008152;GO:0009056;GO:0009058;GO:0009109;GO:0009117;GO:0009987;GO:0016051;GO:0019318;GO:0019319;GO:0019362;GO:0019538;GO:0019674;GO:0019752;GO:0034637;GO:0034641;GO:0042180;GO:0043170;GO:…	GO:0003824;GO:0016491;GO:0016614;GO:0016615;GO:0016616;GO:0030060;GO:0046554	GO:0005634;GO:0005654;GO:0005739;GO:0005743;GO:0005759;GO:0005886;GO:0016020;GO:0019866;GO:0031090;GO:0031966;GO:0031974;GO:0031982;GO:0031988;GO:0043226;GO:0043227;GO:0043229;GO:0043230;GO:0043231;GO:0043233;GO:0044421;GO:0044422;GO:0044424;GO:0044428;GO:0044429;GO:0044444;GO:0044446;GO:0044464;GO:0065010;GO:0070013;GO:0070062	ko00020;ko00620;ko00630;ko00710
SLC7A5	Large neutral amino acids transporter small subunit 1		+	4.57117	0.000955224		-1.14612	0.451363	0.694755	1.84088	0.243392		6	6	6	12.6	12.6	12.6	55.01	0	87.685	1197300000	249	Q01650		GO:0002376;GO:0003333;GO:0006082;GO:0006520;GO:0006807;GO:0006810;GO:0006811;GO:0006865;GO:0006928;GO:0007399;GO:0007596;GO:0007599;GO:0008152;GO:0009308;GO:0009987;GO:0015801;GO:0015803;GO:0015804;GO:0015820;GO:0015823;GO:0015827;GO:0015837;GO:0015849;GO:0016477;GO:0019752;GO:0030154;GO:0032501;GO:0032502;GO:0034641;GO:0040011;GO:0042180;GO:0043436;GO:0044106;GO:0044237;GO:0044238;GO:0044281;GO:…	GO:0003823;GO:0005215;GO:0005275;GO:0005342;GO:0005488;GO:0015171;GO:0015173;GO:0015175;GO:0015179;GO:0015190;GO:0015192;GO:0015196;GO:0015291;GO:0015297;GO:0022804;GO:0022857;GO:0022891;GO:0022892;GO:0042277;GO:0042605;GO:0046943	GO:0005634;GO:0005730;GO:0005737;GO:0005829;GO:0005886;GO:0005887;GO:0016020;GO:0016021;GO:0016324;GO:0031224;GO:0031226;GO:0031982;GO:0031988;GO:0043226;GO:0043227;GO:0043228;GO:0043229;GO:0043230;GO:0043231;GO:0043232;GO:0044421;GO:0044422;GO:0044424;GO:0044425;GO:0044428;GO:0044444;GO:0044446;GO:0044459;GO:0044464;GO:0065010;GO:0070062
MDH1	Malate dehydrogenase, cytoplasmic;Malate dehydrogenase		+	5.23009	0.00148837		-1.1463	0.452734	0.693565	1.83987	0.240831		9	9	9	30.2	30.2	30.2	36.426	0	129.08	1724300000	269	P40925;P40925-3;B9A041;P40925-2;B8ZZ51;C9JF79		GO:0002230;GO:0002682;GO:0002697;GO:0002831;GO:0005975;GO:0005996;GO:0006006;GO:0006066;GO:0006082;GO:0006084;GO:0006094;GO:0006099;GO:0006107;GO:0006108;GO:0006139;GO:0006732;GO:0006733;GO:0006734;GO:0006753;GO:0006807;GO:0008152;GO:0009056;GO:0009058;GO:0009109;GO:0009117;GO:0009987;GO:0016051;GO:0019318;GO:0019319;GO:0019362;GO:0019674;GO:0019752;GO:0031347;GO:0034637;GO:0034641;GO:0042180;GO:…	GO:0000166;GO:0003824;GO:0004470;GO:0005488;GO:0016491;GO:0016614;GO:0016615;GO:0016616;GO:0030060;GO:0047860;GO:0048037;GO:0050662;GO:0051287	GO:0005615;GO:0005737;GO:0005739;GO:0005813;GO:0005815;GO:0005829;GO:0031982;GO:0031988;GO:0043226;GO:0043227;GO:0043228;GO:0043229;GO:0043230;GO:0043231;GO:0043232;GO:0044421;GO:0044422;GO:0044424;GO:0044430;GO:0044444;GO:0044446;GO:0044464;GO:0065010;GO:0070062	ko00020;ko00620;ko00630;ko00710;ko04964
S100A4	Protein S100-A4		+	3.28245	0.00140741		-1.14661	0.455113	0.691495	1.8381	0.236382		6	6	6	42.6	42.6	42.6	11.728	0	131.62	10209000000	393	P26447		GO:0000902;GO:0000904;GO:0001837;GO:0009653;GO:0009966;GO:0009967;GO:0009987;GO:0010627;GO:0010646;GO:0010647;GO:0010740;GO:0016043;GO:0023051;GO:0023056;GO:0032502;GO:0032989;GO:0043122;GO:0043123;GO:0048518;GO:0048522;GO:0048583;GO:0048584;GO:0048869;GO:0050789;GO:0050794;GO:0065007;GO:0071840	GO:0005102;GO:0005488;GO:0005509;GO:0005515;GO:0043167;GO:0043169;GO:0046872;GO:0050786	GO:0005615;GO:0005634;GO:0031982;GO:0031988;GO:0042995;GO:0043005;GO:0043226;GO:0043227;GO:0043229;GO:0043230;GO:0043231;GO:0044421;GO:0044424;GO:0044444;GO:0044464;GO:0048471;GO:0065010;GO:0070062
PLOD1	Procollagen-lysine,2-oxoglutarate 5-dioxygenase 1		+	2.96552	0.00567033		-1.14723	0.460017	0.687209	1.83444	0.227192		21	21	21	35.2	35.2	35.2	83.549	0	152.66	2142600000	350	Q02809;Q02809-2		GO:0001666;GO:0006082;GO:0006464;GO:0006520;GO:0006807;GO:0006950;GO:0008152;GO:0008544;GO:0008652;GO:0009058;GO:0009066;GO:0009067;GO:0009308;GO:0009309;GO:0009888;GO:0009987;GO:0016043;GO:0016053;GO:0019538;GO:0019752;GO:0030198;GO:0032502;GO:0034641;GO:0042180;GO:0042221;GO:0043062;GO:0043170;GO:0043412;GO:0043436;GO:0044106;GO:0044237;GO:0044238;GO:0044249;GO:0044260;GO:0044267;GO:0044271;GO:…	GO:0003824;GO:0005488;GO:0005506;GO:0005515;GO:0008475;GO:0016491;GO:0016705;GO:0016706;GO:0019842;GO:0031406;GO:0031418;GO:0042802;GO:0042803;GO:0043167;GO:0043169;GO:0046872;GO:0046914;GO:0046983;GO:0070815	GO:0005789;GO:0016020;GO:0030867;GO:0031090;GO:0031982;GO:0031988;GO:0043226;GO:0043227;GO:0043230;GO:0044421;GO:0044422;GO:0044424;GO:0044425;GO:0044432;GO:0044444;GO:0044446;GO:0044464;GO:0065010;GO:0070062	ko00310
IMMT	MICOS complex subunit MIC60		+	2.51893	0.0182797		-1.14754	0.462598	0.684944	1.83248	0.222346		19	19	19	31.9	31.9	31.9	78.973	0	50.777	747010000	222	B9A067;Q16891-3;Q16891-2;Q16891-4;Q16891;C9J406;H7C463		GO:0006873;GO:0006874;GO:0006875;GO:0006950;GO:0009266;GO:0009409;GO:0009628;GO:0009987;GO:0019725;GO:0030003;GO:0042592;GO:0048878;GO:0050801;GO:0050896;GO:0051560;GO:0055065;GO:0055074;GO:0055080;GO:0055082;GO:0065007;GO:0065008;GO:0072503;GO:0072507		GO:0005739;GO:0005743;GO:0016020;GO:0016021;GO:0019866;GO:0031090;GO:0031224;GO:0031966;GO:0043226;GO:0043227;GO:0043229;GO:0043231;GO:0044422;GO:0044424;GO:0044425;GO:0044429;GO:0044444;GO:0044446;GO:0044464
FKBP10	Peptidyl-prolyl cis-trans isomerase FKBP10		+	2.21575	0.0151259		-1.1479	0.465585	0.682316	1.83022	0.216731		20	20	19	42.3	42.3	41.1	64.244	0	262.56	2778800000	538	Q96AY3;H0Y827		GO:0000413;GO:0006457;GO:0006464;GO:0008152;GO:0009987;GO:0018193;GO:0018208;GO:0019538;GO:0043170;GO:0043412;GO:0044237;GO:0044238;GO:0044260;GO:0044267;GO:0061077	GO:0003755;GO:0003824;GO:0005488;GO:0005509;GO:0005527;GO:0005528;GO:0008144;GO:0016853;GO:0016859;GO:0043167;GO:0043169;GO:0046872	GO:0005788;GO:0005789;GO:0016020;GO:0031090;GO:0031974;GO:0043233;GO:0044422;GO:0044424;GO:0044425;GO:0044432;GO:0044444;GO:0044446;GO:0044464;GO:0070013
CCT3	T-complex protein 1 subunit gamma		+	3.56173	0.002		-1.14836	0.469507	0.67885	1.82721	0.209343		25	25	25	52.7	52.7	52.7	60.533	0	227.04	2928800000	647	P49368;P49368-2;B4DUR8		GO:0006457;GO:0006458;GO:0007339;GO:0008037;GO:0008152;GO:0009987;GO:0009988;GO:0016043;GO:0019538;GO:0022414;GO:0022607;GO:0035036;GO:0043170;GO:0044237;GO:0044238;GO:0044260;GO:0044267;GO:0046931;GO:0048610;GO:0051084;GO:0071840;GO:0071841;GO:0071842;GO:0071844	GO:0000166;GO:0005488;GO:0005515;GO:0005524;GO:0017076;GO:0030554;GO:0032553;GO:0032555;GO:0032559;GO:0035639;GO:0051082	GO:0005737;GO:0005829;GO:0005832;GO:0005856;GO:0005874;GO:0005886;GO:0016020;GO:0031982;GO:0031988;GO:0032991;GO:0043226;GO:0043227;GO:0043228;GO:0043229;GO:0043230;GO:0043232;GO:0043234;GO:0044297;GO:0044421;GO:0044422;GO:0044424;GO:0044430;GO:0044444;GO:0044445;GO:0044446;GO:0044464;GO:0065010;GO:0070062
HIST1H2BN;HIST1H2BM;HIST1H2BH;HIST2H2BF;HIST1H2BC;HIST1H2BD;H2BFS;HIST1H2BK;HIST1H2BL	Histone H2B;Histone H2B type 1-M;Histone H2B type 1-N;Histone H2B type 1-H;Histone H2B type 2-F;Histone H2B type 1-C/E/F/G/I;Histone H2B type 1-D;Histone H2B type F-S;Histone H2B type 1-K;Histone H2B type 1-L		+	1.8778	0.0128803		-1.14842	0.470083	0.678341	1.82676	0.208258		7	7	2	35.5	35.5	6	18.804	0	26.58	4322900000	249	U3KQK0;Q99879;Q99877;Q93079;Q5QNW6;P62807;P58876;P57053;O60814;Q5QNW6-2;Q99880		GO:0002227;GO:0002251;GO:0002376;GO:0002385;GO:0006325;GO:0006334;GO:0006950;GO:0006952;GO:0006955;GO:0006959;GO:0006996;GO:0009607;GO:0009617;GO:0009987;GO:0016043;GO:0019730;GO:0019731;GO:0021762;GO:0022607;GO:0032502;GO:0034621;GO:0034622;GO:0034728;GO:0042742;GO:0043933;GO:0045087;GO:0048856;GO:0050830;GO:0050896;GO:0051276;GO:0051704;GO:0051707;GO:0065003;GO:0065004;GO:0071824;GO:0071840;GO:…	GO:0003676;GO:0003677;GO:0005488	GO:0000786;GO:0000788;GO:0005615;GO:0005634;GO:0005654;GO:0031982;GO:0031988;GO:0032991;GO:0032993;GO:0043226;GO:0043227;GO:0043229;GO:0043230;GO:0043231;GO:0044421;GO:0044422;GO:0044424;GO:0044427;GO:0044428;GO:0044446;GO:0044454;GO:0044464;GO:0065010;GO:0070062	ko05322
ANXA1	Annexin A1		+	2.27179	0.0134351		-1.14846	0.470388	0.67807	1.82653	0.207682		16	16	16	55.5	55.5	55.5	38.714	0	323.31	3125800000	544	P04083		GO:0000302;GO:0001775;GO:0001780;GO:0001817;GO:0002262;GO:0002376;GO:0002521;GO:0002682;GO:0002790;GO:0003006;GO:0006139;GO:0006259;GO:0006464;GO:0006807;GO:0006810;GO:0006869;GO:0006928;GO:0006950;GO:0006952;GO:0006954;GO:0006979;GO:0007165;GO:0007166;GO:0008152;GO:0009314;GO:0009611;GO:0009628;GO:0009719;GO:0009725;GO:0009889;GO:0009891;GO:0009893;GO:0009913;GO:0009914;GO:0009987;GO:0010033;GO:…	GO:0003676;GO:0003677;GO:0003697;GO:0003723;GO:0003727;GO:0003824;GO:0004386;GO:0004857;GO:0004859;GO:0005102;GO:0005198;GO:0005488;GO:0005509;GO:0005515;GO:0005543;GO:0005544;GO:0008094;GO:0008289;GO:0016462;GO:0016787;GO:0016817;GO:0016818;GO:0016887;GO:0017111;GO:0019834;GO:0030234;GO:0030674;GO:0033676;GO:0042623;GO:0043167;GO:0043169;GO:0043566;GO:0046872;GO:0048306;GO:0055102;GO:0060090	GO:0000323;GO:0001533;GO:0005576;GO:0005615;GO:0005634;GO:0005737;GO:0005764;GO:0005768;GO:0005773;GO:0005856;GO:0005886;GO:0005912;GO:0005924;GO:0005925;GO:0005929;GO:0009986;GO:0016020;GO:0016323;GO:0030054;GO:0030055;GO:0031090;GO:0031966;GO:0031982;GO:0031988;GO:0032991;GO:0042383;GO:0042629;GO:0042995;GO:0043226;GO:0043227;GO:0043228;GO:0043229;GO:0043230;GO:0043231;GO:0043232;GO:0043234;GO:…
ALDH18A1	Delta-1-pyrroline-5-carboxylate synthase;Glutamate 5-kinase;Gamma-glutamyl phosphate reductase		+	6.23973	0		-1.14863	0.471884	0.676743	1.82537	0.204859		24	24	24	33.2	33.2	33.2	87.301	0	101.14	2995000000	648	P54886;P54886-2		GO:0000052;GO:0006082;GO:0006520;GO:0006536;GO:0006560;GO:0006561;GO:0006575;GO:0006591;GO:0006592;GO:0006807;GO:0008152;GO:0008652;GO:0009058;GO:0009064;GO:0009084;GO:0009308;GO:0009309;GO:0009987;GO:0016053;GO:0018130;GO:0019240;GO:0019752;GO:0034641;GO:0042180;GO:0042398;GO:0043436;GO:0044106;GO:0044237;GO:0044238;GO:0044249;GO:0044271;GO:0044281;GO:0044283;GO:0046394;GO:0046483;GO:0055129	GO:0000166;GO:0003824;GO:0004349;GO:0004350;GO:0005488;GO:0005524;GO:0016301;GO:0016491;GO:0016620;GO:0016740;GO:0016772;GO:0016774;GO:0016903;GO:0017076;GO:0019202;GO:0030554;GO:0032553;GO:0032555;GO:0032559;GO:0035639;GO:0048037;GO:0050661;GO:0050662	GO:0005737;GO:0005739;GO:0005743;GO:0016020;GO:0019866;GO:0031090;GO:0031966;GO:0043226;GO:0043227;GO:0043229;GO:0043231;GO:0044422;GO:0044424;GO:0044429;GO:0044444;GO:0044446;GO:0044464	ko00330
ILF2	Interleukin enhancer-binding factor 2		+	6.5023	0.000969697		-1.14872	0.472703	0.676015	1.82473	0.203312		10	10	10	47.4	47.4	47.4	38.91	0	89.158	1091100000	424	B4DY09;Q12905;X6R6Z1		GO:0002376;GO:0006139;GO:0006351;GO:0006355;GO:0006807;GO:0006955;GO:0008152;GO:0009058;GO:0009059;GO:0009889;GO:0009891;GO:0009893;GO:0009987;GO:0010468;GO:0010556;GO:0010557;GO:0010604;GO:0010628;GO:0016070;GO:0019219;GO:0019222;GO:0031323;GO:0031325;GO:0031326;GO:0031328;GO:0032774;GO:0034641;GO:0034645;GO:0043170;GO:0044237;GO:0044238;GO:0044249;GO:0044260;GO:0045893;GO:0045935;GO:0048518;GO:…	GO:0000166;GO:0003676;GO:0003677;GO:0003723;GO:0003725;GO:0003824;GO:0005488;GO:0005524;GO:0016740;GO:0017076;GO:0030554;GO:0032553;GO:0032555;GO:0032559;GO:0035639	GO:0005634;GO:0005654;GO:0005730;GO:0005737;GO:0016020;GO:0030529;GO:0032991;GO:0043226;GO:0043227;GO:0043228;GO:0043229;GO:0043231;GO:0043232;GO:0044422;GO:0044424;GO:0044428;GO:0044446;GO:0044464
BZW1	Basic leucine zipper and W2 domain-containing protein 1		+	2.85417	0.0056092		-1.14889	0.474263	0.674628	1.82352	0.200365		16	16	15	47.6	47.6	45.6	40.538	0	44.461	3249300000	361	Q7L1Q6-2;Q7L1Q6;Q7L1Q6-4;Q7L1Q6-3;C9IZ80		GO:0006139;GO:0006351;GO:0006355;GO:0006807;GO:0008152;GO:0009058;GO:0009059;GO:0009889;GO:0009987;GO:0010468;GO:0010556;GO:0016070;GO:0019219;GO:0019222;GO:0031323;GO:0031326;GO:0032774;GO:0034641;GO:0034645;GO:0043170;GO:0044237;GO:0044238;GO:0044249;GO:0044260;GO:0050789;GO:0050794;GO:0051171;GO:0051252;GO:0060255;GO:0065007;GO:0080090;GO:0090304;GO:2000112		GO:0005737;GO:0016020;GO:0044424;GO:0044464
DHX15	Pre-mRNA-splicing factor ATP-dependent RNA helicase DHX15		+	4.5029	0.00101053		-1.1492	0.477105	0.672095	1.8213	0.19499		22	22	21	30.1	30.1	28.9	90.932	0	119.23	1545800000	326	O43143		GO:0000375;GO:0000377;GO:0000398;GO:0006139;GO:0006396;GO:0006397;GO:0006807;GO:0008152;GO:0008380;GO:0009987;GO:0016070;GO:0016071;GO:0034641;GO:0043170;GO:0044237;GO:0044238;GO:0044260;GO:0090304	GO:0000166;GO:0003676;GO:0003723;GO:0003724;GO:0003725;GO:0003824;GO:0004004;GO:0004386;GO:0005488;GO:0005524;GO:0008026;GO:0008186;GO:0016462;GO:0016787;GO:0016817;GO:0016818;GO:0016887;GO:0017076;GO:0017111;GO:0030554;GO:0032553;GO:0032555;GO:0032559;GO:0035639;GO:0042623;GO:0070035	GO:0005634;GO:0005654;GO:0005681;GO:0005689;GO:0005730;GO:0005737;GO:0030529;GO:0032991;GO:0043226;GO:0043227;GO:0043228;GO:0043229;GO:0043231;GO:0043232;GO:0044422;GO:0044424;GO:0044428;GO:0044446;GO:0044464	ko03040
EIF4G1	Eukaryotic translation initiation factor 4 gamma 1		+	2.44149	0.0174571		-1.14924	0.477445	0.671791	1.82103	0.194346		23	23	21	16.4	16.4	15.3	176.23	0	61.684	489200000	192	Q04637-9;Q04637-3;Q04637-5;Q04637-4;Q04637;E7EX73;E9PGM1;E7EUU4;Q04637-8;Q04637-6;Q04637-7		GO:0000184;GO:0000288;GO:0000289;GO:0000956;GO:0006139;GO:0006396;GO:0006397;GO:0006401;GO:0006402;GO:0006412;GO:0006413;GO:0006417;GO:0006446;GO:0006807;GO:0007165;GO:0007166;GO:0007167;GO:0007169;GO:0008152;GO:0008286;GO:0009056;GO:0009057;GO:0009058;GO:0009059;GO:0009719;GO:0009725;GO:0009889;GO:0009987;GO:0010033;GO:0010467;GO:0010468;GO:0010556;GO:0010608;GO:0016032;GO:0016070;GO:0016071;GO:…	GO:0003676;GO:0003723;GO:0003743;GO:0005488;GO:0008135	GO:0005829;GO:0016020;GO:0016281;GO:0032991;GO:0043234;GO:0044424;GO:0044444;GO:0044464	ko03013;ko05416
ACTR2	Actin-related protein 2		+	3.76875	0.00090566		-1.14929	0.477971	0.671321	1.82061	0.19335		8	8	8	23.6	23.6	23.6	44.76	0	39.988	1087700000	230	P61160;P61160-2;F5H6T1		GO:0000910;GO:0002376;GO:0006810;GO:0006928;GO:0006935;GO:0006950;GO:0006952;GO:0006955;GO:0006996;GO:0007010;GO:0007015;GO:0007017;GO:0007018;GO:0007163;GO:0007165;GO:0007166;GO:0007167;GO:0007169;GO:0007264;GO:0007411;GO:0008064;GO:0008356;GO:0009605;GO:0009987;GO:0010638;GO:0010927;GO:0016043;GO:0016344;GO:0016482;GO:0022402;GO:0022607;GO:0030029;GO:0030030;GO:0030031;GO:0030036;GO:0030832;GO:…	GO:0000166;GO:0005198;GO:0005200;GO:0005488;GO:0005524;GO:0017076;GO:0030554;GO:0032553;GO:0032555;GO:0032559;GO:0035639	GO:0005737;GO:0005829;GO:0005856;GO:0005885;GO:0005912;GO:0005924;GO:0005925;GO:0015629;GO:0016020;GO:0030054;GO:0030055;GO:0030478;GO:0031982;GO:0031988;GO:0032991;GO:0042995;GO:0043226;GO:0043227;GO:0043228;GO:0043229;GO:0043230;GO:0043232;GO:0043234;GO:0044421;GO:0044422;GO:0044424;GO:0044430;GO:0044444;GO:0044446;GO:0044448;GO:0044464;GO:0065010;GO:0070062;GO:0070161
SF3A1	Splicing factor 3A subunit 1		+	3.669	0.0019187		-1.15006	0.485478	0.664583	1.81464	0.179105		20	20	20	31.9	31.9	31.9	88.885	0	57.334	571650000	220	Q15459;Q15459-2		GO:0000375;GO:0000377;GO:0000381;GO:0000389;GO:0000398;GO:0006139;GO:0006376;GO:0006396;GO:0006397;GO:0006807;GO:0008152;GO:0008380;GO:0009987;GO:0010467;GO:0010468;GO:0016043;GO:0016070;GO:0016071;GO:0019219;GO:0019222;GO:0022607;GO:0022618;GO:0031323;GO:0034621;GO:0034622;GO:0034641;GO:0043170;GO:0043484;GO:0043933;GO:0044237;GO:0044238;GO:0044260;GO:0048024;GO:0050684;GO:0050789;GO:0050794;GO:…	GO:0003676;GO:0003723;GO:0005488	GO:0005654;GO:0005681;GO:0005684;GO:0005686;GO:0030529;GO:0030532;GO:0032991;GO:0044422;GO:0044424;GO:0044428;GO:0044446;GO:0044464;GO:0071004;GO:0071010;GO:0071013	ko03040
RPL3	60S ribosomal protein L3		+	6.87857	0		-1.15014	0.486237	0.663899	1.81404	0.177662		17	17	17	40.4	40.4	40.4	46.108	0	134.37	10410000000	639	P39023;G5E9G0;H7C422;H7C3M2;B5MCW2		GO:0000184;GO:0000956;GO:0006139;GO:0006401;GO:0006402;GO:0006412;GO:0006413;GO:0006414;GO:0006415;GO:0006605;GO:0006612;GO:0006613;GO:0006614;GO:0006807;GO:0006810;GO:0006886;GO:0008152;GO:0009056;GO:0009057;GO:0009058;GO:0009059;GO:0009987;GO:0010033;GO:0010467;GO:0015031;GO:0016032;GO:0016043;GO:0016070;GO:0016071;GO:0019058;GO:0019083;GO:0019538;GO:0022411;GO:0022414;GO:0022415;GO:0032774;GO:…	GO:0003676;GO:0003723;GO:0003735;GO:0005198;GO:0005488	GO:0005634;GO:0005654;GO:0005730;GO:0005737;GO:0005829;GO:0005840;GO:0005912;GO:0005924;GO:0005925;GO:0015934;GO:0022625;GO:0030054;GO:0030055;GO:0030529;GO:0031982;GO:0031988;GO:0032991;GO:0043226;GO:0043227;GO:0043228;GO:0043229;GO:0043230;GO:0043231;GO:0043232;GO:0044421;GO:0044422;GO:0044424;GO:0044428;GO:0044444;GO:0044446;GO:0044464;GO:0065010;GO:0070062;GO:0070161	ko03010
HADHA	Trifunctional enzyme subunit alpha, mitochondrial;Long-chain enoyl-CoA hydratase;Long chain 3-hydroxyacyl-CoA dehydrogenase		+	2.06711	0.0181549		-1.1504	0.488971	0.661428	1.81183	0.172457		23	23	23	39.1	39.1	39.1	82.999	0	239.63	2620800000	603	P40939		GO:0006082;GO:0006629;GO:0006631;GO:0006635;GO:0006644;GO:0006650;GO:0008152;GO:0008610;GO:0008654;GO:0009056;GO:0009058;GO:0009062;GO:0009719;GO:0009725;GO:0009987;GO:0010033;GO:0016042;GO:0016054;GO:0019395;GO:0019637;GO:0019752;GO:0030258;GO:0032048;GO:0032787;GO:0032868;GO:0034440;GO:0035965;GO:0042180;GO:0042221;GO:0042493;GO:0043434;GO:0043436;GO:0044237;GO:0044238;GO:0044242;GO:0044248;GO:…	GO:0000062;GO:0000166;GO:0003824;GO:0003857;GO:0003985;GO:0003988;GO:0004300;GO:0005488;GO:0005504;GO:0008289;GO:0016407;GO:0016408;GO:0016453;GO:0016491;GO:0016508;GO:0016509;GO:0016614;GO:0016616;GO:0016740;GO:0016746;GO:0016747;GO:0016829;GO:0016835;GO:0016836;GO:0031406;GO:0033293;GO:0048037;GO:0050662;GO:0051287	GO:0005739;GO:0005743;GO:0009295;GO:0016020;GO:0016507;GO:0019866;GO:0031090;GO:0031966;GO:0032991;GO:0042645;GO:0043226;GO:0043227;GO:0043228;GO:0043229;GO:0043231;GO:0043232;GO:0043234;GO:0044422;GO:0044424;GO:0044429;GO:0044444;GO:0044446;GO:0044464	ko00062;ko00071;ko00280;ko00310;ko00362;ko00380;ko00410;ko00627;ko00640;ko00650;ko00930;ko01040
NONO	Non-POU domain-containing octamer-binding protein		+	6.07733	0		-1.15045	0.489491	0.660958	1.81141	0.171467		24	24	23	53.9	53.9	52.2	54.231	0	323.31	9585300000	1071	Q15233;Q15233-2;H7C367;C9JYS8		GO:0006139;GO:0006259;GO:0006281;GO:0006310;GO:0006351;GO:0006355;GO:0006396;GO:0006397;GO:0006807;GO:0006950;GO:0006974;GO:0007623;GO:0008152;GO:0008380;GO:0009058;GO:0009059;GO:0009889;GO:0009890;GO:0009892;GO:0009987;GO:0010468;GO:0010556;GO:0010558;GO:0010605;GO:0010629;GO:0016070;GO:0016071;GO:0019219;GO:0019222;GO:0031323;GO:0031324;GO:0031326;GO:0031327;GO:0032774;GO:0033554;GO:0034641;GO:…	GO:0000166;GO:0000975;GO:0001047;GO:0001067;GO:0003676;GO:0003677;GO:0005488;GO:0005515;GO:0042802;GO:0044212	GO:0005634;GO:0005654;GO:0005730;GO:0016020;GO:0016363;GO:0016604;GO:0016607;GO:0042382;GO:0043226;GO:0043227;GO:0043228;GO:0043229;GO:0043231;GO:0043232;GO:0044422;GO:0044424;GO:0044428;GO:0044446;GO:0044451;GO:0044464
CCT4	T-complex protein 1 subunit delta		+	5.22094	0.00168421		-1.1506	0.491049	0.659546	1.81015	0.168497		27	27	27	58.1	58.1	58.1	57.924	0	234.33	4216900000	918	P50991;P50991-2		GO:0006457;GO:0006458;GO:0007339;GO:0008037;GO:0008152;GO:0009987;GO:0009988;GO:0019538;GO:0022414;GO:0035036;GO:0043170;GO:0044237;GO:0044238;GO:0044260;GO:0044267;GO:0048610;GO:0051084	GO:0000166;GO:0005488;GO:0005515;GO:0005524;GO:0017076;GO:0030554;GO:0032553;GO:0032555;GO:0032559;GO:0035639;GO:0051082	GO:0005654;GO:0005737;GO:0005813;GO:0005815;GO:0005829;GO:0005832;GO:0005874;GO:0016023;GO:0031410;GO:0031982;GO:0031988;GO:0032991;GO:0042470;GO:0043226;GO:0043227;GO:0043228;GO:0043229;GO:0043230;GO:0043231;GO:0043232;GO:0043234;GO:0044297;GO:0044421;GO:0044422;GO:0044424;GO:0044428;GO:0044430;GO:0044444;GO:0044445;GO:0044446;GO:0044464;GO:0048770;GO:0065010;GO:0070062
RPS9	40S ribosomal protein S9		+	5.25476	0		-1.15061	0.491218	0.659393	1.81	0.168175		13	13	12	50	50	46.9	22.591	0	45.362	9479000000	548	A0A024R4M0;P46781;B5MCT8;C9JM19		GO:0000184;GO:0000956;GO:0006139;GO:0006401;GO:0006402;GO:0006412;GO:0006413;GO:0006414;GO:0006415;GO:0006417;GO:0006448;GO:0006450;GO:0006605;GO:0006612;GO:0006613;GO:0006614;GO:0006807;GO:0006810;GO:0006886;GO:0008152;GO:0008284;GO:0009056;GO:0009057;GO:0009058;GO:0009059;GO:0009889;GO:0009891;GO:0009893;GO:0009987;GO:0010467;GO:0010468;GO:0010556;GO:0010557;GO:0010604;GO:0010608;GO:0015031;GO:…	GO:0003676;GO:0003723;GO:0003735;GO:0005198;GO:0005488;GO:0019843;GO:0045182	GO:0005634;GO:0005730;GO:0005737;GO:0005829;GO:0005840;GO:0005912;GO:0005924;GO:0005925;GO:0015935;GO:0016020;GO:0022627;GO:0030054;GO:0030055;GO:0030529;GO:0031982;GO:0031988;GO:0032991;GO:0043226;GO:0043227;GO:0043228;GO:0043229;GO:0043230;GO:0043231;GO:0043232;GO:0044421;GO:0044422;GO:0044424;GO:0044428;GO:0044444;GO:0044446;GO:0044464;GO:0065010;GO:0070062;GO:0070161	ko03010
NNT	NAD(P) transhydrogenase, mitochondrial		+	3.43936	0.00352113		-1.15071	0.492262	0.658445	1.80915	0.166183		21	21	21	23.6	23.6	23.6	113.89	0	51.985	709050000	212	Q13423;E9PCX7		GO:0006084;GO:0006099;GO:0006732;GO:0006810;GO:0006811;GO:0006812;GO:0006818;GO:0008152;GO:0009056;GO:0009109;GO:0009987;GO:0015672;GO:0015992;GO:0019725;GO:0042592;GO:0044237;GO:0044248;GO:0044281;GO:0045454;GO:0046356;GO:0050789;GO:0050794;GO:0051186;GO:0051187;GO:0051234;GO:0055114;GO:0065007;GO:0065008;GO:0072593	GO:0000166;GO:0003824;GO:0003957;GO:0005215;GO:0005488;GO:0008324;GO:0008746;GO:0008750;GO:0015075;GO:0015077;GO:0015078;GO:0016491;GO:0016651;GO:0016652;GO:0022857;GO:0022890;GO:0022891;GO:0022892;GO:0048037;GO:0050661;GO:0050662;GO:0051287	GO:0005739;GO:0005743;GO:0005746;GO:0016020;GO:0016021;GO:0019866;GO:0031090;GO:0031224;GO:0031966;GO:0043226;GO:0043227;GO:0043229;GO:0043231;GO:0044422;GO:0044424;GO:0044425;GO:0044429;GO:0044444;GO:0044446;GO:0044455;GO:0044464;GO:0070469	ko00760
DDX17	Probable ATP-dependent RNA helicase DDX17		+	3.87444	0.00109091		-1.15082	0.493473	0.657345	1.80816	0.163872		24	23	18	38.3	36.8	29.4	80.253	0	323.31	6162700000	888	A0A1X7SBZ2;A0A1W2PQ51;Q92841;Q92841-1;Q92841-3;Q92841-2		GO:0000375;GO:0000377;GO:0000398;GO:0006139;GO:0006351;GO:0006355;GO:0006357;GO:0006396;GO:0006397;GO:0006807;GO:0008152;GO:0008380;GO:0009058;GO:0009059;GO:0009889;GO:0009891;GO:0009893;GO:0009966;GO:0009967;GO:0009987;GO:0010468;GO:0010501;GO:0010556;GO:0010557;GO:0010604;GO:0010628;GO:0010646;GO:0010647;GO:0016070;GO:0016071;GO:0019219;GO:0019222;GO:0023051;GO:0023056;GO:0031323;GO:0031325;GO:…	GO:0000166;GO:0000988;GO:0000989;GO:0003676;GO:0003712;GO:0003713;GO:0003723;GO:0003724;GO:0003824;GO:0004004;GO:0004386;GO:0005102;GO:0005488;GO:0005515;GO:0005524;GO:0008026;GO:0008186;GO:0016462;GO:0016787;GO:0016817;GO:0016818;GO:0016887;GO:0017076;GO:0017111;GO:0030331;GO:0030554;GO:0032553;GO:0032555;GO:0032559;GO:0035257;GO:0035258;GO:0035639;GO:0042623;GO:0051427;GO:0070035	GO:0005634;GO:0005654;GO:0005730;GO:0005737;GO:0016020;GO:0043226;GO:0043227;GO:0043228;GO:0043229;GO:0043231;GO:0043232;GO:0044422;GO:0044424;GO:0044428;GO:0044446;GO:0044464
VDAC2	Voltage-dependent anion-selective channel protein 2		+	4.11249	0.000897196		-1.1509	0.494407	0.656496	1.8074	0.162089		15	15	15	62.9	62.9	62.9	31.566	0	323.31	8181200000	939	P45880;A0A0A0MR02;P45880-2;P45880-1;Q5JSD2;Q5JSD1		GO:0006810;GO:0006811;GO:0006820;GO:0031333;GO:0032271;GO:0032272;GO:0043254;GO:0044087;GO:0048519;GO:0048523;GO:0050789;GO:0050794;GO:0051128;GO:0051129;GO:0051234;GO:0065007	GO:0000166;GO:0005215;GO:0005216;GO:0005244;GO:0005253;GO:0005488;GO:0008308;GO:0008509;GO:0015075;GO:0015267;GO:0015288;GO:0022803;GO:0022829;GO:0022832;GO:0022836;GO:0022838;GO:0022857;GO:0022891;GO:0022892	GO:0005634;GO:0005739;GO:0005741;GO:0005743;GO:0009295;GO:0016020;GO:0016021;GO:0019866;GO:0019867;GO:0031090;GO:0031224;GO:0031966;GO:0031968;GO:0031982;GO:0031988;GO:0032991;GO:0042645;GO:0043226;GO:0043227;GO:0043228;GO:0043229;GO:0043230;GO:0043231;GO:0043232;GO:0043234;GO:0044421;GO:0044422;GO:0044424;GO:0044425;GO:0044429;GO:0044444;GO:0044446;GO:0044464;GO:0045121;GO:0046930;GO:0065010;GO:…	ko04020;ko05012;ko05016
HNRNPU	Heterogeneous nuclear ribonucleoprotein U		+	4.23	0.000780488		-1.15108	0.496468	0.654617	1.8057	0.158149		34	34	33	44.5	44.5	43.8	90.583	0	323.31	15361000000	1324	Q00839;Q00839-2;A0A1W2PPS1;A0A1X7SBS1;A0A1W2PP35;Q5RI18;A0A1W2PP34;A0A1W2PPH7;A0A1W2PPL4;A0A1W2PQL0;A0A1W2PQ74;A0A1W2PRZ7		GO:0000375;GO:0000377;GO:0000398;GO:0001649;GO:0006139;GO:0006396;GO:0006397;GO:0006807;GO:0007623;GO:0008152;GO:0008380;GO:0009987;GO:0010467;GO:0010468;GO:0010608;GO:0016070;GO:0016071;GO:0019219;GO:0019222;GO:0030154;GO:0031323;GO:0032502;GO:0032922;GO:0034641;GO:0043170;GO:0043487;GO:0043488;GO:0043489;GO:0044237;GO:0044238;GO:0044260;GO:0048255;GO:0048511;GO:0048869;GO:0050789;GO:0050794;GO:…	GO:0000166;GO:0000975;GO:0001047;GO:0001067;GO:0003676;GO:0003677;GO:0003723;GO:0005488;GO:0005524;GO:0017076;GO:0030554;GO:0032553;GO:0032555;GO:0032559;GO:0035639;GO:0044212	GO:0005634;GO:0005654;GO:0005681;GO:0009986;GO:0016020;GO:0030529;GO:0032991;GO:0043226;GO:0043227;GO:0043229;GO:0043231;GO:0043234;GO:0044422;GO:0044424;GO:0044428;GO:0044444;GO:0044446;GO:0044464;GO:0070937;GO:0071013	ko03040
HNRNPH1	Heterogeneous nuclear ribonucleoprotein H;Heterogeneous nuclear ribonucleoprotein H, N-terminally processed		+	5.06121	0.00133333		-1.15143	0.500497	0.650932	1.80236	0.150435		19	19	10	47.5	47.5	28.2	51.229	0	323.31	7561700000	1221	G8JLB6;P31943;E9PCY7;D6RBM0;E7EN40;D6RIU0;E7EQJ0;D6RIT2;D6RIH9;D6RJ04;D6RDU3;D6RAM1;D6RFM3;D6R9T0		GO:0000375;GO:0000377;GO:0000398;GO:0006139;GO:0006396;GO:0006397;GO:0006807;GO:0008152;GO:0008380;GO:0009987;GO:0010467;GO:0010468;GO:0016070;GO:0016071;GO:0019219;GO:0019222;GO:0031323;GO:0034641;GO:0043170;GO:0043484;GO:0044237;GO:0044238;GO:0044260;GO:0050789;GO:0050794;GO:0051171;GO:0051252;GO:0060255;GO:0065007;GO:0080090;GO:0090304	GO:0000166;GO:0003676;GO:0003723;GO:0003727;GO:0005488;GO:0008187;GO:0008266	GO:0005634;GO:0005654;GO:0005681;GO:0016020;GO:0030529;GO:0032991;GO:0043226;GO:0043227;GO:0043229;GO:0043231;GO:0044422;GO:0044424;GO:0044428;GO:0044446;GO:0044464;GO:0071013
RUVBL2	RuvB-like 2		+	6.06851	0.00114286		-1.15151	0.501461	0.650048	1.80156	0.148587		19	19	19	44.1	44.1	44.1	51.156	0	76.173	1644900000	377	Q9Y230;Q9Y230-2;M0R0Y3		GO:0006139;GO:0006259;GO:0006281;GO:0006310;GO:0006325;GO:0006338;GO:0006351;GO:0006355;GO:0006357;GO:0006457;GO:0006464;GO:0006473;GO:0006475;GO:0006807;GO:0006950;GO:0006974;GO:0006996;GO:0008152;GO:0009058;GO:0009059;GO:0009314;GO:0009411;GO:0009416;GO:0009628;GO:0009719;GO:0009725;GO:0009889;GO:0009891;GO:0009893;GO:0009987;GO:0010033;GO:0010468;GO:0010556;GO:0010557;GO:0010604;GO:0010628;GO:…	GO:0000166;GO:0000975;GO:0000976;GO:0000977;GO:0000979;GO:0000980;GO:0001012;GO:0001046;GO:0001047;GO:0001067;GO:0001158;GO:0003676;GO:0003677;GO:0003678;GO:0003682;GO:0003684;GO:0003824;GO:0004003;GO:0004386;GO:0005488;GO:0005515;GO:0005524;GO:0008026;GO:0008094;GO:0016462;GO:0016787;GO:0016817;GO:0016818;GO:0016887;GO:0017076;GO:0017111;GO:0030554;GO:0031490;GO:0032553;GO:0032555;GO:0032559;GO:…	GO:0000123;GO:0000785;GO:0000790;GO:0000791;GO:0000812;GO:0005622;GO:0005634;GO:0005654;GO:0005719;GO:0005737;GO:0016020;GO:0016363;GO:0016585;GO:0030529;GO:0031011;GO:0031982;GO:0031988;GO:0032991;GO:0033202;GO:0034708;GO:0035097;GO:0035267;GO:0043189;GO:0043226;GO:0043227;GO:0043229;GO:0043230;GO:0043231;GO:0043234;GO:0044421;GO:0044422;GO:0044424;GO:0044427;GO:0044428;GO:0044446;GO:0044451;GO:…
EEF1G	Elongation factor 1-gamma		+	5.21352	0.0013617		-1.15161	0.502652	0.648955	1.80056	0.146303		19	19	19	39.1	39.1	39.1	50.118	0	323.31	4714900000	811	P26641;P26641-2		GO:0006412;GO:0006414;GO:0008152;GO:0009058;GO:0009059;GO:0009607;GO:0009615;GO:0009987;GO:0010467;GO:0019538;GO:0034645;GO:0043170;GO:0044237;GO:0044238;GO:0044249;GO:0044260;GO:0044267;GO:0050896;GO:0051704;GO:0051707	GO:0003676;GO:0003723;GO:0003746;GO:0005488;GO:0008135	GO:0005634;GO:0005737;GO:0005829;GO:0016020;GO:0031982;GO:0031988;GO:0043226;GO:0043227;GO:0043229;GO:0043230;GO:0043231;GO:0044421;GO:0044424;GO:0044444;GO:0044464;GO:0065010;GO:0070062
FH	Fumarate hydratase, mitochondrial		+	3.63065	0.002016		-1.15175	0.504432	0.647318	1.79907	0.142886		13	13	13	33.6	33.6	33.6	50.212	0	183.3	1372600000	414	P07954-2;P07954		GO:0001894;GO:0006082;GO:0006084;GO:0006099;GO:0006106;GO:0006732;GO:0008152;GO:0009056;GO:0009109;GO:0009987;GO:0019752;GO:0042180;GO:0042592;GO:0043436;GO:0043648;GO:0044237;GO:0044248;GO:0044281;GO:0046356;GO:0048872;GO:0048873;GO:0051186;GO:0051187;GO:0060249;GO:0065007;GO:0065008	GO:0003824;GO:0004333;GO:0016829;GO:0016835;GO:0016836	GO:0005737;GO:0005739;GO:0005759;GO:0031974;GO:0031982;GO:0031988;GO:0032991;GO:0043226;GO:0043227;GO:0043229;GO:0043230;GO:0043231;GO:0043233;GO:0043234;GO:0044421;GO:0044422;GO:0044424;GO:0044429;GO:0044444;GO:0044446;GO:0044464;GO:0045239;GO:0065010;GO:0070013;GO:0070062	ko00020;ko00720;ko05200;ko05211
ACTG1	Actin, cytoplasmic 2;Actin, cytoplasmic 2, N-terminally processed		+	6.11731	0.00561798		-1.15181	0.505221	0.646591	1.7984	0.14137		21	21	2	70.4	70.4	4.8	41.792	0	323.31	200960000000	5626	P63261;I3L3I0;I3L1U9;I3L4N8		GO:0001894;GO:0001895;GO:0002376;GO:0006928;GO:0006935;GO:0006950;GO:0006952;GO:0006955;GO:0006996;GO:0007010;GO:0007155;GO:0007165;GO:0007166;GO:0007167;GO:0007169;GO:0007264;GO:0007411;GO:0009605;GO:0009987;GO:0010033;GO:0016043;GO:0016337;GO:0022607;GO:0022610;GO:0030029;GO:0030036;GO:0031032;GO:0034109;GO:0034329;GO:0034330;GO:0034332;GO:0035556;GO:0035924;GO:0040011;GO:0042221;GO:0042330;GO:…	GO:0000166;GO:0005198;GO:0005200;GO:0005488;GO:0005515;GO:0005524;GO:0017076;GO:0019899;GO:0030554;GO:0031625;GO:0032553;GO:0032555;GO:0032559;GO:0035639;GO:0042802	GO:0005615;GO:0005634;GO:0005829;GO:0005856;GO:0005886;GO:0016020;GO:0030016;GO:0031941;GO:0031982;GO:0031988;GO:0032991;GO:0043226;GO:0043227;GO:0043228;GO:0043229;GO:0043230;GO:0043231;GO:0043232;GO:0043234;GO:0043292;GO:0044421;GO:0044422;GO:0044424;GO:0044430;GO:0044444;GO:0044446;GO:0044464;GO:0065010;GO:0070062;GO:0072562	ko04145;ko04510;ko04520;ko04530;ko04670;ko04745;ko04810;ko05100;ko05110;ko05130;ko05131;ko05410;ko05412;ko05414;ko05416
RPS26;RPS26P11	40S ribosomal protein S26;Putative 40S ribosomal protein S26-like 1		+	2.90887	0.00244118		-1.15198	0.507356	0.644622	1.7966	0.137266		3	3	3	27	27	27	13.015	0	62.815	10249000000	313	P62854;Q5JNZ5		GO:0000184;GO:0000956;GO:0006139;GO:0006401;GO:0006402;GO:0006412;GO:0006413;GO:0006414;GO:0006415;GO:0006605;GO:0006612;GO:0006613;GO:0006614;GO:0006807;GO:0006810;GO:0006886;GO:0008152;GO:0009056;GO:0009057;GO:0009058;GO:0009059;GO:0009892;GO:0009987;GO:0010467;GO:0010468;GO:0010605;GO:0015031;GO:0016032;GO:0016043;GO:0016070;GO:0016071;GO:0019058;GO:0019083;GO:0019219;GO:0019222;GO:0019538;GO:…	GO:0003676;GO:0003723;GO:0003729;GO:0003735;GO:0005198;GO:0005488	GO:0005730;GO:0005737;GO:0005829;GO:0005840;GO:0015935;GO:0016020;GO:0022627;GO:0030529;GO:0031982;GO:0031988;GO:0032991;GO:0043226;GO:0043227;GO:0043228;GO:0043229;GO:0043230;GO:0043232;GO:0044421;GO:0044422;GO:0044424;GO:0044428;GO:0044444;GO:0044446;GO:0044464;GO:0065010;GO:0070062	ko03010
UQCRC1	Cytochrome b-c1 complex subunit 1, mitochondrial		+	2.24059	0.02		-1.15212	0.509227	0.642892	1.79501	0.133665		9	8	8	26.9	25.4	25.4	52.645	0	60.131	719990000	250	P31930		GO:0006091;GO:0006119;GO:0006122;GO:0006793;GO:0006796;GO:0008152;GO:0009060;GO:0009987;GO:0010033;GO:0014823;GO:0015980;GO:0016310;GO:0022900;GO:0022904;GO:0042221;GO:0043279;GO:0044237;GO:0044281;GO:0045333;GO:0050896;GO:0055114	GO:0003824;GO:0005215;GO:0005488;GO:0005515;GO:0008121;GO:0008324;GO:0015075;GO:0015077;GO:0015078;GO:0016491;GO:0016679;GO:0016681;GO:0019899;GO:0022857;GO:0022890;GO:0022891;GO:0022892;GO:0031625;GO:0043167;GO:0043169;GO:0046872	GO:0005739;GO:0005743;GO:0005746;GO:0005750;GO:0016020;GO:0019866;GO:0031090;GO:0031966;GO:0032991;GO:0043226;GO:0043227;GO:0043229;GO:0043231;GO:0043234;GO:0044422;GO:0044424;GO:0044425;GO:0044429;GO:0044444;GO:0044446;GO:0044455;GO:0044464;GO:0045275;GO:0070469	ko00190;ko04260;ko05010;ko05012;ko05016
FSCN1	Fascin		+	4.57527	0.00114286		-1.15218	0.510047	0.642132	1.79431	0.132085		21	21	21	55	55	55	54.529	0	182.8	5032700000	696	Q16658		GO:0006928;GO:0006996;GO:0007010;GO:0007015;GO:0008283;GO:0009987;GO:0016043;GO:0016477;GO:0022607;GO:0030029;GO:0030036;GO:0040011;GO:0048870;GO:0051017;GO:0071840;GO:0071841;GO:0071842;GO:0071844	GO:0003779;GO:0005488;GO:0005515;GO:0008092;GO:0008144;GO:0051015	GO:0001725;GO:0005737;GO:0005829;GO:0005856;GO:0015629;GO:0030054;GO:0030175;GO:0031982;GO:0031988;GO:0032432;GO:0042641;GO:0042995;GO:0043226;GO:0043227;GO:0043228;GO:0043229;GO:0043230;GO:0043232;GO:0044421;GO:0044422;GO:0044424;GO:0044430;GO:0044444;GO:0044446;GO:0044464;GO:0065010;GO:0070062;GO:0071437
TUBA1B	Tubulin alpha-1B chain		+	7.85075	0.001		-1.15222	0.510642	0.641581	1.7938	0.130939		19	19	0	58.3	58.3	0	50.151	0	323.31	30149000000	2034	P68363;P68363-2		GO:0000226;GO:0006457;GO:0006458;GO:0006461;GO:0006810;GO:0006996;GO:0007010;GO:0007017;GO:0008152;GO:0009987;GO:0010033;GO:0016043;GO:0019538;GO:0022607;GO:0030705;GO:0034097;GO:0034621;GO:0034622;GO:0042221;GO:0043170;GO:0043623;GO:0043933;GO:0044237;GO:0044238;GO:0044260;GO:0044267;GO:0046907;GO:0050896;GO:0051084;GO:0051234;GO:0051258;GO:0051301;GO:0051649;GO:0051716;GO:0065003;GO:0070670;GO:…	GO:0000166;GO:0003676;GO:0003723;GO:0003725;GO:0003824;GO:0003924;GO:0005198;GO:0005200;GO:0005488;GO:0005515;GO:0005525;GO:0016462;GO:0016787;GO:0016817;GO:0016818;GO:0017076;GO:0017111;GO:0019001;GO:0019899;GO:0031625;GO:0032553;GO:0032555;GO:0032561;GO:0035639	GO:0005874;GO:0005881;GO:0031982;GO:0031988;GO:0032991;GO:0043226;GO:0043227;GO:0043230;GO:0043234;GO:0044421;GO:0044422;GO:0044424;GO:0044430;GO:0044444;GO:0044446;GO:0044464;GO:0065010;GO:0070062	ko04145;ko04540;ko05130
VCP	Transitional endoplasmic reticulum ATPase		+	5.58203	0.00118519		-1.15246	0.513987	0.638475	1.79094	0.124488		32	32	32	48.9	48.9	48.9	89.321	0	323.31	4325300000	1106	P55072		GO:0005975;GO:0006139;GO:0006259;GO:0006281;GO:0006301;GO:0006302;GO:0006461;GO:0006464;GO:0006486;GO:0006487;GO:0006508;GO:0006511;GO:0006807;GO:0006810;GO:0006886;GO:0006888;GO:0006919;GO:0006950;GO:0006974;GO:0006984;GO:0006986;GO:0007165;GO:0008152;GO:0009056;GO:0009057;GO:0009058;GO:0009059;GO:0009266;GO:0009408;GO:0009628;GO:0009893;GO:0009894;GO:0009896;GO:0009987;GO:0010033;GO:0010498;GO:…	GO:0000166;GO:0003824;GO:0005488;GO:0005515;GO:0005524;GO:0008047;GO:0008289;GO:0016462;GO:0016504;GO:0016787;GO:0016817;GO:0016818;GO:0016887;GO:0017076;GO:0017111;GO:0019899;GO:0019902;GO:0019903;GO:0019904;GO:0030234;GO:0030554;GO:0031593;GO:0032182;GO:0032553;GO:0032555;GO:0032559;GO:0035639;GO:0035800;GO:0043130;GO:0043531;GO:0061134	GO:0000151;GO:0000153;GO:0000502;GO:0000835;GO:0000836;GO:0005634;GO:0005654;GO:0005737;GO:0005783;GO:0005789;GO:0005811;GO:0005829;GO:0016020;GO:0031090;GO:0031982;GO:0031988;GO:0032991;GO:0035861;GO:0043226;GO:0043227;GO:0043229;GO:0043230;GO:0043231;GO:0043234;GO:0044421;GO:0044422;GO:0044424;GO:0044425;GO:0044427;GO:0044428;GO:0044432;GO:0044444;GO:0044446;GO:0044464;GO:0048471;GO:0065010;GO:…	ko04141
PSMB5	Proteasome subunit beta type-5		+	3.00374	0.00523457		-1.15268	0.517283	0.635402	1.78808	0.118119		8	8	8	34.2	34.2	34.2	28.48	0	100.95	2284300000	275	P28074;P28074-3;H0YJM8;P28074-2		GO:0000082;GO:0000209;GO:0000278;GO:0002218;GO:0002220;GO:0002223;GO:0002253;GO:0002376;GO:0002429;GO:0002474;GO:0002478;GO:0002479;GO:0002682;GO:0002684;GO:0002757;GO:0002758;GO:0002764;GO:0002768;GO:0006464;GO:0006508;GO:0006511;GO:0006521;GO:0006807;GO:0006915;GO:0006950;GO:0006952;GO:0006955;GO:0006974;GO:0006977;GO:0006979;GO:0007049;GO:0007165;GO:0007166;GO:0008152;GO:0008219;GO:0009056;GO:…	GO:0003824;GO:0004175;GO:0004298;GO:0008233;GO:0016787;GO:0070003;GO:0070011	GO:0000502;GO:0005634;GO:0005654;GO:0005737;GO:0005813;GO:0005815;GO:0005829;GO:0005839;GO:0031982;GO:0031988;GO:0032991;GO:0043226;GO:0043227;GO:0043228;GO:0043229;GO:0043230;GO:0043231;GO:0043232;GO:0043234;GO:0044421;GO:0044422;GO:0044424;GO:0044428;GO:0044430;GO:0044444;GO:0044446;GO:0044464;GO:0065010;GO:0070062	ko03050
TALDO1	Transaldolase		+	2.20951	0.0107934		-1.15272	0.517758	0.634958	1.78768	0.1172		11	11	11	31.8	31.8	31.8	37.54	0	64.43	1925600000	227	P37837;F2Z393		GO:0005975;GO:0005996;GO:0005997;GO:0005999;GO:0006006;GO:0006007;GO:0006066;GO:0006091;GO:0006098;GO:0006112;GO:0006139;GO:0006732;GO:0006733;GO:0006739;GO:0006740;GO:0006753;GO:0006807;GO:0008152;GO:0009056;GO:0009058;GO:0009117;GO:0009987;GO:0015980;GO:0016051;GO:0016052;GO:0019318;GO:0019320;GO:0019321;GO:0019322;GO:0019362;GO:0034637;GO:0034641;GO:0044237;GO:0044238;GO:0044249;GO:0044262;GO:…	GO:0003824;GO:0004801;GO:0016740;GO:0016744	GO:0005634;GO:0005737;GO:0005829;GO:0031982;GO:0031988;GO:0043226;GO:0043227;GO:0043229;GO:0043230;GO:0043231;GO:0044421;GO:0044424;GO:0044444;GO:0044464;GO:0065010;GO:0070062	ko00030
CCT5	T-complex protein 1 subunit epsilon		+	6.0881	0.00172973		-1.15277	0.518555	0.634213	1.78698	0.115658		26	26	26	55.6	55.6	55.6	59.67	0	97.479	2089800000	308	P48643;E7ENZ3;B7ZAR1;E9PCA1;P48643-2		GO:0006457;GO:0006458;GO:0007339;GO:0008037;GO:0008152;GO:0009607;GO:0009615;GO:0009987;GO:0009988;GO:0019538;GO:0022414;GO:0035036;GO:0043170;GO:0044237;GO:0044238;GO:0044260;GO:0044267;GO:0048610;GO:0050896;GO:0051084;GO:0051704;GO:0051707	GO:0000166;GO:0005488;GO:0005515;GO:0005524;GO:0008092;GO:0015631;GO:0017076;GO:0030554;GO:0031681;GO:0032553;GO:0032555;GO:0032559;GO:0035639;GO:0048487	GO:0005730;GO:0005737;GO:0005813;GO:0005815;GO:0005829;GO:0005832;GO:0005874;GO:0031982;GO:0031988;GO:0032991;GO:0043226;GO:0043227;GO:0043228;GO:0043229;GO:0043230;GO:0043232;GO:0043234;GO:0044297;GO:0044421;GO:0044422;GO:0044424;GO:0044428;GO:0044430;GO:0044444;GO:0044445;GO:0044446;GO:0044464;GO:0065010;GO:0070062
RPL17;RPL17-C18orf32	60S ribosomal protein L17		+	3.81367	0.000752941		-1.15316	0.524929	0.62823	1.78139	0.103301		10	10	9	57.4	57.4	53.8	19.586	0	228.69	6906400000	404	A0A087WXM6;J3QQT2;J3KRX5;A0A0A6YYL6;P18621;P18621-3;J3QLC8;A0A0A0MRF8;P18621-2;J3KRB3;A0A087WWH0;J3QS96;A0A087WY81		GO:0000184;GO:0000956;GO:0006139;GO:0006401;GO:0006402;GO:0006412;GO:0006413;GO:0006414;GO:0006415;GO:0006605;GO:0006612;GO:0006613;GO:0006614;GO:0006807;GO:0006810;GO:0006886;GO:0008152;GO:0009056;GO:0009057;GO:0009058;GO:0009059;GO:0009987;GO:0010467;GO:0015031;GO:0016032;GO:0016043;GO:0016070;GO:0016071;GO:0019058;GO:0019083;GO:0019538;GO:0022411;GO:0022414;GO:0022415;GO:0032774;GO:0032984;GO:…	GO:0003735;GO:0005198	GO:0005634;GO:0005829;GO:0015934;GO:0022625;GO:0030529;GO:0032991;GO:0043226;GO:0043227;GO:0043229;GO:0043231;GO:0044422;GO:0044424;GO:0044444;GO:0044446;GO:0044464	ko03010
SHMT2	Serine hydroxymethyltransferase, mitochondrial;Serine hydroxymethyltransferase		+	9.211	0		-1.15318	0.525301	0.62788	1.78106	0.102579		18	18	17	38.5	38.5	35.6	53.454	0	141.75	2610500000	503	P34897-3;P34897;P34897-2;H0YIZ0		GO:0006082;GO:0006461;GO:0006520;GO:0006544;GO:0006545;GO:0006563;GO:0006564;GO:0006725;GO:0006730;GO:0006732;GO:0006760;GO:0006807;GO:0008152;GO:0008284;GO:0008652;GO:0009058;GO:0009069;GO:0009070;GO:0009308;GO:0009309;GO:0009987;GO:0016043;GO:0016053;GO:0019264;GO:0019752;GO:0022607;GO:0034641;GO:0035999;GO:0042127;GO:0042180;GO:0042558;GO:0043436;GO:0043933;GO:0044106;GO:0044237;GO:0044238;GO:…	GO:0003682;GO:0003824;GO:0004372;GO:0004793;GO:0005488;GO:0008732;GO:0016597;GO:0016740;GO:0016741;GO:0016742;GO:0016829;GO:0016830;GO:0016832;GO:0019842;GO:0030170;GO:0031406;GO:0043176;GO:0048037;GO:0070279	GO:0005739;GO:0005743;GO:0005758;GO:0005759;GO:0005856;GO:0009295;GO:0015630;GO:0016020;GO:0019866;GO:0031090;GO:0031966;GO:0031970;GO:0031974;GO:0031982;GO:0031988;GO:0042645;GO:0043226;GO:0043227;GO:0043228;GO:0043229;GO:0043230;GO:0043231;GO:0043232;GO:0043233;GO:0044421;GO:0044422;GO:0044424;GO:0044429;GO:0044444;GO:0044446;GO:0044464;GO:0065010;GO:0070013;GO:0070062	ko00260;ko00460;ko00670;ko00680
RPS2	40S ribosomal protein S2		+	5.06611	0.001		-1.15341	0.529403	0.624005	1.77741	0.094602		17	17	17	59.4	59.4	59.4	31.324	0	212.77	21620000000	897	P15880;H0YEN5;E9PQD7;E9PMM9;I3L404		GO:0000184;GO:0000956;GO:0006139;GO:0006401;GO:0006402;GO:0006412;GO:0006413;GO:0006414;GO:0006415;GO:0006605;GO:0006612;GO:0006613;GO:0006614;GO:0006807;GO:0006810;GO:0006886;GO:0008152;GO:0009056;GO:0009057;GO:0009058;GO:0009059;GO:0009987;GO:0010467;GO:0015031;GO:0016032;GO:0016043;GO:0016070;GO:0016071;GO:0019058;GO:0019083;GO:0019222;GO:0019538;GO:0022411;GO:0022414;GO:0022415;GO:0032774;GO:…	GO:0003676;GO:0003723;GO:0003729;GO:0003735;GO:0005198;GO:0005488;GO:0005515;GO:0017134;GO:0019838;GO:0019899	GO:0005634;GO:0005654;GO:0005737;GO:0005829;GO:0005840;GO:0005912;GO:0005924;GO:0005925;GO:0015935;GO:0016020;GO:0022627;GO:0030054;GO:0030055;GO:0030529;GO:0031982;GO:0031988;GO:0032991;GO:0043226;GO:0043227;GO:0043228;GO:0043229;GO:0043230;GO:0043231;GO:0043232;GO:0044421;GO:0044422;GO:0044424;GO:0044428;GO:0044444;GO:0044446;GO:0044464;GO:0065010;GO:0070062;GO:0070161	ko03010
NME1;NME2	Nucleoside diphosphate kinase A		+	6.47794	0		-1.15342	0.529664	0.623758	1.77718	0.094094		9	9	1	65.1	65.1	9.2	17.149	0	101.89	9619500000	707	P15531;P15531-2;E7ERL0;J3KPD9		GO:0001678;GO:0002682;GO:0002761;GO:0002762;GO:0006139;GO:0006163;GO:0006164;GO:0006183;GO:0006213;GO:0006220;GO:0006221;GO:0006228;GO:0006241;GO:0006259;GO:0006753;GO:0006807;GO:0006810;GO:0006897;GO:0008152;GO:0008284;GO:0008285;GO:0009058;GO:0009116;GO:0009117;GO:0009119;GO:0009141;GO:0009142;GO:0009144;GO:0009145;GO:0009147;GO:0009148;GO:0009150;GO:0009152;GO:0009165;GO:0009199;GO:0009201;GO:…	GO:0000166;GO:0000287;GO:0000975;GO:0000976;GO:0000977;GO:0001012;GO:0001067;GO:0003676;GO:0003677;GO:0003697;GO:0003824;GO:0004518;GO:0004536;GO:0004550;GO:0005488;GO:0005515;GO:0005524;GO:0005525;GO:0016301;GO:0016740;GO:0016772;GO:0016776;GO:0016787;GO:0016788;GO:0017076;GO:0019001;GO:0019205;GO:0030554;GO:0032553;GO:0032555;GO:0032559;GO:0032561;GO:0035639;GO:0042802;GO:0043021;GO:0043024;GO:…	GO:0005634;GO:0005737;GO:0005739;GO:0005813;GO:0005815;GO:0005829;GO:0005882;GO:0016020;GO:0031253;GO:0031256;GO:0031982;GO:0031988;GO:0032587;GO:0032991;GO:0043226;GO:0043227;GO:0043228;GO:0043229;GO:0043230;GO:0043231;GO:0043232;GO:0043234;GO:0044421;GO:0044422;GO:0044424;GO:0044425;GO:0044430;GO:0044444;GO:0044446;GO:0044459;GO:0044463;GO:0044464;GO:0048471;GO:0065010;GO:0070062	ko00230;ko00240
GSTM3	Glutathione S-transferase Mu 3		+	3.28004	0.0034965		-1.15345	0.530269	0.623185	1.77664	0.092916		12	12	11	64.4	64.4	60.4	26.559	0	202.97	2355300000	292	P21266;A0A0A0MTN3		GO:0001885;GO:0002064;GO:0006082;GO:0006518;GO:0006520;GO:0006575;GO:0006725;GO:0006749;GO:0006790;GO:0006805;GO:0006807;GO:0006950;GO:0008065;GO:0008152;GO:0009056;GO:0009308;GO:0009636;GO:0009719;GO:0009725;GO:0009987;GO:0010033;GO:0018916;GO:0019752;GO:0032502;GO:0033554;GO:0034641;GO:0042178;GO:0042180;GO:0042221;GO:0042537;GO:0043436;GO:0043627;GO:0044106;GO:0044237;GO:0044238;GO:0044248;GO:…	GO:0003824;GO:0004364;GO:0005488;GO:0005515;GO:0016597;GO:0016740;GO:0016765;GO:0019899;GO:0031406;GO:0042277;GO:0042802;GO:0042803;GO:0043176;GO:0043295;GO:0046983;GO:0072341	GO:0005634;GO:0005737;GO:0005829;GO:0031982;GO:0031988;GO:0035686;GO:0043226;GO:0043227;GO:0043229;GO:0043230;GO:0043231;GO:0044421;GO:0044422;GO:0044424;GO:0044442;GO:0044444;GO:0044446;GO:0044460;GO:0044463;GO:0044464;GO:0065010;GO:0070062	ko00480;ko00980;ko00982
EIF3G	Eukaryotic translation initiation factor 3 subunit G		+	5.04029	0.00110345		-1.15355	0.532067	0.621479	1.77503	0.089412		14	14	14	49.1	49.1	49.1	35.611	0	258.63	2005200000	522	O75821;K7EL20;K7ENA8;K7ER90		GO:0001731;GO:0006412;GO:0006413;GO:0006417;GO:0006446;GO:0008152;GO:0009058;GO:0009059;GO:0009889;GO:0009987;GO:0010467;GO:0010468;GO:0010556;GO:0010608;GO:0016043;GO:0019222;GO:0019538;GO:0022607;GO:0022618;GO:0031323;GO:0031326;GO:0032268;GO:0034621;GO:0034622;GO:0034645;GO:0043170;GO:0043933;GO:0044237;GO:0044238;GO:0044249;GO:0044260;GO:0044267;GO:0050789;GO:0050794;GO:0051246;GO:0060255;GO:…	GO:0000166;GO:0003676;GO:0003723;GO:0003743;GO:0005488;GO:0008135	GO:0005737;GO:0005829;GO:0005852;GO:0016282;GO:0030529;GO:0032991;GO:0033290;GO:0043234;GO:0044424;GO:0044444;GO:0044464;GO:0048471;GO:0070993	ko03013
SEC22B	Vesicle-trafficking protein SEC22b		+	4.28444	0.000989691		-1.15356	0.532363	0.621198	1.77476	0.088835		8	8	8	42.3	42.3	42.3	24.593	0	202.67	1688600000	393	O75396		GO:0006810;GO:0006888;GO:0009893;GO:0009894;GO:0009896;GO:0009987;GO:0010604;GO:0015031;GO:0016192;GO:0019222;GO:0033043;GO:0042176;GO:0045184;GO:0045732;GO:0046907;GO:0048193;GO:0048518;GO:0050789;GO:0050794;GO:0051128;GO:0051234;GO:0051246;GO:0051247;GO:0051649;GO:0060255;GO:0065007;GO:0080090		GO:0000139;GO:0005789;GO:0005793;GO:0016020;GO:0016021;GO:0016023;GO:0031090;GO:0031224;GO:0031410;GO:0031982;GO:0031988;GO:0033116;GO:0042470;GO:0043226;GO:0043227;GO:0043229;GO:0043231;GO:0044422;GO:0044424;GO:0044425;GO:0044431;GO:0044432;GO:0044444;GO:0044446;GO:0044464;GO:0048770	ko04130;ko04145
RPL6	60S ribosomal protein L6		+	2.84542	0.00513939		-1.1536	0.533133	0.620466	1.77407	0.087333		12	12	12	36.1	36.1	36.1	32.728	0	57.703	5006400000	361	Q02878		GO:0000184;GO:0000956;GO:0006139;GO:0006355;GO:0006401;GO:0006402;GO:0006412;GO:0006413;GO:0006414;GO:0006415;GO:0006605;GO:0006612;GO:0006613;GO:0006614;GO:0006807;GO:0006810;GO:0006886;GO:0008152;GO:0009056;GO:0009057;GO:0009058;GO:0009059;GO:0009889;GO:0009987;GO:0010467;GO:0010468;GO:0010556;GO:0015031;GO:0016032;GO:0016043;GO:0016070;GO:0016071;GO:0019058;GO:0019083;GO:0019219;GO:0019222;GO:…	GO:0003676;GO:0003677;GO:0003723;GO:0003735;GO:0005198;GO:0005488	GO:0005634;GO:0005829;GO:0005912;GO:0005924;GO:0005925;GO:0015934;GO:0016020;GO:0022625;GO:0030054;GO:0030055;GO:0030529;GO:0032991;GO:0043226;GO:0043227;GO:0043229;GO:0043231;GO:0044422;GO:0044424;GO:0044444;GO:0044446;GO:0044464;GO:0070161	ko03010
RPL35A	60S ribosomal protein L35a		+	6.4508	0		-1.15361	0.533285	0.620322	1.77393	0.087037		6	6	6	44.5	44.5	44.5	12.538	0	44.864	6736700000	352	P18077;C9K025;F8WBS5;F8WB72		GO:0000184;GO:0000956;GO:0006139;GO:0006364;GO:0006396;GO:0006401;GO:0006402;GO:0006412;GO:0006413;GO:0006414;GO:0006415;GO:0006605;GO:0006612;GO:0006613;GO:0006614;GO:0006807;GO:0006810;GO:0006886;GO:0008152;GO:0009056;GO:0009057;GO:0009058;GO:0009059;GO:0009987;GO:0010467;GO:0015031;GO:0016032;GO:0016043;GO:0016070;GO:0016071;GO:0016072;GO:0019058;GO:0019083;GO:0019538;GO:0022411;GO:0022414;GO:…	GO:0000049;GO:0003676;GO:0003723;GO:0003735;GO:0005198;GO:0005488	GO:0005739;GO:0005829;GO:0005840;GO:0015934;GO:0016020;GO:0022625;GO:0030529;GO:0031982;GO:0031988;GO:0032991;GO:0043226;GO:0043227;GO:0043228;GO:0043229;GO:0043230;GO:0043231;GO:0043232;GO:0044421;GO:0044422;GO:0044424;GO:0044444;GO:0044446;GO:0044464;GO:0065010;GO:0070062	ko03010
CALD1	Caldesmon		+	3.06098	0.00511392		-1.15373	0.535944	0.61779	1.77152	0.081846		33	33	33	54.5	54.5	54.5	61.212	0	323.31	5126500000	854	Q05682-5;E9PGZ1;Q05682-4;Q05682-3;E7EX44;Q05682-2;Q05682;Q05682-6;C9J813		GO:0003008;GO:0003012;GO:0006928;GO:0006936;GO:0009987;GO:0032501	GO:0003779;GO:0005488;GO:0005515;GO:0005516;GO:0005523;GO:0008092	GO:0005829;GO:0005856;GO:0005886;GO:0015629;GO:0016020;GO:0030016;GO:0030478;GO:0043226;GO:0043228;GO:0043229;GO:0043232;GO:0043292;GO:0044422;GO:0044424;GO:0044430;GO:0044444;GO:0044446;GO:0044448;GO:0044464	ko04270
GANAB	Neutral alpha-glucosidase AB		+	3.25361	0.00520245		-1.15375	0.536344	0.617408	1.77116	0.081064		28	28	28	32.1	32.1	32.1	106.87	0	323.31	6651200000	1106	Q14697;Q14697-2;F5H6X6;E9PKU7		GO:0005975;GO:0006457;GO:0006464;GO:0006486;GO:0006487;GO:0008152;GO:0009987;GO:0018193;GO:0018196;GO:0018279;GO:0019538;GO:0043170;GO:0043412;GO:0043413;GO:0043687;GO:0044237;GO:0044238;GO:0044260;GO:0044262;GO:0044267;GO:0070085	GO:0003824;GO:0004553;GO:0004558;GO:0005488;GO:0015926;GO:0016787;GO:0016798;GO:0030246;GO:0033919	GO:0005788;GO:0005794;GO:0016020;GO:0016023;GO:0017177;GO:0031410;GO:0031974;GO:0031982;GO:0031988;GO:0032991;GO:0042470;GO:0043226;GO:0043227;GO:0043229;GO:0043230;GO:0043231;GO:0043233;GO:0043234;GO:0044421;GO:0044422;GO:0044424;GO:0044432;GO:0044444;GO:0044446;GO:0044464;GO:0048770;GO:0065010;GO:0070013;GO:0070062	ko00510;ko04141
HSPA1B;HSPA1A	Heat shock 70 kDa protein 1B;Heat shock 70 kDa protein 1A		+	3.96919	0.00644444		-1.15379	0.537293	0.616501	1.77029	0.079208		23	20	9	47.4	43.1	19.8	70.108	0	323.31	7584500000	1372	A0A0G2JIW1;P0DMV9;P0DMV8;P0DMV8-2;V9GZ37
HSPD1	60 kDa heat shock protein, mitochondrial		+	4.14282	0.0186202		-1.15382	0.537825	0.615993	1.76981	0.078168		40	40	40	79.1	79.1	79.1	61.054	0	323.31	112010000000	5496	P10809		GO:0001775;GO:0001816;GO:0001817;GO:0001819;GO:0002200;GO:0002204;GO:0002208;GO:0002218;GO:0002221;GO:0002224;GO:0002250;GO:0002252;GO:0002253;GO:0002263;GO:0002285;GO:0002312;GO:0002366;GO:0002367;GO:0002368;GO:0002376;GO:0002440;GO:0002443;GO:0002449;GO:0002460;GO:0002562;GO:0002682;GO:0002684;GO:0002694;GO:0002696;GO:0002697;GO:0002699;GO:0002703;GO:0002705;GO:0002706;GO:0002708;GO:0002709;GO:…	GO:0000166;GO:0001530;GO:0002039;GO:0003676;GO:0003677;GO:0003688;GO:0003697;GO:0003723;GO:0003725;GO:0003824;GO:0005488;GO:0005515;GO:0005524;GO:0016462;GO:0016787;GO:0016817;GO:0016818;GO:0016887;GO:0017076;GO:0017111;GO:0019899;GO:0030554;GO:0031625;GO:0032553;GO:0032555;GO:0032559;GO:0035639;GO:0043565;GO:0043566;GO:0051082;GO:0051087	GO:0005615;GO:0005737;GO:0005739;GO:0005743;GO:0005759;GO:0005768;GO:0005769;GO:0005829;GO:0005886;GO:0005905;GO:0009986;GO:0016020;GO:0016023;GO:0019866;GO:0030135;GO:0030141;GO:0031090;GO:0031410;GO:0031966;GO:0031974;GO:0031982;GO:0031988;GO:0032991;GO:0043226;GO:0043227;GO:0043229;GO:0043230;GO:0043231;GO:0043233;GO:0043234;GO:0043235;GO:0044421;GO:0044422;GO:0044424;GO:0044425;GO:0044429;GO:…	ko03018;ko04940;ko05152
SND1	Staphylococcal nuclease domain-containing protein 1		+	4.02536	0.000853333		-1.15392	0.540279	0.613645	1.76757	0.073366		41	41	41	51.3	51.3	51.3	102	0	323.31	9191700000	1426	Q7KZF4		GO:0001649;GO:0006139;GO:0006351;GO:0006355;GO:0006807;GO:0008152;GO:0009058;GO:0009059;GO:0009889;GO:0009892;GO:0009987;GO:0010468;GO:0010556;GO:0010605;GO:0010608;GO:0010629;GO:0016032;GO:0016070;GO:0016441;GO:0016458;GO:0019219;GO:0019222;GO:0030154;GO:0031047;GO:0031323;GO:0031326;GO:0032502;GO:0032774;GO:0034641;GO:0034645;GO:0035194;GO:0040029;GO:0043170;GO:0044237;GO:0044238;GO:0044249;GO:…	GO:0000988;GO:0000989;GO:0003712;GO:0003824;GO:0004518;GO:0016787;GO:0016788	GO:0005634;GO:0005737;GO:0005739;GO:0016020;GO:0016023;GO:0016442;GO:0030529;GO:0031332;GO:0031410;GO:0031982;GO:0031988;GO:0032991;GO:0042470;GO:0043226;GO:0043227;GO:0043229;GO:0043230;GO:0043231;GO:0044421;GO:0044424;GO:0044444;GO:0044464;GO:0048770;GO:0065010;GO:0070062
CLIC1	Chloride intracellular channel protein 1		+	2.45324	0.00928696		-1.15398	0.541605	0.612372	1.76635	0.070767		16	16	15	85.1	85.1	82.6	26.922	0	323.31	33979000000	1375	O00299		GO:0006810;GO:0006811;GO:0006820;GO:0006821;GO:0006873;GO:0007155;GO:0007165;GO:0009987;GO:0015698;GO:0016337;GO:0019725;GO:0022610;GO:0030278;GO:0034109;GO:0042391;GO:0042592;GO:0045595;GO:0045597;GO:0045667;GO:0045669;GO:0048518;GO:0048522;GO:0048878;GO:0050789;GO:0050793;GO:0050794;GO:0050801;GO:0050896;GO:0051094;GO:0051234;GO:0051239;GO:0051716;GO:0051726;GO:0051881;GO:0055082;GO:0065007;GO:…	GO:0005215;GO:0005216;GO:0005244;GO:0005253;GO:0005254;GO:0008509;GO:0015075;GO:0015267;GO:0022803;GO:0022832;GO:0022836;GO:0022838;GO:0022857;GO:0022891;GO:0022892	GO:0005615;GO:0005634;GO:0005635;GO:0005737;GO:0005739;GO:0005886;GO:0005903;GO:0016020;GO:0031090;GO:0031965;GO:0031967;GO:0031975;GO:0031982;GO:0031988;GO:0032991;GO:0034702;GO:0034707;GO:0042995;GO:0043226;GO:0043227;GO:0043229;GO:0043230;GO:0043231;GO:0043234;GO:0044421;GO:0044422;GO:0044424;GO:0044425;GO:0044428;GO:0044444;GO:0044446;GO:0044464;GO:0048471;GO:0065010;GO:0070062;GO:0072562
RPS27;RPS27L	40S ribosomal protein S27;40S ribosomal protein S27-like		+	2.24119	0.00966234		-1.15398	0.541705	0.612277	1.76626	0.070572		3	3	3	38.1	38.1	38.1	9.461	0	87.62	3045300000	200	P42677;Q5T4L4;H0YMV8;Q71UM5		GO:0000075;GO:0000077;GO:0000184;GO:0000278;GO:0000956;GO:0006139;GO:0006259;GO:0006281;GO:0006401;GO:0006402;GO:0006412;GO:0006413;GO:0006414;GO:0006415;GO:0006417;GO:0006605;GO:0006612;GO:0006613;GO:0006614;GO:0006807;GO:0006810;GO:0006886;GO:0006917;GO:0006919;GO:0006950;GO:0006974;GO:0007049;GO:0007093;GO:0007165;GO:0007264;GO:0007346;GO:0008152;GO:0008283;GO:0008629;GO:0008630;GO:0009056;GO:…	GO:0003676;GO:0003677;GO:0003735;GO:0005198;GO:0005488;GO:0008047;GO:0008270;GO:0008494;GO:0008656;GO:0016504;GO:0016505;GO:0030234;GO:0043028;GO:0043167;GO:0043169;GO:0045182;GO:0046872;GO:0046914;GO:0061134;GO:0090079	GO:0005634;GO:0005829;GO:0005840;GO:0015935;GO:0022627;GO:0030529;GO:0032991;GO:0043226;GO:0043227;GO:0043228;GO:0043229;GO:0043231;GO:0043232;GO:0044422;GO:0044424;GO:0044444;GO:0044446;GO:0044464	ko03010
RPL10			+	3.92244	0.000932039		-1.15399	0.541962	0.612029	1.76602	0.070067		9	9	2	52.8	52.8	11	18.565	0	323.31	12553000000	842	F8W7C6;A0A087WV22;H7C123;H7C2C5		GO:0006412;GO:0008152;GO:0009058;GO:0009059;GO:0009987;GO:0019538;GO:0034645;GO:0043170;GO:0044237;GO:0044238;GO:0044249;GO:0044260;GO:0044267	GO:0003735;GO:0005198	GO:0005840;GO:0030529;GO:0032991;GO:0043226;GO:0043228;GO:0043229;GO:0043232;GO:0044424;GO:0044444;GO:0044464
GSTP1	Glutathione S-transferase P		+	2.56587	0.00829358		-1.15404	0.543273	0.61077	1.76481	0.067497		11	11	11	69.5	69.5	69.5	23.356	0	323.31	2936600000	574	P09211;A8MX94		GO:0000302;GO:0001817;GO:0001818;GO:0001932;GO:0001959;GO:0001960;GO:0002237;GO:0002673;GO:0002674;GO:0006082;GO:0006469;GO:0006518;GO:0006520;GO:0006575;GO:0006749;GO:0006790;GO:0006805;GO:0006807;GO:0006950;GO:0006979;GO:0007417;GO:0008152;GO:0008283;GO:0008285;GO:0009308;GO:0009607;GO:0009889;GO:0009890;GO:0009892;GO:0009893;GO:0009966;GO:0009968;GO:0009987;GO:0010033;GO:0010035;GO:0010556;GO:…	GO:0003824;GO:0004364;GO:0005488;GO:0005515;GO:0008432;GO:0016740;GO:0016765;GO:0019207;GO:0019899;GO:0019900;GO:0019901;GO:0030234;GO:0035730;GO:0035731;GO:0070026	GO:0005615;GO:0005622;GO:0005634;GO:0005737;GO:0005739;GO:0005829;GO:0005886;GO:0016020;GO:0031982;GO:0031988;GO:0032991;GO:0043226;GO:0043227;GO:0043229;GO:0043230;GO:0043231;GO:0043234;GO:0044421;GO:0044424;GO:0044444;GO:0044464;GO:0065010;GO:0070062;GO:0097057	ko00480;ko00980;ko00982
HSPA9	Stress-70 protein, mitochondrial		+	4.82219	0.00247761		-1.15409	0.544624	0.60947	1.76356	0.064846		35	35	34	56.4	56.4	56.4	73.68	0	323.31	11265000000	2161	P38646		GO:0006457;GO:0006605;GO:0006611;GO:0006626;GO:0006810;GO:0006839;GO:0006886;GO:0006913;GO:0008152;GO:0009987;GO:0010941;GO:0015031;GO:0017038;GO:0019538;GO:0042981;GO:0043066;GO:0043067;GO:0043069;GO:0043170;GO:0044237;GO:0044238;GO:0044260;GO:0044267;GO:0045184;GO:0046907;GO:0048519;GO:0048523;GO:0050789;GO:0050794;GO:0051168;GO:0051169;GO:0051234;GO:0051649;GO:0060548;GO:0065007;GO:0072594;GO:…	GO:0000166;GO:0005488;GO:0005515;GO:0005524;GO:0017076;GO:0019899;GO:0030554;GO:0031625;GO:0032553;GO:0032555;GO:0032559;GO:0035639;GO:0051082	GO:0005730;GO:0005737;GO:0005739;GO:0005912;GO:0005924;GO:0005925;GO:0009295;GO:0030054;GO:0030055;GO:0031982;GO:0031988;GO:0042645;GO:0043226;GO:0043227;GO:0043228;GO:0043229;GO:0043230;GO:0043231;GO:0043232;GO:0044421;GO:0044422;GO:0044424;GO:0044428;GO:0044429;GO:0044444;GO:0044446;GO:0044464;GO:0065010;GO:0070062;GO:0070161	ko03018;ko05152
RAD23B	UV excision repair protein RAD23 homolog B		+	4.11472	0.0013913		-1.15413	0.545575	0.608553	1.76268	0.062978		12	12	10	35.5	35.5	31.3	43.171	0	36.582	9017500000	192	P54727;P54727-2		GO:0000715;GO:0000718;GO:0006139;GO:0006259;GO:0006281;GO:0006289;GO:0006308;GO:0006508;GO:0006511;GO:0006807;GO:0006950;GO:0006974;GO:0006996;GO:0007276;GO:0007283;GO:0008152;GO:0009056;GO:0009057;GO:0009894;GO:0009987;GO:0010498;GO:0016043;GO:0019222;GO:0019538;GO:0019941;GO:0022414;GO:0030162;GO:0031323;GO:0031329;GO:0032268;GO:0032434;GO:0032501;GO:0033554;GO:0034641;GO:0042176;GO:0043161;GO:…	GO:0003676;GO:0003677;GO:0003684;GO:0003697;GO:0005488;GO:0005515;GO:0031593;GO:0032182;GO:0043130;GO:0043566	GO:0000109;GO:0000502;GO:0005634;GO:0005654;GO:0005737;GO:0032991;GO:0043226;GO:0043227;GO:0043229;GO:0043231;GO:0043234;GO:0044422;GO:0044424;GO:0044428;GO:0044446;GO:0044464;GO:0071942	ko03420;ko04141
TXNDC5	Thioredoxin domain-containing protein 5		+	4.64248	0.00123077		-1.15426	0.549571	0.604691	1.75895	0.05512		19	19	19	53.7	53.7	53.7	47.628	0	323.31	24248000000	850	Q8NBS9;Q8NBS9-2		GO:0006457;GO:0006810;GO:0006892;GO:0006897;GO:0006909;GO:0006950;GO:0008152;GO:0009987;GO:0010324;GO:0010941;GO:0016043;GO:0016044;GO:0016192;GO:0019538;GO:0019725;GO:0033554;GO:0034976;GO:0042592;GO:0042981;GO:0043066;GO:0043067;GO:0043069;GO:0043170;GO:0043277;GO:0044237;GO:0044238;GO:0044260;GO:0044267;GO:0045454;GO:0046907;GO:0048193;GO:0048519;GO:0048523;GO:0050789;GO:0050794;GO:0050896;GO:…	GO:0003756;GO:0003824;GO:0016853;GO:0016860;GO:0016862;GO:0016864	GO:0005775;GO:0005783;GO:0005788;GO:0031974;GO:0031982;GO:0031988;GO:0043202;GO:0043226;GO:0043227;GO:0043229;GO:0043230;GO:0043231;GO:0043233;GO:0044421;GO:0044422;GO:0044424;GO:0044432;GO:0044437;GO:0044444;GO:0044446;GO:0044464;GO:0065010;GO:0070013;GO:0070062	ko04141
PLOD3	Procollagen-lysine,2-oxoglutarate 5-dioxygenase 3		+	3.85448	0.00207874		-1.15429	0.550489	0.603801	1.75809	0.053312		10	10	10	13.4	13.4	13.4	84.784	0	33.782	528720000	202	O60568;H7C2S8		GO:0000902;GO:0000904;GO:0001701;GO:0001886;GO:0003008;GO:0003013;GO:0003018;GO:0003382;GO:0006464;GO:0008104;GO:0008152;GO:0009653;GO:0009719;GO:0009725;GO:0009790;GO:0009792;GO:0009887;GO:0009987;GO:0010033;GO:0016043;GO:0019538;GO:0021915;GO:0022607;GO:0030198;GO:0030199;GO:0032501;GO:0032502;GO:0032870;GO:0032989;GO:0033036;GO:0035150;GO:0042221;GO:0042311;GO:0043009;GO:0043062;GO:0043170;GO:…	GO:0003824;GO:0005488;GO:0005506;GO:0008194;GO:0008378;GO:0008475;GO:0016491;GO:0016705;GO:0016706;GO:0016740;GO:0016757;GO:0016758;GO:0019842;GO:0031406;GO:0031418;GO:0033823;GO:0035250;GO:0043167;GO:0043169;GO:0046527;GO:0046872;GO:0046914;GO:0050211;GO:0070815	GO:0005783;GO:0005789;GO:0016020;GO:0030867;GO:0031090;GO:0031982;GO:0031988;GO:0043226;GO:0043227;GO:0043229;GO:0043230;GO:0043231;GO:0044421;GO:0044422;GO:0044424;GO:0044425;GO:0044432;GO:0044444;GO:0044446;GO:0044464;GO:0065010;GO:0070062	ko00310;ko00514
ERLIN1	Erlin-1		+	2.72399	0.00675122		-1.15442	0.555037	0.599379	1.7538	0.044342		8	8	5	25.1	25.1	16.2	38.925	0	59.821	763360000	208	O75477;B0QZ43		GO:0006508;GO:0006511;GO:0008152;GO:0009056;GO:0009057;GO:0009987;GO:0010498;GO:0019538;GO:0019941;GO:0030433;GO:0043161;GO:0043170;GO:0043632;GO:0044237;GO:0044238;GO:0044248;GO:0044260;GO:0044265;GO:0051603		GO:0005783;GO:0005789;GO:0016020;GO:0016021;GO:0031090;GO:0031224;GO:0032991;GO:0043226;GO:0043227;GO:0043229;GO:0043231;GO:0043234;GO:0044422;GO:0044424;GO:0044425;GO:0044432;GO:0044444;GO:0044446;GO:0044464
FUBP1	Far upstream element-binding protein 1		+	2.97326	0.00573333		-1.15447	0.557465	0.597009	1.75148	0.039544		22	20	20	45	42.7	42.7	67.56	0	65.306	1708900000	470	Q96AE4;E9PEB5;Q96AE4-2		GO:0006139;GO:0006351;GO:0006366;GO:0006807;GO:0008152;GO:0009058;GO:0009059;GO:0009893;GO:0009987;GO:0010468;GO:0010604;GO:0010628;GO:0016070;GO:0019222;GO:0032774;GO:0034641;GO:0034645;GO:0043170;GO:0044237;GO:0044238;GO:0044249;GO:0044260;GO:0048518;GO:0050789;GO:0060255;GO:0065007;GO:0090304	GO:0001071;GO:0003676;GO:0003677;GO:0003697;GO:0003700;GO:0003723;GO:0005488;GO:0043566	GO:0005634;GO:0005654;GO:0043226;GO:0043227;GO:0043229;GO:0043231;GO:0044422;GO:0044424;GO:0044428;GO:0044446;GO:0044464
PSMC2	26S protease regulatory subunit 7		+	4.0888	0.00138182		-1.15449	0.55794	0.596545	1.75103	0.038605		23	23	23	59.8	59.8	59.8	48.633	0	323.31	2838600000	557	P35998;A0A1W2PQS1;P35998-2		GO:0000082;GO:0000209;GO:0000278;GO:0001649;GO:0002218;GO:0002220;GO:0002223;GO:0002253;GO:0002376;GO:0002429;GO:0002474;GO:0002478;GO:0002479;GO:0002682;GO:0002684;GO:0002757;GO:0002758;GO:0002764;GO:0002768;GO:0006355;GO:0006357;GO:0006464;GO:0006508;GO:0006511;GO:0006521;GO:0006807;GO:0006915;GO:0006950;GO:0006952;GO:0006955;GO:0006974;GO:0006977;GO:0007049;GO:0007165;GO:0007166;GO:0008152;GO:…	GO:0000166;GO:0003824;GO:0005488;GO:0005515;GO:0005524;GO:0008134;GO:0016462;GO:0016787;GO:0016817;GO:0016818;GO:0016887;GO:0017025;GO:0017076;GO:0017111;GO:0030554;GO:0032553;GO:0032555;GO:0032559;GO:0035639	GO:0000502;GO:0000932;GO:0005634;GO:0005654;GO:0005737;GO:0005829;GO:0008540;GO:0016020;GO:0022624;GO:0030529;GO:0031595;GO:0031597;GO:0032991;GO:0035770;GO:0043226;GO:0043227;GO:0043228;GO:0043229;GO:0043231;GO:0043232;GO:0043234;GO:0044422;GO:0044424;GO:0044428;GO:0044444;GO:0044445;GO:0044446;GO:0044464	ko03050
SERPINH1	Serpin H1		+	2.43702	0.00897817		-1.15449	0.558115	0.596375	1.75087	0.03826		19	19	19	60.5	60.5	60.5	46.44	0	323.31	6280800000	780	P50454;E9PPV6;E9PR70;E9PKH2		GO:0002063;GO:0003433;GO:0006950;GO:0006986;GO:0008152;GO:0009058;GO:0009059;GO:0009987;GO:0010033;GO:0010466;GO:0010951;GO:0016043;GO:0019222;GO:0019538;GO:0030198;GO:0030199;GO:0032501;GO:0032502;GO:0032963;GO:0032964;GO:0035966;GO:0042221;GO:0043062;GO:0043086;GO:0043170;GO:0044092;GO:0044236;GO:0044238;GO:0044259;GO:0048468;GO:0048856;GO:0048869;GO:0050789;GO:0050790;GO:0050896;GO:0051336;GO:…	GO:0004857;GO:0004866;GO:0004867;GO:0005488;GO:0005515;GO:0005518;GO:0030234;GO:0030414;GO:0061134;GO:0061135	GO:0005615;GO:0005783;GO:0005788;GO:0005793;GO:0031974;GO:0031982;GO:0031988;GO:0043226;GO:0043227;GO:0043229;GO:0043230;GO:0043231;GO:0043233;GO:0044421;GO:0044422;GO:0044424;GO:0044425;GO:0044432;GO:0044444;GO:0044446;GO:0044464;GO:0045121;GO:0065010;GO:0070013;GO:0070062
RPS3A	40S ribosomal protein S3a		+	7.01687	0		-1.1545	0.558492	0.596005	1.7505	0.037513		15	15	15	55.7	55.7	55.7	29.945	0	200.53	8687500000	396	P61247;D6RAT0;D6RG13;D6RB09;E9PFI5;H0Y9Y4;H0Y8L7;D6R9B6;D6RAS7		GO:0000184;GO:0000956;GO:0002181;GO:0006139;GO:0006401;GO:0006402;GO:0006412;GO:0006413;GO:0006414;GO:0006415;GO:0006605;GO:0006612;GO:0006613;GO:0006614;GO:0006807;GO:0006810;GO:0006886;GO:0008152;GO:0009056;GO:0009057;GO:0009058;GO:0009059;GO:0009987;GO:0010467;GO:0010941;GO:0015031;GO:0016032;GO:0016043;GO:0016070;GO:0016071;GO:0019058;GO:0019083;GO:0019538;GO:0022411;GO:0022414;GO:0022415;GO:…	GO:0003676;GO:0003723;GO:0003735;GO:0005198;GO:0005488	GO:0005634;GO:0005730;GO:0005737;GO:0005829;GO:0005840;GO:0005912;GO:0005924;GO:0005925;GO:0015935;GO:0022627;GO:0030054;GO:0030055;GO:0030529;GO:0031982;GO:0031988;GO:0032991;GO:0043226;GO:0043227;GO:0043228;GO:0043229;GO:0043230;GO:0043231;GO:0043232;GO:0044421;GO:0044422;GO:0044424;GO:0044428;GO:0044444;GO:0044446;GO:0044464;GO:0065010;GO:0070062;GO:0070161	ko03010
ANXA5	Annexin A5;Annexin		+	4.03619	0.00579894		-1.15455	0.561016	0.593532	1.74808	0.032516		17	17	17	62.8	62.8	62.8	35.936	0	323.31	11366000000	1112	P08758;D6RBL5;D6RBE9		GO:0002230;GO:0002682;GO:0002697;GO:0002831;GO:0007165;GO:0007596;GO:0007599;GO:0009987;GO:0010033;GO:0010941;GO:0019222;GO:0031347;GO:0032501;GO:0042221;GO:0042981;GO:0043066;GO:0043067;GO:0043069;GO:0043086;GO:0043900;GO:0044092;GO:0048519;GO:0048523;GO:0048583;GO:0050688;GO:0050691;GO:0050789;GO:0050790;GO:0050794;GO:0050817;GO:0050818;GO:0050819;GO:0050878;GO:0050896;GO:0051239;GO:0051241;GO:…	GO:0004857;GO:0004859;GO:0005488;GO:0005509;GO:0005543;GO:0005544;GO:0008289;GO:0030234;GO:0043167;GO:0043169;GO:0046872;GO:0055102	GO:0005622;GO:0005737;GO:0005912;GO:0005924;GO:0005925;GO:0009897;GO:0016020;GO:0030054;GO:0030055;GO:0031982;GO:0031988;GO:0043226;GO:0043227;GO:0043230;GO:0044421;GO:0044424;GO:0044425;GO:0044459;GO:0044464;GO:0065010;GO:0070062;GO:0070161;GO:0072562;GO:0072563
HSPA5	78 kDa glucose-regulated protein		+	3.88058	0.0171223		-1.15455	0.561064	0.593485	1.74804	0.032421		27	27	26	45.6	45.6	45.6	72.332	0	323.31	15327000000	2663	P11021		GO:0001775;GO:0001932;GO:0002576;GO:0006457;GO:0006508;GO:0006511;GO:0006810;GO:0006887;GO:0006950;GO:0006983;GO:0006984;GO:0006986;GO:0006987;GO:0007154;GO:0007165;GO:0007596;GO:0007599;GO:0008152;GO:0009056;GO:0009057;GO:0009267;GO:0009605;GO:0009607;GO:0009893;GO:0009966;GO:0009968;GO:0009987;GO:0009991;GO:0010033;GO:0010498;GO:0010604;GO:0010646;GO:0010648;GO:0010941;GO:0016192;GO:0017015;GO:…	GO:0000166;GO:0001948;GO:0003824;GO:0005488;GO:0005509;GO:0005515;GO:0005524;GO:0016462;GO:0016787;GO:0016817;GO:0016818;GO:0016887;GO:0017076;GO:0017111;GO:0019899;GO:0019904;GO:0030554;GO:0031625;GO:0032553;GO:0032555;GO:0032559;GO:0035639;GO:0043021;GO:0043022;GO:0043167;GO:0043169;GO:0046872;GO:0051082;GO:0051087;GO:0051787	GO:0005634;GO:0005739;GO:0005783;GO:0005788;GO:0005789;GO:0005790;GO:0005793;GO:0005886;GO:0005912;GO:0005924;GO:0005925;GO:0009986;GO:0016020;GO:0016021;GO:0016023;GO:0030054;GO:0030055;GO:0030176;GO:0030496;GO:0031090;GO:0031224;GO:0031227;GO:0031300;GO:0031301;GO:0031410;GO:0031974;GO:0031982;GO:0031988;GO:0032991;GO:0034663;GO:0042470;GO:0043226;GO:0043227;GO:0043229;GO:0043230;GO:0043231;GO:…	ko03060;ko04141;ko05020
PRDX3	Thioredoxin-dependent peroxide reductase, mitochondrial		+	8.02836	0		-1.15455	0.56124	0.593312	1.74786	0.032072		6	6	6	26.1	26.1	26.1	25.838	0	28.465	2349800000	270	P30048-2;P30048		GO:0000302;GO:0001893;GO:0002237;GO:0006355;GO:0006464;GO:0006873;GO:0006950;GO:0006979;GO:0006996;GO:0007005;GO:0008152;GO:0008284;GO:0009056;GO:0009607;GO:0009889;GO:0009987;GO:0010033;GO:0010035;GO:0010466;GO:0010468;GO:0010556;GO:0010941;GO:0016043;GO:0018158;GO:0018171;GO:0018193;GO:0018198;GO:0019219;GO:0019220;GO:0019222;GO:0019538;GO:0019725;GO:0030099;GO:0030154;GO:0031323;GO:0031326;GO:…	GO:0003824;GO:0004601;GO:0004857;GO:0004866;GO:0004869;GO:0005488;GO:0005515;GO:0008022;GO:0008379;GO:0008785;GO:0016209;GO:0016491;GO:0016651;GO:0016667;GO:0016668;GO:0016684;GO:0016705;GO:0019899;GO:0019900;GO:0019901;GO:0030234;GO:0030414;GO:0043027;GO:0043028;GO:0051920;GO:0061134;GO:0061135	GO:0005737;GO:0005739;GO:0005759;GO:0005768;GO:0005769;GO:0005829;GO:0031974;GO:0031982;GO:0031988;GO:0043226;GO:0043227;GO:0043229;GO:0043230;GO:0043231;GO:0043233;GO:0044421;GO:0044422;GO:0044424;GO:0044429;GO:0044444;GO:0044446;GO:0044464;GO:0065010;GO:0070013;GO:0070062
HNRNPA1;HNRNPA1L2	Heterogeneous nuclear ribonucleoprotein A1;Heterogeneous nuclear ribonucleoprotein A1, N-terminally processed;Heterogeneous nuclear ribonucleoprotein A1-like 2		+	4.13628	0.000941176		-1.15456	0.56183	0.592732	1.74729	0.030902		13	12	11	47.9	45	45	33.155	0	70.251	2090800000	373	F8W6I7;P09651-2;P09651;P09651-3;F8VZ49;Q32P51;F8VTQ5		GO:0000375;GO:0000377;GO:0000380;GO:0000398;GO:0006139;GO:0006396;GO:0006397;GO:0006405;GO:0006807;GO:0006810;GO:0006913;GO:0008152;GO:0008380;GO:0009987;GO:0010467;GO:0015931;GO:0016032;GO:0016070;GO:0016071;GO:0034641;GO:0043170;GO:0044237;GO:0044238;GO:0044260;GO:0046907;GO:0050657;GO:0050658;GO:0051028;GO:0051168;GO:0051169;GO:0051170;GO:0051234;GO:0051236;GO:0051649;GO:0090304	GO:0000166;GO:0003676;GO:0003677;GO:0003697;GO:0003723;GO:0003727;GO:0005488;GO:0043566	GO:0005654;GO:0005681;GO:0005737;GO:0005856;GO:0016020;GO:0030529;GO:0031982;GO:0031988;GO:0032991;GO:0043226;GO:0043227;GO:0043228;GO:0043229;GO:0043230;GO:0043232;GO:0044421;GO:0044422;GO:0044424;GO:0044428;GO:0044446;GO:0044464;GO:0045111;GO:0065010;GO:0070062;GO:0071013	ko03040
RPL11	60S ribosomal protein L11		+	4.85304	0.00106667		-1.15458	0.563121	0.591463	1.74604	0.028342		10	10	10	62.9	62.9	62.9	20.252	0	155.31	8710400000	385	P62913;P62913-2;Q5VVC8;Q5VVC9		GO:0000184;GO:0000956;GO:0006139;GO:0006364;GO:0006396;GO:0006401;GO:0006402;GO:0006412;GO:0006413;GO:0006414;GO:0006415;GO:0006605;GO:0006612;GO:0006613;GO:0006614;GO:0006807;GO:0006810;GO:0006886;GO:0008104;GO:0008152;GO:0009056;GO:0009057;GO:0009058;GO:0009059;GO:0009987;GO:0010467;GO:0015031;GO:0016032;GO:0016043;GO:0016070;GO:0016071;GO:0016072;GO:0019058;GO:0019083;GO:0019538;GO:0022411;GO:…	GO:0003676;GO:0003723;GO:0003735;GO:0005198;GO:0005488;GO:0019843	GO:0005730;GO:0005737;GO:0005829;GO:0005840;GO:0015934;GO:0016020;GO:0022625;GO:0030529;GO:0031982;GO:0031988;GO:0032991;GO:0043226;GO:0043227;GO:0043228;GO:0043229;GO:0043230;GO:0043232;GO:0044421;GO:0044422;GO:0044424;GO:0044428;GO:0044444;GO:0044446;GO:0044464;GO:0065010;GO:0070062	ko03010
PRDX2	Peroxiredoxin-2		+	2.28544	0.00722705		-1.15459	0.563609	0.590984	1.74557	0.027375		9	8	8	42.9	37.4	37.4	21.892	0	134.93	16846000000	694	P32119		GO:0000302;GO:0000303;GO:0000305;GO:0006139;GO:0006352;GO:0006367;GO:0006801;GO:0006807;GO:0006950;GO:0006979;GO:0008152;GO:0009056;GO:0009058;GO:0009987;GO:0010035;GO:0010467;GO:0010941;GO:0016070;GO:0019430;GO:0032774;GO:0033554;GO:0034599;GO:0034614;GO:0034641;GO:0042221;GO:0042542;GO:0042743;GO:0042744;GO:0042981;GO:0043066;GO:0043067;GO:0043069;GO:0043170;GO:0043523;GO:0043524;GO:0044237;GO:…	GO:0003824;GO:0004601;GO:0008379;GO:0016209;GO:0016491;GO:0016684;GO:0016705;GO:0051920	GO:0005737;GO:0005829;GO:0031982;GO:0031988;GO:0043226;GO:0043227;GO:0043230;GO:0044421;GO:0044424;GO:0044444;GO:0044464;GO:0065010;GO:0070062
EIF4A1;EIF4A2	Eukaryotic initiation factor 4A-I;Eukaryotic initiation factor 4A-II;Eukaryotic initiation factor 4A-II, N-terminally processed		+	7.13654	0		-1.1546	0.564163	0.590438	1.74504	0.026275		19	16	16	48.8	43.1	43.1	46.153	0	141.8	2227200000	563	P60842;P60842-2;J3KT12;J3QS69;J3KTB5;J3QL43;Q14240-2;J3KSZ0;Q14240;E7EQG2		GO:0000288;GO:0000289;GO:0000956;GO:0006139;GO:0006396;GO:0006397;GO:0006401;GO:0006402;GO:0006412;GO:0006413;GO:0006417;GO:0006446;GO:0006807;GO:0007165;GO:0007166;GO:0008152;GO:0009056;GO:0009057;GO:0009058;GO:0009059;GO:0009653;GO:0009887;GO:0009889;GO:0009987;GO:0010033;GO:0010467;GO:0010468;GO:0010501;GO:0010556;GO:0010608;GO:0016032;GO:0016070;GO:0016071;GO:0019221;GO:0019222;GO:0019538;GO:…	GO:0000166;GO:0000339;GO:0003676;GO:0003723;GO:0003724;GO:0003725;GO:0003729;GO:0003743;GO:0003824;GO:0004004;GO:0004386;GO:0005488;GO:0005524;GO:0008026;GO:0008135;GO:0008186;GO:0016462;GO:0016787;GO:0016817;GO:0016818;GO:0016887;GO:0017076;GO:0017111;GO:0030554;GO:0032553;GO:0032555;GO:0032559;GO:0035639;GO:0042623;GO:0070035	GO:0005730;GO:0005737;GO:0005829;GO:0016020;GO:0016281;GO:0031982;GO:0031988;GO:0032991;GO:0043226;GO:0043227;GO:0043228;GO:0043229;GO:0043230;GO:0043232;GO:0043234;GO:0044421;GO:0044422;GO:0044424;GO:0044428;GO:0044444;GO:0044446;GO:0044464;GO:0048471;GO:0065010;GO:0070062	ko03013
SLC25A5	ADP/ATP translocase 2;ADP/ATP translocase 2, N-terminally processed		+	2.82712	0.00510843		-1.15461	0.564849	0.589762	1.74437	0.024913		13	5	5	37.9	16.1	16.1	32.852	0	11.916	2111200000	212	P05141		GO:0002791;GO:0006091;GO:0006112;GO:0006810;GO:0006863;GO:0007059;GO:0008152;GO:0008284;GO:0009987;GO:0010646;GO:0015851;GO:0015853;GO:0015931;GO:0015980;GO:0016032;GO:0023051;GO:0032879;GO:0042127;GO:0044237;GO:0044281;GO:0046883;GO:0048518;GO:0048522;GO:0050789;GO:0050794;GO:0050796;GO:0051046;GO:0051049;GO:0051234;GO:0055085;GO:0055114;GO:0060341;GO:0065007;GO:0071705;GO:0072530;GO:0090087;GO:…	GO:0005215;GO:0005345;GO:0005488;GO:0005515;GO:0015205;GO:0015207;GO:0015932;GO:0019899;GO:0022857;GO:0022891;GO:0022892;GO:0031625	GO:0005634;GO:0005739;GO:0005743;GO:0005887;GO:0009295;GO:0016020;GO:0016021;GO:0019866;GO:0031090;GO:0031224;GO:0031226;GO:0031966;GO:0031982;GO:0031988;GO:0032991;GO:0042645;GO:0043226;GO:0043227;GO:0043228;GO:0043229;GO:0043230;GO:0043231;GO:0043232;GO:0043234;GO:0044421;GO:0044422;GO:0044424;GO:0044425;GO:0044429;GO:0044430;GO:0044444;GO:0044446;GO:0044459;GO:0044464;GO:0065010;GO:0070062;GO:…	ko04020;ko05012;ko05016
EEF1B2	Elongation factor 1-beta		+	4.22886	0.000820513		-1.15462	0.565267	0.58935	1.74397	0.024083		11	9	9	65.8	57.8	57.8	24.763	0	323.31	2026000000	355	P24534		GO:0006412;GO:0006414;GO:0008152;GO:0009058;GO:0009059;GO:0009987;GO:0010467;GO:0019538;GO:0034645;GO:0043170;GO:0044237;GO:0044238;GO:0044249;GO:0044260;GO:0044267	GO:0003676;GO:0003723;GO:0003746;GO:0005488;GO:0008135	GO:0005737;GO:0005829;GO:0005853;GO:0032991;GO:0043234;GO:0044424;GO:0044444;GO:0044464
RAP1B	Ras-related protein Rap-1b;Ras-related protein Rap-1b-like protein		+	3.14226	0.00230769		-1.15462	0.565693	0.58893	1.74355	0.023237		10	10	4	63.6	63.6	29.3	20.825	0	41.533	3606800000	428	P61224;P61224-3;F5H7Y6;E7ESV4;A6NIZ1;F5GX62;P61224-4;P61224-2;F5H004;F5GZG1;B7ZB78;F5H823;F5H6R7		GO:0001775;GO:0001885;GO:0002064;GO:0006810;GO:0007165;GO:0007264;GO:0007265;GO:0007596;GO:0007599;GO:0008152;GO:0008283;GO:0009966;GO:0009967;GO:0009987;GO:0010033;GO:0010627;GO:0010646;GO:0010647;GO:0010740;GO:0015031;GO:0017157;GO:0017158;GO:0023051;GO:0023056;GO:0030168;GO:0031644;GO:0032486;GO:0032501;GO:0032502;GO:0032878;GO:0032879;GO:0035556;GO:0042221;GO:0043408;GO:0043410;GO:0044057;GO:…	GO:0000166;GO:0003824;GO:0003924;GO:0005488;GO:0005515;GO:0005525;GO:0016462;GO:0016787;GO:0016817;GO:0016818;GO:0017076;GO:0017111;GO:0019001;GO:0019003;GO:0032403;GO:0032553;GO:0032555;GO:0032561;GO:0035639	GO:0005622;GO:0005811;GO:0005829;GO:0005886;GO:0005911;GO:0016020;GO:0030054;GO:0031982;GO:0031988;GO:0043226;GO:0043227;GO:0043230;GO:0044421;GO:0044424;GO:0044444;GO:0044464;GO:0065010;GO:0070062	ko04010;ko04062;ko04510;ko04670;ko04720;ko04722;ko04972;ko05211
PLEC	Plectin		+	3.75103	0.00193443		-1.15463	0.566351	0.58828	1.74291	0.021929		120	120	3	31.6	31.6	0.6	516.19	0	323.31	6564900000	1726	Q15149-4		GO:0006915;GO:0006921;GO:0007044;GO:0008219;GO:0009987;GO:0012501;GO:0016043;GO:0016265;GO:0022411;GO:0022607;GO:0030198;GO:0031581;GO:0034329;GO:0034330;GO:0043062;GO:0071840;GO:0071841;GO:0071842;GO:0071844;GO:0071845	GO:0005198;GO:0005488;GO:0005515;GO:0008092;GO:0008307;GO:0030506	GO:0005737;GO:0005829;GO:0005856;GO:0005886;GO:0005912;GO:0005924;GO:0005925;GO:0016020;GO:0016528;GO:0030054;GO:0030055;GO:0030056;GO:0031982;GO:0031988;GO:0042383;GO:0043034;GO:0043226;GO:0043227;GO:0043228;GO:0043229;GO:0043230;GO:0043232;GO:0044421;GO:0044422;GO:0044424;GO:0044444;GO:0044449;GO:0044464;GO:0045111;GO:0065010;GO:0070062;GO:0070161
CCT2	T-complex protein 1 subunit beta		+	5.22063	0.00156098		-1.15464	0.566738	0.587898	1.74254	0.02116		21	21	21	54.4	54.4	54.4	57.488	0	285.16	2082100000	497	P78371;P78371-2;F5GWF6;F8VQ14		GO:0006457;GO:0006458;GO:0006461;GO:0007339;GO:0008037;GO:0008152;GO:0009987;GO:0009988;GO:0016043;GO:0019538;GO:0022414;GO:0022607;GO:0034621;GO:0034622;GO:0035036;GO:0043170;GO:0043623;GO:0043933;GO:0044237;GO:0044238;GO:0044260;GO:0044267;GO:0048610;GO:0051084;GO:0051131;GO:0065003;GO:0071822;GO:0071840;GO:0071841;GO:0071842;GO:0071844	GO:0000166;GO:0005488;GO:0005515;GO:0005524;GO:0017076;GO:0019899;GO:0030554;GO:0031625;GO:0032553;GO:0032555;GO:0032559;GO:0035639;GO:0051082	GO:0005737;GO:0005829;GO:0005832;GO:0005874;GO:0031982;GO:0031988;GO:0032991;GO:0043226;GO:0043227;GO:0043230;GO:0043234;GO:0044297;GO:0044421;GO:0044422;GO:0044424;GO:0044430;GO:0044444;GO:0044445;GO:0044446;GO:0044464;GO:0065010;GO:0070062
CLTA	Clathrin light chain A		+	3.01626	0.00517073		-1.15465	0.568424	0.586231	1.74088	0.017807		5	5	5	24.8	24.8	24.8	23.662	0	96.163	1678300000	251	P09496-2;P09496-4;P09496-3;P09496;F8WF69;P09496-5		GO:0002376;GO:0002478;GO:0002495;GO:0002504;GO:0006810;GO:0006886;GO:0006892;GO:0006897;GO:0006898;GO:0006935;GO:0007165;GO:0007166;GO:0007167;GO:0007169;GO:0007173;GO:0007411;GO:0009605;GO:0009966;GO:0009968;GO:0009987;GO:0010324;GO:0010646;GO:0010648;GO:0015031;GO:0016043;GO:0016044;GO:0016192;GO:0019882;GO:0019884;GO:0019886;GO:0023051;GO:0023057;GO:0040011;GO:0042058;GO:0042059;GO:0042221;GO:…	GO:0005198;GO:0005488;GO:0005515;GO:0030276;GO:0032050;GO:0042277	GO:0000139;GO:0005829;GO:0005886;GO:0012506;GO:0016020;GO:0016023;GO:0030117;GO:0030118;GO:0030120;GO:0030125;GO:0030130;GO:0030132;GO:0030659;GO:0030662;GO:0030665;GO:0030666;GO:0030669;GO:0031090;GO:0031410;GO:0031982;GO:0031988;GO:0032588;GO:0032991;GO:0043226;GO:0043227;GO:0043229;GO:0043231;GO:0043234;GO:0044422;GO:0044424;GO:0044425;GO:0044431;GO:0044433;GO:0044444;GO:0044446;GO:0044459;GO:…	ko04142;ko04144;ko04961;ko05016;ko05100
PHB	Prohibitin		+	3.3096	0.00357143		-1.15466	0.568872	0.585788	1.74045	0.016916		17	17	17	67.3	67.3	67.3	29.804	0	280.83	8274600000	1106	P35232;C9JW96;C9JZ20;E7ESE2;E9PCW0		GO:0000122;GO:0001558;GO:0001649;GO:0002673;GO:0002682;GO:0002684;GO:0002697;GO:0002699;GO:0002920;GO:0002922;GO:0006139;GO:0006259;GO:0006325;GO:0006355;GO:0006357;GO:0006464;GO:0006476;GO:0006807;GO:0006996;GO:0007005;GO:0007165;GO:0008152;GO:0008277;GO:0008285;GO:0009058;GO:0009059;GO:0009889;GO:0009890;GO:0009891;GO:0009892;GO:0009893;GO:0009894;GO:0009895;GO:0009966;GO:0009967;GO:0009968;GO:…	GO:0000975;GO:0000981;GO:0001067;GO:0001071;GO:0001664;GO:0001846;GO:0001848;GO:0001850;GO:0001851;GO:0003676;GO:0003677;GO:0003700;GO:0005102;GO:0005488;GO:0005515;GO:0019899;GO:0031871;GO:0042826;GO:0044212	GO:0005634;GO:0005654;GO:0005737;GO:0005739;GO:0005743;GO:0005768;GO:0005769;GO:0005886;GO:0005887;GO:0009986;GO:0016020;GO:0016021;GO:0019866;GO:0031090;GO:0031224;GO:0031226;GO:0031966;GO:0031982;GO:0031988;GO:0043226;GO:0043227;GO:0043229;GO:0043230;GO:0043231;GO:0044421;GO:0044422;GO:0044424;GO:0044425;GO:0044428;GO:0044429;GO:0044444;GO:0044446;GO:0044459;GO:0044464;GO:0065010;GO:0070062
RPS25	40S ribosomal protein S25		+	3.54692	0.000979592		-1.15466	0.568928	0.585732	1.74039	0.016804		5	5	5	32.8	32.8	32.8	13.742	0	26.459	7761800000	521	P62851		GO:0000028;GO:0000184;GO:0000956;GO:0006139;GO:0006401;GO:0006402;GO:0006412;GO:0006413;GO:0006414;GO:0006415;GO:0006605;GO:0006612;GO:0006613;GO:0006614;GO:0006807;GO:0006810;GO:0006886;GO:0008152;GO:0009056;GO:0009057;GO:0009058;GO:0009059;GO:0009987;GO:0010467;GO:0015031;GO:0016032;GO:0016043;GO:0016070;GO:0016071;GO:0019058;GO:0019083;GO:0019538;GO:0022411;GO:0022414;GO:0022415;GO:0022607;GO:…	GO:0003676;GO:0003723;GO:0003735;GO:0005198;GO:0005488	GO:0005634;GO:0005730;GO:0005737;GO:0005829;GO:0005840;GO:0015935;GO:0022627;GO:0030529;GO:0031982;GO:0031988;GO:0032991;GO:0043226;GO:0043227;GO:0043228;GO:0043229;GO:0043230;GO:0043231;GO:0043232;GO:0044421;GO:0044422;GO:0044424;GO:0044428;GO:0044444;GO:0044446;GO:0044464;GO:0065010;GO:0070062	ko03010
PRPF19	Pre-mRNA-processing factor 19		+	6.09553	0		-1.15466	0.569332	0.585332	1.73999	0.016		11	11	11	30.6	30.6	30.6	55.18	0	75.006	1646900000	273	Q9UMS4		GO:0000209;GO:0000244;GO:0000245;GO:0000349;GO:0000375;GO:0000377;GO:0000398;GO:0000726;GO:0001833;GO:0006139;GO:0006259;GO:0006281;GO:0006302;GO:0006303;GO:0006396;GO:0006397;GO:0006464;GO:0006508;GO:0006629;GO:0006807;GO:0006950;GO:0006974;GO:0007165;GO:0008104;GO:0008152;GO:0008283;GO:0008380;GO:0008610;GO:0009058;GO:0009893;GO:0009987;GO:0010467;GO:0010468;GO:0010498;GO:0010604;GO:0010720;GO:…	GO:0003824;GO:0004842;GO:0005488;GO:0005515;GO:0016874;GO:0016879;GO:0016881;GO:0019787;GO:0034450;GO:0042802	GO:0000974;GO:0005634;GO:0005654;GO:0005681;GO:0005684;GO:0005737;GO:0005811;GO:0005819;GO:0016020;GO:0016604;GO:0016607;GO:0030529;GO:0032991;GO:0035861;GO:0043226;GO:0043227;GO:0043228;GO:0043229;GO:0043231;GO:0043232;GO:0043234;GO:0044422;GO:0044424;GO:0044427;GO:0044428;GO:0044430;GO:0044444;GO:0044446;GO:0044451;GO:0044464;GO:0071006;GO:0071012;GO:0071013	ko03040;ko04120
RAB7A	Ras-related protein Rab-7a		+	4.58109	0.00104918		-1.15467	0.570554	0.58412	1.73879	0.013566		12	12	12	69.6	69.6	69.6	23.489	0	323.31	3034200000	607	P51149;C9J592;C9J8S3;C9IZZ0;C9J4V0		GO:0001894;GO:0002376;GO:0002478;GO:0002495;GO:0002504;GO:0006605;GO:0006622;GO:0006623;GO:0006810;GO:0006873;GO:0006885;GO:0006886;GO:0006897;GO:0006996;GO:0007034;GO:0007041;GO:0007165;GO:0007174;GO:0007264;GO:0007265;GO:0008152;GO:0008333;GO:0009056;GO:0009057;GO:0009893;GO:0009894;GO:0009896;GO:0009966;GO:0009968;GO:0009987;GO:0010324;GO:0010506;GO:0010604;GO:0010646;GO:0010648;GO:0015031;GO:…	GO:0000166;GO:0003824;GO:0003924;GO:0005488;GO:0005525;GO:0016462;GO:0016787;GO:0016817;GO:0016818;GO:0017076;GO:0017111;GO:0019001;GO:0019003;GO:0032553;GO:0032555;GO:0032561;GO:0035639	GO:0000323;GO:0005764;GO:0005765;GO:0005768;GO:0005770;GO:0005773;GO:0005774;GO:0005794;GO:0012506;GO:0016020;GO:0016023;GO:0030139;GO:0030659;GO:0030666;GO:0030670;GO:0031090;GO:0031410;GO:0031982;GO:0031988;GO:0034045;GO:0042470;GO:0043226;GO:0043227;GO:0043229;GO:0043230;GO:0043231;GO:0044421;GO:0044422;GO:0044424;GO:0044433;GO:0044437;GO:0044444;GO:0044446;GO:0044464;GO:0045335;GO:0048770;GO:…	ko04144;ko04145;ko05146;ko05152
AIFM1	Apoptosis-inducing factor 1, mitochondrial		+	3.81105	0.0020625		-1.15469	0.572583	0.582105	1.73679	0.009522		15	15	15	34.5	34.5	34.5	66.294	0	224.04	2211700000	536	O95831-3;O95831;O95831-2;E9PMA0;O95831-5		GO:0000737;GO:0006139;GO:0006259;GO:0006308;GO:0006309;GO:0006323;GO:0006461;GO:0006807;GO:0006915;GO:0006919;GO:0006996;GO:0008152;GO:0008219;GO:0009056;GO:0009057;GO:0009987;GO:0010257;GO:0010941;GO:0010942;GO:0010952;GO:0012501;GO:0016043;GO:0016265;GO:0019222;GO:0019725;GO:0022607;GO:0030154;GO:0030182;GO:0030261;GO:0032502;GO:0032981;GO:0033108;GO:0034621;GO:0034622;GO:0034641;GO:0042592;GO:…	GO:0003676;GO:0003677;GO:0003824;GO:0005488;GO:0009055;GO:0016174;GO:0016491;GO:0016651;GO:0048037;GO:0050660;GO:0050662;GO:0050664;GO:0071949	GO:0005634;GO:0005739;GO:0005743;GO:0005758;GO:0005829;GO:0016020;GO:0019866;GO:0031090;GO:0031966;GO:0031970;GO:0031974;GO:0043226;GO:0043227;GO:0043229;GO:0043231;GO:0044422;GO:0044424;GO:0044429;GO:0044444;GO:0044446;GO:0044464;GO:0048471	ko04210
PPIA	Peptidyl-prolyl cis-trans isomerase A;Peptidyl-prolyl cis-trans isomerase A, N-terminally processed;Peptidyl-prolyl cis-trans isomerase		+	3.73617	0.00107865		-1.1547	0.576379	0.578322	1.73302	0.001943		10	9	4	52.1	48.5	25.5	18.012	0	159.51	6397200000	671	P62937;F8WE65;C9J5S7		GO:0000413;GO:0001775;GO:0002376;GO:0002576;GO:0006139;GO:0006259;GO:0006260;GO:0006278;GO:0006457;GO:0006464;GO:0006807;GO:0006810;GO:0006887;GO:0006928;GO:0006996;GO:0007596;GO:0007599;GO:0008152;GO:0009058;GO:0009059;GO:0009987;GO:0016032;GO:0016043;GO:0016192;GO:0016477;GO:0018193;GO:0018208;GO:0019058;GO:0019061;GO:0019068;GO:0019076;GO:0019538;GO:0022414;GO:0022415;GO:0022607;GO:0030168;GO:…	GO:0003755;GO:0003824;GO:0005488;GO:0005515;GO:0016853;GO:0016859;GO:0042277;GO:0046790;GO:0051082	GO:0005576;GO:0005615;GO:0005634;GO:0005829;GO:0005912;GO:0005924;GO:0005925;GO:0016020;GO:0030054;GO:0030055;GO:0031982;GO:0031988;GO:0043226;GO:0043227;GO:0043229;GO:0043230;GO:0043231;GO:0044421;GO:0044424;GO:0044444;GO:0044464;GO:0065010;GO:0070062;GO:0070161
GNG12	Guanine nucleotide-binding protein G(I)/G(S)/G(O) subunit gamma-12		+	2.19165	0.0193402		-1.1547	0.576842	0.577859	1.73256	0.001017		4	4	4	55.6	55.6	55.6	8.0061	0	159.17	1071100000	190	Q9UBI6		GO:0002237;GO:0006091;GO:0006112;GO:0007154;GO:0007165;GO:0007166;GO:0007186;GO:0007267;GO:0007268;GO:0008152;GO:0009607;GO:0009719;GO:0009725;GO:0009987;GO:0010033;GO:0015980;GO:0021987;GO:0023052;GO:0032496;GO:0032502;GO:0032870;GO:0033762;GO:0042221;GO:0043434;GO:0044237;GO:0044281;GO:0048856;GO:0050789;GO:0050794;GO:0050896;GO:0051716;GO:0055114;GO:0065007;GO:0070887;GO:0071310;GO:0071375;GO:…	GO:0004871;GO:0005488;GO:0005515;GO:0019904;GO:0030165;GO:0042301;GO:0043167;GO:0043168;GO:0060089	GO:0005834;GO:0005884;GO:0005886;GO:0016020;GO:0019897;GO:0019898;GO:0031234;GO:0031982;GO:0031988;GO:0032991;GO:0043226;GO:0043227;GO:0043230;GO:0043234;GO:0044421;GO:0044422;GO:0044424;GO:0044425;GO:0044430;GO:0044446;GO:0044459;GO:0044464;GO:0065010;GO:0070062	ko04010;ko04062;ko04810
HNRNPH3	Heterogeneous nuclear ribonucleoprotein H3		+	4.57439	0.00128		-1.1547	0.579616	0.575082	1.72978	-0.004534		8	8	8	36.9	36.9	36.9	35.238	0	165.1	1839800000	337	P31942-2;P31942;P31942-3;P31942-4		GO:0000375;GO:0000377;GO:0000398;GO:0006139;GO:0006396;GO:0006397;GO:0006807;GO:0008152;GO:0008380;GO:0009987;GO:0016070;GO:0016071;GO:0030154;GO:0030855;GO:0032502;GO:0034641;GO:0043170;GO:0044237;GO:0044238;GO:0044260;GO:0048869;GO:0090304	GO:0000166;GO:0003676;GO:0003723;GO:0005488	GO:0005634;GO:0005654;GO:0005681;GO:0030529;GO:0032991;GO:0043226;GO:0043227;GO:0043229;GO:0043231;GO:0044422;GO:0044424;GO:0044428;GO:0044446;GO:0044464
RAB1A	Ras-related protein Rab-1A		+	1.82981	0.0168696		-1.1547	0.580271	0.574424	1.72912	-0.005847		9	9	3	49.8	49.8	16.1	22.677	0	96.245	2382000000	288	P62820;E7END7;P62820-2;P62820-3		GO:0000045;GO:0000278;GO:0000902;GO:0000904;GO:0002790;GO:0006461;GO:0006810;GO:0006886;GO:0006888;GO:0006897;GO:0006914;GO:0006928;GO:0006950;GO:0006952;GO:0006996;GO:0007017;GO:0007018;GO:0007030;GO:0007033;GO:0007049;GO:0007155;GO:0007165;GO:0007264;GO:0007265;GO:0008152;GO:0009056;GO:0009306;GO:0009607;GO:0009617;GO:0009653;GO:0009914;GO:0009987;GO:0010324;GO:0010817;GO:0010970;GO:0015031;GO:…	GO:0000166;GO:0003824;GO:0003924;GO:0005488;GO:0005525;GO:0016462;GO:0016787;GO:0016817;GO:0016818;GO:0017076;GO:0017111;GO:0019001;GO:0032553;GO:0032555;GO:0032561;GO:0035639	GO:0000139;GO:0005768;GO:0005769;GO:0005789;GO:0005794;GO:0005829;GO:0016020;GO:0016023;GO:0031090;GO:0031410;GO:0031982;GO:0031988;GO:0042470;GO:0043226;GO:0043227;GO:0043229;GO:0043230;GO:0043231;GO:0044421;GO:0044422;GO:0044424;GO:0044425;GO:0044431;GO:0044432;GO:0044444;GO:0044446;GO:0044464;GO:0048770;GO:0065010;GO:0070062
DDX39B	Spliceosome RNA helicase DDX39B		+	8.02283	0		-1.15469	0.580652	0.574042	1.72873	-0.00661		16	16	7	46.5	46.5	26.4	50.679	0	262.24	5335700000	524	Q13838-2;Q13838;Q5STU3;A0A0G2JJZ9;A0A140T9X3;F6WLT2;F6TRA5;F6S4E6;A0A0A0MT12		GO:0000245;GO:0000375;GO:0000377;GO:0000398;GO:0006139;GO:0006355;GO:0006396;GO:0006397;GO:0006405;GO:0006406;GO:0006807;GO:0006810;GO:0006913;GO:0008152;GO:0008380;GO:0009889;GO:0009891;GO:0009893;GO:0009987;GO:0010468;GO:0010501;GO:0010556;GO:0010604;GO:0015931;GO:0016043;GO:0016070;GO:0016071;GO:0019048;GO:0019219;GO:0019222;GO:0022414;GO:0022415;GO:0022607;GO:0022618;GO:0031323;GO:0031325;GO:…	GO:0000166;GO:0003676;GO:0003723;GO:0003724;GO:0003824;GO:0004004;GO:0004386;GO:0005488;GO:0005515;GO:0005524;GO:0008026;GO:0008186;GO:0016462;GO:0016787;GO:0016817;GO:0016818;GO:0016887;GO:0017069;GO:0017070;GO:0017076;GO:0017111;GO:0030554;GO:0030621;GO:0032553;GO:0032555;GO:0032559;GO:0035639;GO:0042623;GO:0043008;GO:0070035	GO:0000346;GO:0005634;GO:0005654;GO:0005681;GO:0005730;GO:0005737;GO:0016604;GO:0016607;GO:0030529;GO:0032991;GO:0043226;GO:0043227;GO:0043228;GO:0043229;GO:0043231;GO:0043232;GO:0043234;GO:0044422;GO:0044424;GO:0044428;GO:0044446;GO:0044451;GO:0044464	ko03013;ko03015;ko03040
RPL30	60S ribosomal protein L30		+	3.51374	0.0017094		-1.15468	0.583285	0.571396	1.72608	-0.011889		9	9	9	72.2	72.2	72.2	12.784	0	212.85	4367500000	535	P62888;E5RI99;A0A0C4DH44		GO:0000184;GO:0000956;GO:0006139;GO:0006401;GO:0006402;GO:0006412;GO:0006413;GO:0006414;GO:0006415;GO:0006605;GO:0006612;GO:0006613;GO:0006614;GO:0006807;GO:0006810;GO:0006886;GO:0008152;GO:0009056;GO:0009057;GO:0009058;GO:0009059;GO:0009987;GO:0010467;GO:0015031;GO:0016032;GO:0016043;GO:0016070;GO:0016071;GO:0019058;GO:0019083;GO:0019538;GO:0022411;GO:0022414;GO:0022415;GO:0032774;GO:0032984;GO:…	GO:0003676;GO:0003723;GO:0003735;GO:0005198;GO:0005488	GO:0005634;GO:0005737;GO:0005829;GO:0005840;GO:0005912;GO:0005924;GO:0005925;GO:0015934;GO:0016020;GO:0022625;GO:0030054;GO:0030055;GO:0030529;GO:0031982;GO:0031988;GO:0032991;GO:0043226;GO:0043227;GO:0043228;GO:0043229;GO:0043230;GO:0043231;GO:0043232;GO:0044421;GO:0044422;GO:0044424;GO:0044444;GO:0044446;GO:0044464;GO:0065010;GO:0070062;GO:0070161	ko03010
H3F3B;H3F3A;HIST2H3A;HIST3H3;HIST1H3A;HIST2H3PS2;H3F3C	Histone H3;Histone H3.2;Histone H3.1t;Histone H3.3;Histone H3.1;Histone H3.3C		+	2.00263	0.00901754		-1.15466	0.58558	0.569081	1.72374	-0.016499		2	2	2	15.2	15.2	15.2	10.334	0	21.485	8717400000	234	K7EMV3;B4DEB1;K7EK07;K7ES00;Q71DI3;Q16695;P84243;P68431;K7EP01;Q5TEC6;Q6NXT2		GO:0000183;GO:0000723;GO:0001558;GO:0002230;GO:0002682;GO:0002697;GO:0002831;GO:0006139;GO:0006259;GO:0006304;GO:0006305;GO:0006306;GO:0006325;GO:0006333;GO:0006334;GO:0006335;GO:0006336;GO:0006342;GO:0006355;GO:0006461;GO:0006730;GO:0006807;GO:0006996;GO:0007165;GO:0007264;GO:0007596;GO:0007599;GO:0008152;GO:0009889;GO:0009890;GO:0009892;GO:0009987;GO:0010467;GO:0010468;GO:0010556;GO:0010558;GO:…	GO:0000975;GO:0000976;GO:0000977;GO:0000979;GO:0000980;GO:0001012;GO:0001046;GO:0001047;GO:0001067;GO:0001158;GO:0003676;GO:0003677;GO:0003682;GO:0005488;GO:0005515;GO:0031490;GO:0031491;GO:0031492;GO:0035326;GO:0042393;GO:0043565;GO:0043566;GO:0044212	GO:0000228;GO:0000785;GO:0000786;GO:0000788;GO:0000790;GO:0000791;GO:0005576;GO:0005634;GO:0005654;GO:0005694;GO:0005719;GO:0016020;GO:0031982;GO:0031988;GO:0032991;GO:0032993;GO:0043226;GO:0043227;GO:0043228;GO:0043229;GO:0043230;GO:0043231;GO:0043232;GO:0043234;GO:0044421;GO:0044422;GO:0044424;GO:0044427;GO:0044428;GO:0044446;GO:0044454;GO:0044464;GO:0065010;GO:0070062	ko05322
HNRNPA3	Heterogeneous nuclear ribonucleoprotein A3		+	1.92791	0.0199601		-1.15461	0.590114	0.564492	1.7191	-0.025622		8	7	7	27.8	26.2	26.2	39.594	0	69.181	1450400000	249	P51991;P51991-2		GO:0000375;GO:0000377;GO:0000398;GO:0006139;GO:0006396;GO:0006397;GO:0006807;GO:0008152;GO:0008380;GO:0009987;GO:0010467;GO:0016070;GO:0016071;GO:0034641;GO:0043170;GO:0044237;GO:0044238;GO:0044260;GO:0090304	GO:0000166;GO:0003676;GO:0003723;GO:0005488	GO:0005634;GO:0005654;GO:0005681;GO:0030529;GO:0032991;GO:0043226;GO:0043227;GO:0043229;GO:0043231;GO:0044422;GO:0044424;GO:0044428;GO:0044446;GO:0044464;GO:0071013	ko03040
LGALS1	Galectin-1		+	3.06035	0.00462745		-1.15453	0.594386	0.560145	1.71468	-0.034241		9	9	9	89.6	89.6	89.6	14.716	0	180.27	4252500000	445	P09382		GO:0001678;GO:0001775;GO:0002252;GO:0002263;GO:0002285;GO:0002312;GO:0002313;GO:0002317;GO:0002335;GO:0002366;GO:0002376;GO:0002521;GO:0002682;GO:0002684;GO:0002694;GO:0002696;GO:0006915;GO:0006950;GO:0007162;GO:0007165;GO:0008219;GO:0009611;GO:0009743;GO:0009746;GO:0009749;GO:0009966;GO:0009967;GO:0009987;GO:0010033;GO:0010627;GO:0010646;GO:0010647;GO:0010740;GO:0010810;GO:0010812;GO:0010941;GO:…	GO:0004871;GO:0005488;GO:0005529;GO:0016936;GO:0030246;GO:0030395;GO:0048029;GO:0048030;GO:0060089	GO:0005578;GO:0005615;GO:0005622;GO:0005634;GO:0005737;GO:0009986;GO:0031012;GO:0031982;GO:0031988;GO:0043226;GO:0043227;GO:0043229;GO:0043230;GO:0043231;GO:0044421;GO:0044424;GO:0044464;GO:0065010;GO:0070062
DUT	Deoxyuridine 5-triphosphate nucleotidohydrolase, mitochondrial		+	3.39749	0.00251515		-1.15453	0.594537	0.559991	1.71452	-0.034546		11	11	11	79.3	79.3	79.3	17.748	0	323.31	6412300000	564	P33316-2;H0YNW5;P33316;H0YKC5;A0A0C4DGL3;H0YNJ9;H0YMM5;H0YKI0		GO:0006139;GO:0006206;GO:0006213;GO:0006220;GO:0006221;GO:0006226;GO:0006244;GO:0006259;GO:0006260;GO:0006725;GO:0006753;GO:0006807;GO:0008152;GO:0009056;GO:0009058;GO:0009059;GO:0009112;GO:0009116;GO:0009117;GO:0009123;GO:0009124;GO:0009129;GO:0009130;GO:0009141;GO:0009143;GO:0009147;GO:0009149;GO:0009157;GO:0009162;GO:0009163;GO:0009165;GO:0009166;GO:0009176;GO:0009177;GO:0009200;GO:0009204;GO:…	GO:0000287;GO:0003824;GO:0004170;GO:0005488;GO:0016462;GO:0016787;GO:0016817;GO:0016818;GO:0043167;GO:0043169;GO:0046872;GO:0047429	GO:0005634;GO:0005654;GO:0005739;GO:0031982;GO:0031988;GO:0043226;GO:0043227;GO:0043229;GO:0043230;GO:0043231;GO:0044421;GO:0044422;GO:0044424;GO:0044428;GO:0044444;GO:0044446;GO:0044464;GO:0065010;GO:0070062	ko00240
ATP5O	ATP synthase subunit O, mitochondrial		+	2.72892	0.0056129		-1.15435	0.601972	0.552373	1.70672	-0.049599		8	8	8	40.8	40.8	40.8	23.277	0	31.641	1346500000	192	P48047;H7C0C1		GO:0006091;GO:0006139;GO:0006163;GO:0006164;GO:0006753;GO:0006754;GO:0006807;GO:0006810;GO:0006811;GO:0006812;GO:0006818;GO:0006839;GO:0008152;GO:0009058;GO:0009117;GO:0009141;GO:0009142;GO:0009144;GO:0009145;GO:0009150;GO:0009152;GO:0009165;GO:0009199;GO:0009201;GO:0009205;GO:0009206;GO:0009259;GO:0009260;GO:0009987;GO:0015672;GO:0015985;GO:0015986;GO:0015992;GO:0018130;GO:0022900;GO:0022904;GO:…	GO:0005215;GO:0005488;GO:0008144;GO:0008324;GO:0015075;GO:0015077;GO:0015078;GO:0022857;GO:0022890;GO:0022891;GO:0022892;GO:0046933	GO:0005634;GO:0005739;GO:0005743;GO:0005753;GO:0005886;GO:0016020;GO:0016469;GO:0019866;GO:0031090;GO:0031966;GO:0031982;GO:0031988;GO:0032991;GO:0043226;GO:0043227;GO:0043229;GO:0043230;GO:0043231;GO:0043234;GO:0044421;GO:0044422;GO:0044424;GO:0044425;GO:0044429;GO:0044444;GO:0044446;GO:0044455;GO:0044464;GO:0045259;GO:0065010;GO:0070062	ko00190;ko05010;ko05012;ko05016
PTBP1	Polypyrimidine tract-binding protein 1		+	2.99382	0.00554545		-1.15419	0.606812	0.547379	1.70157	-0.059433		16	16	16	40.6	40.6	40.6	62.463	0	323.31	4284900000	875	A0A0U1RRM4;P26599-3;P26599;P26599-2;A6NLN1;K7EKJ7		GO:0000375;GO:0000377;GO:0000380;GO:0000381;GO:0000398;GO:0006139;GO:0006396;GO:0006397;GO:0006807;GO:0008152;GO:0008380;GO:0009892;GO:0009987;GO:0010467;GO:0010468;GO:0010605;GO:0016070;GO:0016071;GO:0019219;GO:0019222;GO:0031323;GO:0031324;GO:0033119;GO:0034641;GO:0043170;GO:0043484;GO:0044237;GO:0044238;GO:0044260;GO:0045595;GO:0045596;GO:0045934;GO:0048024;GO:0048025;GO:0048519;GO:0048523;GO:…	GO:0000166;GO:0003676;GO:0003723;GO:0003727;GO:0005488;GO:0008187;GO:0036002	GO:0005634;GO:0005654;GO:0005730;GO:0016020;GO:0031982;GO:0031988;GO:0043226;GO:0043227;GO:0043228;GO:0043229;GO:0043230;GO:0043231;GO:0043232;GO:0044421;GO:0044422;GO:0044424;GO:0044428;GO:0044446;GO:0044464;GO:0065010;GO:0070062
UBE2M	NEDD8-conjugating enzyme Ubc12		+	2.98729	0.00548837		-1.15411	0.609069	0.54504	1.69915	-0.064029		8	8	8	45.4	45.4	45.4	20.9	0	115.22	1293500000	227	P61081		GO:0002218;GO:0002220;GO:0002223;GO:0002253;GO:0002376;GO:0002429;GO:0002682;GO:0002684;GO:0002757;GO:0002758;GO:0002764;GO:0002768;GO:0006464;GO:0006950;GO:0006952;GO:0006955;GO:0007165;GO:0007166;GO:0007167;GO:0007178;GO:0007179;GO:0008152;GO:0009987;GO:0010941;GO:0010942;GO:0016567;GO:0019538;GO:0031347;GO:0031349;GO:0032446;GO:0042981;GO:0043065;GO:0043067;GO:0043068;GO:0043170;GO:0043412;GO:…	GO:0000166;GO:0003824;GO:0004842;GO:0005488;GO:0005524;GO:0016874;GO:0016879;GO:0016881;GO:0017076;GO:0018169;GO:0019787;GO:0019788;GO:0030554;GO:0032553;GO:0032555;GO:0032559;GO:0035639;GO:0070739	GO:0005737;GO:0005829;GO:0031982;GO:0031988;GO:0043226;GO:0043227;GO:0043230;GO:0044421;GO:0044424;GO:0044444;GO:0044464;GO:0065010;GO:0070062	ko04120
CCT6A	T-complex protein 1 subunit zeta		+	6.6357	0		-1.15407	0.609987	0.544087	1.69816	-0.0659		17	17	12	36.9	36.9	27.9	58.024	0	102.89	2572900000	476	P40227;P40227-2		GO:0006457;GO:0006458;GO:0007339;GO:0008037;GO:0008152;GO:0009987;GO:0009988;GO:0019538;GO:0022414;GO:0035036;GO:0043170;GO:0044237;GO:0044238;GO:0044260;GO:0044267;GO:0048610;GO:0051084	GO:0000166;GO:0005488;GO:0005515;GO:0005524;GO:0017076;GO:0030554;GO:0032553;GO:0032555;GO:0032559;GO:0035639;GO:0051082	GO:0001669;GO:0005737;GO:0005829;GO:0005832;GO:0005874;GO:0016023;GO:0030141;GO:0031410;GO:0031982;GO:0031988;GO:0032991;GO:0043226;GO:0043227;GO:0043229;GO:0043230;GO:0043231;GO:0043234;GO:0044297;GO:0044421;GO:0044422;GO:0044424;GO:0044430;GO:0044444;GO:0044445;GO:0044446;GO:0044464;GO:0065010;GO:0070062
RPL27A	60S ribosomal protein L27a		+	1.79732	0.0168291		-1.15403	0.61109	0.54294	1.69697	-0.06815		4	4	4	47.3	47.3	47.3	10.127	0	42.728	3662100000	289	E9PJD9;P46776;E9PLL6;E9PLX7		GO:0000184;GO:0000956;GO:0006139;GO:0006401;GO:0006402;GO:0006412;GO:0006413;GO:0006414;GO:0006415;GO:0006605;GO:0006612;GO:0006613;GO:0006614;GO:0006807;GO:0006810;GO:0006886;GO:0008152;GO:0009056;GO:0009057;GO:0009058;GO:0009059;GO:0009987;GO:0010467;GO:0015031;GO:0016032;GO:0016043;GO:0016070;GO:0016071;GO:0019058;GO:0019083;GO:0019538;GO:0022411;GO:0022414;GO:0022415;GO:0032774;GO:0032984;GO:…	GO:0003676;GO:0003723;GO:0003735;GO:0005198;GO:0005488	GO:0005829;GO:0005840;GO:0015934;GO:0016020;GO:0022625;GO:0030529;GO:0032991;GO:0043226;GO:0043228;GO:0043229;GO:0043232;GO:0044422;GO:0044424;GO:0044444;GO:0044446;GO:0044464	ko03010
LRRC59	Leucine-rich repeat-containing protein 59		+	4.12602	0.000810127		-1.15402	0.61143	0.542586	1.69661	-0.068844		10	10	10	38.4	38.4	38.4	34.93	0	86.034	2766400000	358	Q96AG4				GO:0005635;GO:0005783;GO:0005789;GO:0009295;GO:0016020;GO:0016021;GO:0031090;GO:0031224;GO:0031967;GO:0031975;GO:0042645;GO:0043226;GO:0043227;GO:0043228;GO:0043229;GO:0043231;GO:0043232;GO:0044422;GO:0044424;GO:0044425;GO:0044428;GO:0044429;GO:0044432;GO:0044444;GO:0044446;GO:0044464
CANX	Calnexin		+	3.97387	0.000761905		-1.1538	0.616323	0.53748	1.69128	-0.078843		21	21	21	34.6	34.6	34.6	67.567	0	313.92	8036600000	924	P27824;P27824-2;P27824-3		GO:0002376;GO:0002474;GO:0002478;GO:0002495;GO:0002504;GO:0005975;GO:0006457;GO:0006464;GO:0006486;GO:0006487;GO:0006810;GO:0006897;GO:0006898;GO:0007568;GO:0008152;GO:0009306;GO:0009987;GO:0010324;GO:0015031;GO:0016043;GO:0016044;GO:0016192;GO:0018193;GO:0018196;GO:0018279;GO:0019538;GO:0019882;GO:0019884;GO:0019886;GO:0032502;GO:0032940;GO:0034975;GO:0043170;GO:0043412;GO:0043413;GO:0043687;GO:…	GO:0005488;GO:0005509;GO:0030246;GO:0043167;GO:0043169;GO:0046872	GO:0005783;GO:0005788;GO:0005789;GO:0005790;GO:0005791;GO:0005840;GO:0016020;GO:0016021;GO:0016023;GO:0030176;GO:0030424;GO:0030529;GO:0031090;GO:0031224;GO:0031227;GO:0031300;GO:0031301;GO:0031410;GO:0031974;GO:0031982;GO:0031988;GO:0032838;GO:0032839;GO:0032991;GO:0042470;GO:0042995;GO:0043005;GO:0043025;GO:0043197;GO:0043226;GO:0043227;GO:0043228;GO:0043229;GO:0043230;GO:0043231;GO:0043232;GO:…	ko04141;ko04145;ko04612
EIF4A3	Eukaryotic initiation factor 4A-III;Eukaryotic initiation factor 4A-III, N-terminally processed		+	5.09382	0.00164103		-1.15377	0.616989	0.536783	1.69055	-0.080206		21	21	18	52.8	52.8	47.2	46.871	0	243.13	4249700000	602	P38919		GO:0000184;GO:0000288;GO:0000289;GO:0000375;GO:0000377;GO:0000398;GO:0000956;GO:0006139;GO:0006364;GO:0006396;GO:0006397;GO:0006401;GO:0006402;GO:0006417;GO:0006807;GO:0006810;GO:0007165;GO:0007166;GO:0008152;GO:0008380;GO:0009056;GO:0009057;GO:0009653;GO:0009887;GO:0009889;GO:0009890;GO:0009891;GO:0009892;GO:0009893;GO:0009987;GO:0010033;GO:0010467;GO:0010468;GO:0010501;GO:0010556;GO:0010557;GO:…	GO:0000166;GO:0003676;GO:0003723;GO:0003724;GO:0003727;GO:0003729;GO:0003824;GO:0004004;GO:0004386;GO:0005488;GO:0005524;GO:0008026;GO:0008143;GO:0008186;GO:0016462;GO:0016787;GO:0016817;GO:0016818;GO:0016887;GO:0017076;GO:0017111;GO:0030554;GO:0032553;GO:0032555;GO:0032559;GO:0035639;GO:0042623;GO:0070035;GO:0070717	GO:0005654;GO:0005681;GO:0005730;GO:0005737;GO:0005829;GO:0016020;GO:0016604;GO:0016607;GO:0030529;GO:0032991;GO:0035145;GO:0043226;GO:0043228;GO:0043229;GO:0043232;GO:0043234;GO:0044422;GO:0044424;GO:0044428;GO:0044444;GO:0044446;GO:0044451;GO:0044464;GO:0071013	ko03013;ko03015;ko03040
ILF3	Interleukin enhancer-binding factor 3		+	2.87967	0.00726214		-1.1537	0.618503	0.535195	1.6889	-0.083308		21	21	1	46.7	46.7	6.4	75.508	0	79.605	2508200000	613	Q12906-4;Q12906-6;Q12906-7		GO:0002252;GO:0002376;GO:0006139;GO:0006351;GO:0006355;GO:0006417;GO:0006464;GO:0006468;GO:0006793;GO:0006796;GO:0006807;GO:0006950;GO:0006952;GO:0008152;GO:0009058;GO:0009059;GO:0009607;GO:0009615;GO:0009889;GO:0009890;GO:0009891;GO:0009892;GO:0009893;GO:0009987;GO:0010468;GO:0010556;GO:0010557;GO:0010558;GO:0010604;GO:0010605;GO:0010608;GO:0010628;GO:0010629;GO:0016070;GO:0016310;GO:0017148;GO:…	GO:0003676;GO:0003677;GO:0003723;GO:0003725;GO:0005488	GO:0005634;GO:0005654;GO:0005730;GO:0005737;GO:0005739;GO:0016020;GO:0030529;GO:0032991;GO:0043226;GO:0043227;GO:0043228;GO:0043229;GO:0043231;GO:0043232;GO:0044422;GO:0044424;GO:0044428;GO:0044444;GO:0044446;GO:0044464
NUDC	Nuclear migration protein nudC		+	5.84788	0.00110345		-1.15367	0.618983	0.534692	1.68836	-0.084291		10	10	10	32	32	32	38.242	0	90.704	1832400000	349	Q9Y266		GO:0000278;GO:0000280;GO:0006996;GO:0007049;GO:0007067;GO:0007165;GO:0007264;GO:0007275;GO:0008283;GO:0009987;GO:0016043;GO:0022402;GO:0022403;GO:0032501;GO:0032502;GO:0035556;GO:0048285;GO:0050789;GO:0050794;GO:0050896;GO:0051301;GO:0051716;GO:0065007;GO:0071840;GO:0071841;GO:0071842		GO:0005654;GO:0005737;GO:0005829;GO:0005874;GO:0032991;GO:0043234;GO:0044422;GO:0044424;GO:0044428;GO:0044430;GO:0044444;GO:0044446;GO:0044464
PSMA7	Proteasome subunit alpha type-7		+	2.45376	0.00879295		-1.15359	0.620553	0.533042	1.68663	-0.087511		12	12	12	58.1	58.1	58.1	27.887	0	114.3	3939500000	580	O14818;O14818-2;H0Y586;O14818-4		GO:0000082;GO:0000209;GO:0000278;GO:0002218;GO:0002220;GO:0002223;GO:0002253;GO:0002376;GO:0002429;GO:0002474;GO:0002478;GO:0002479;GO:0002682;GO:0002684;GO:0002757;GO:0002758;GO:0002764;GO:0002768;GO:0006464;GO:0006508;GO:0006511;GO:0006521;GO:0006807;GO:0006915;GO:0006950;GO:0006952;GO:0006955;GO:0006974;GO:0006977;GO:0007049;GO:0007165;GO:0007166;GO:0008152;GO:0008219;GO:0009056;GO:0009057;GO:…	GO:0003824;GO:0004175;GO:0004298;GO:0005488;GO:0005515;GO:0008233;GO:0016787;GO:0042802;GO:0070003;GO:0070011	GO:0000502;GO:0005634;GO:0005654;GO:0005737;GO:0005829;GO:0005839;GO:0019773;GO:0031982;GO:0031988;GO:0032991;GO:0043226;GO:0043227;GO:0043229;GO:0043230;GO:0043231;GO:0043234;GO:0044421;GO:0044422;GO:0044424;GO:0044428;GO:0044444;GO:0044446;GO:0044464;GO:0065010;GO:0070062	ko03050
CS	Citrate synthase, mitochondrial;Citrate synthase		+	3.00439	0.00555294		-1.15353	0.621689	0.531846	1.68538	-0.089843		13	13	9	27.5	27.5	18.5	51.712	0	60.135	4097700000	687	O75390;B4DJV2;A0A0C4DGI3		GO:0005975;GO:0006084;GO:0006099;GO:0006732;GO:0008152;GO:0009056;GO:0009109;GO:0009987;GO:0044237;GO:0044238;GO:0044248;GO:0044262;GO:0044281;GO:0046356;GO:0051186;GO:0051187	GO:0003824;GO:0004108;GO:0016740;GO:0016746;GO:0046912	GO:0005634;GO:0005739;GO:0005759;GO:0031974;GO:0031982;GO:0031988;GO:0043226;GO:0043227;GO:0043229;GO:0043230;GO:0043231;GO:0043233;GO:0044421;GO:0044422;GO:0044424;GO:0044429;GO:0044444;GO:0044446;GO:0044464;GO:0065010;GO:0070013;GO:0070062	ko00020;ko00630
CFL1	Cofilin-1		+	2.24104	0.0149254		-1.15353	0.621786	0.531744	1.68527	-0.090042		16	16	15	81.9	81.9	77.7	18.502	0	265.64	10058000000	781	P23528;E9PK25;G3V1A4;E9PP50;E9PQB7;E9PS23;E9PLJ3		GO:0000281;GO:0000910;GO:0001101;GO:0001667;GO:0001755;GO:0001775;GO:0001842;GO:0002009;GO:0002376;GO:0002576;GO:0006464;GO:0006468;GO:0006605;GO:0006606;GO:0006793;GO:0006796;GO:0006810;GO:0006886;GO:0006887;GO:0006913;GO:0006928;GO:0006935;GO:0006950;GO:0006952;GO:0006955;GO:0006996;GO:0007010;GO:0007015;GO:0007163;GO:0007165;GO:0007166;GO:0007167;GO:0007169;GO:0007264;GO:0007265;GO:0007266;GO:…		GO:0005615;GO:0005634;GO:0005737;GO:0005856;GO:0005911;GO:0005912;GO:0005924;GO:0005925;GO:0015629;GO:0016020;GO:0016363;GO:0030054;GO:0030055;GO:0030863;GO:0030864;GO:0031253;GO:0031256;GO:0031258;GO:0031982;GO:0031988;GO:0032587;GO:0043226;GO:0043227;GO:0043228;GO:0043229;GO:0043230;GO:0043231;GO:0043232;GO:0044421;GO:0044422;GO:0044424;GO:0044425;GO:0044428;GO:0044430;GO:0044444;GO:0044446;GO:…	ko04360;ko04666;ko04810
RANGAP1	Ran GTPase-activating protein 1		+	2.23015	0.0167766		-1.15349	0.622495	0.530997	1.68449	-0.091498		17	17	17	37.3	37.3	37.3	63.541	0	173.27	1797200000	566	P46060		GO:0000278;GO:0006140;GO:0007049;GO:0007165;GO:0007264;GO:0009894;GO:0009987;GO:0019219;GO:0019222;GO:0030811;GO:0031323;GO:0031329;GO:0032386;GO:0032387;GO:0032879;GO:0032880;GO:0033121;GO:0033124;GO:0033157;GO:0035556;GO:0043085;GO:0043087;GO:0043547;GO:0044093;GO:0046822;GO:0046823;GO:0046825;GO:0046826;GO:0048519;GO:0050789;GO:0050790;GO:0050794;GO:0050896;GO:0051049;GO:0051051;GO:0051171;GO:…	GO:0005096;GO:0008047;GO:0030234;GO:0030695;GO:0060589	GO:0000776;GO:0000777;GO:0000922;GO:0005643;GO:0005737;GO:0005829;GO:0016020;GO:0031090;GO:0031965;GO:0032991;GO:0043226;GO:0043228;GO:0043229;GO:0043232;GO:0043234;GO:0044422;GO:0044424;GO:0044425;GO:0044427;GO:0044428;GO:0044430;GO:0044444;GO:0044446;GO:0044464;GO:0046930;GO:0048471	ko03013
ACADVL	Very long-chain specific acyl-CoA dehydrogenase, mitochondrial		+	7.79489	0		-1.15311	0.629029	0.524081	1.67719	-0.104948		23	23	23	45.6	45.6	45.6	70.389	0	225.62	2092000000	498	P49748;P49748-3;P49748-2		GO:0001659;GO:0006082;GO:0006091;GO:0006629;GO:0006631;GO:0006635;GO:0006950;GO:0006984;GO:0006986;GO:0007165;GO:0008152;GO:0009056;GO:0009062;GO:0009889;GO:0009890;GO:0009892;GO:0009987;GO:0010033;GO:0010565;GO:0015980;GO:0016042;GO:0016054;GO:0019216;GO:0019217;GO:0019218;GO:0019222;GO:0019395;GO:0019538;GO:0019752;GO:0030154;GO:0030258;GO:0030855;GO:0030968;GO:0031323;GO:0031324;GO:0031326;GO:…	GO:0003824;GO:0003995;GO:0004466;GO:0005488;GO:0016491;GO:0016627;GO:0048037;GO:0050660;GO:0050662	GO:0005634;GO:0005730;GO:0005737;GO:0005739;GO:0005743;GO:0005759;GO:0009295;GO:0016020;GO:0019866;GO:0031090;GO:0031966;GO:0031974;GO:0042645;GO:0043226;GO:0043227;GO:0043228;GO:0043229;GO:0043231;GO:0043232;GO:0043233;GO:0044422;GO:0044424;GO:0044428;GO:0044429;GO:0044444;GO:0044446;GO:0044464;GO:0070013	ko00071
RPS21	40S ribosomal protein S21		+	4.19737	0.00103226		-1.15279	0.633896	0.518894	1.67168	-0.115002		5	5	5	66.7	66.7	66.7	8.85	0	323.31	4607300000	460	Q8WVC2;P63220;Q9BYK1		GO:0000184;GO:0000447;GO:0000461;GO:0000469;GO:0000478;GO:0000479;GO:0000956;GO:0006139;GO:0006364;GO:0006396;GO:0006401;GO:0006402;GO:0006412;GO:0006413;GO:0006414;GO:0006415;GO:0006605;GO:0006612;GO:0006613;GO:0006614;GO:0006807;GO:0006810;GO:0006886;GO:0008152;GO:0009056;GO:0009057;GO:0009058;GO:0009059;GO:0009987;GO:0010467;GO:0015031;GO:0016032;GO:0016043;GO:0016070;GO:0016071;GO:0016072;GO:…	GO:0003735;GO:0005198;GO:0005488;GO:0005515;GO:0047485	GO:0005737;GO:0005829;GO:0005840;GO:0015935;GO:0022627;GO:0030529;GO:0032991;GO:0043226;GO:0043228;GO:0043229;GO:0043232;GO:0044422;GO:0044424;GO:0044444;GO:0044446;GO:0044464	ko03010
MCM3	DNA replication licensing factor MCM3		+	3.7337	0.00507784		-1.15266	0.6357	0.516964	1.66962	-0.118736		36	36	36	59	59	59	90.98	0	323.31	3149700000	733	P25205;P25205-2;J3KQ69		GO:0000082;GO:0000278;GO:0006139;GO:0006259;GO:0006260;GO:0006270;GO:0006271;GO:0006807;GO:0007049;GO:0008152;GO:0009058;GO:0009059;GO:0009987;GO:0022402;GO:0022616;GO:0034641;GO:0034645;GO:0043170;GO:0044237;GO:0044238;GO:0044249;GO:0044260;GO:0090304	GO:0000166;GO:0003676;GO:0003677;GO:0003678;GO:0003824;GO:0004386;GO:0005488;GO:0005524;GO:0016462;GO:0016787;GO:0016817;GO:0016818;GO:0017076;GO:0017111;GO:0030554;GO:0032553;GO:0032555;GO:0032559;GO:0035639	GO:0005634;GO:0005654;GO:0005658;GO:0005813;GO:0005815;GO:0016020;GO:0032991;GO:0042555;GO:0043226;GO:0043227;GO:0043228;GO:0043229;GO:0043231;GO:0043232;GO:0043234;GO:0044422;GO:0044424;GO:0044427;GO:0044428;GO:0044430;GO:0044444;GO:0044446;GO:0044451;GO:0044454;GO:0044464;GO:0048471	ko03030;ko04110;ko04111;ko04113
UQCRC2	Cytochrome b-c1 complex subunit 2, mitochondrial		+	3.63764	0.00173913		-1.15253	0.637535	0.514996	1.66753	-0.122539		12	12	12	32.7	32.7	32.7	48.442	0	131.31	1362400000	415	P22695;H3BRG4;H3BSJ9;H3BP04		GO:0006091;GO:0006119;GO:0006793;GO:0006796;GO:0008152;GO:0009060;GO:0009987;GO:0015980;GO:0016310;GO:0022900;GO:0022904;GO:0044237;GO:0044281;GO:0045333;GO:0055114	GO:0003824;GO:0004175;GO:0004222;GO:0005488;GO:0008233;GO:0008237;GO:0016787;GO:0043167;GO:0043169;GO:0046872;GO:0070011	GO:0005739;GO:0005743;GO:0005750;GO:0016020;GO:0019866;GO:0031090;GO:0031966;GO:0031982;GO:0031988;GO:0032991;GO:0043226;GO:0043227;GO:0043229;GO:0043230;GO:0043231;GO:0043234;GO:0044421;GO:0044422;GO:0044424;GO:0044425;GO:0044429;GO:0044444;GO:0044446;GO:0044455;GO:0044464;GO:0045275;GO:0065010;GO:0070062	ko00190;ko04260;ko05010;ko05012;ko05016
SLC25A6;SLC25A4	ADP/ATP translocase 3;ADP/ATP translocase 3, N-terminally processed;ADP/ATP translocase 1		+	4.93364	0.00188235		-1.15211	0.643042	0.509064	1.66117	-0.133978		14	14	6	47.7	47.7	25.8	32.866	0	28.063	5877400000	392	P12236;P12235		GO:0000002;GO:0002791;GO:0006091;GO:0006112;GO:0006605;GO:0006626;GO:0006810;GO:0006839;GO:0006862;GO:0006863;GO:0006886;GO:0006915;GO:0006996;GO:0007005;GO:0008152;GO:0008219;GO:0008637;GO:0009607;GO:0009987;GO:0010646;GO:0010939;GO:0010941;GO:0012501;GO:0015031;GO:0015851;GO:0015853;GO:0015865;GO:0015866;GO:0015867;GO:0015868;GO:0015931;GO:0015980;GO:0016032;GO:0016043;GO:0016265;GO:0017038;GO:…	GO:0005215;GO:0005345;GO:0005471;GO:0015205;GO:0015207;GO:0015291;GO:0015297;GO:0015300;GO:0015932;GO:0022804;GO:0022857;GO:0022891;GO:0022892	GO:0005634;GO:0005739;GO:0005743;GO:0005744;GO:0005887;GO:0016020;GO:0016021;GO:0019866;GO:0031090;GO:0031224;GO:0031226;GO:0031966;GO:0032991;GO:0043226;GO:0043227;GO:0043229;GO:0043231;GO:0043234;GO:0044422;GO:0044424;GO:0044425;GO:0044429;GO:0044444;GO:0044446;GO:0044455;GO:0044459;GO:0044464	ko04020;ko05012;ko05016
RPS11	40S ribosomal protein S11		+	1.99364	0.0167591		-1.15153	0.649866	0.501659	1.65319	-0.148207		12	12	12	60.8	60.8	60.8	18.431	0	323.31	39929000000	1193	P62280;M0QZC5		GO:0000184;GO:0000956;GO:0006139;GO:0006401;GO:0006402;GO:0006412;GO:0006413;GO:0006414;GO:0006415;GO:0006605;GO:0006612;GO:0006613;GO:0006614;GO:0006807;GO:0006810;GO:0006886;GO:0008152;GO:0009056;GO:0009057;GO:0009058;GO:0009059;GO:0009987;GO:0010467;GO:0015031;GO:0016032;GO:0016043;GO:0016070;GO:0016071;GO:0019058;GO:0019083;GO:0019538;GO:0022411;GO:0022414;GO:0022415;GO:0032774;GO:0032984;GO:…	GO:0003676;GO:0003723;GO:0003735;GO:0005198;GO:0005488;GO:0019843	GO:0005730;GO:0005737;GO:0005829;GO:0005840;GO:0005912;GO:0005924;GO:0005925;GO:0015935;GO:0016020;GO:0022627;GO:0030054;GO:0030055;GO:0030529;GO:0031982;GO:0031988;GO:0032991;GO:0043226;GO:0043227;GO:0043228;GO:0043229;GO:0043230;GO:0043232;GO:0044421;GO:0044422;GO:0044424;GO:0044428;GO:0044444;GO:0044446;GO:0044464;GO:0065010;GO:0070062;GO:0070161	ko03010
BAG2	BAG family molecular chaperone regulator 2		+	3.75544	0.0013945		-1.15122	0.653199	0.498021	1.64924	-0.155178		9	9	9	40.8	40.8	40.8	23.772	0	99.392	1631100000	206	O95816;O95816-2		GO:0006457;GO:0006950;GO:0008152;GO:0009266;GO:0009408;GO:0009628;GO:0009987;GO:0019538;GO:0033554;GO:0034605;GO:0043170;GO:0044237;GO:0044238;GO:0044260;GO:0044267;GO:0050896;GO:0051716	GO:0005488;GO:0005515;GO:0042802	GO:0005829;GO:0044424;GO:0044444;GO:0044464	ko04141
RBM8A	RNA-binding protein 8A		+	3.4567	0.00164286		-1.15104	0.655039	0.496005	1.64705	-0.159034		6	6	6	42	42	42	19.889	0	56.455	1327000000	170	Q9Y5S9;Q9Y5S9-2		GO:0000184;GO:0000375;GO:0000377;GO:0000381;GO:0000398;GO:0000956;GO:0006139;GO:0006351;GO:0006353;GO:0006366;GO:0006369;GO:0006396;GO:0006397;GO:0006401;GO:0006402;GO:0006405;GO:0006406;GO:0006417;GO:0006807;GO:0006810;GO:0006913;GO:0008152;GO:0008380;GO:0009056;GO:0009057;GO:0009058;GO:0009059;GO:0009889;GO:0009987;GO:0010467;GO:0010468;GO:0010556;GO:0010608;GO:0015931;GO:0016070;GO:0016071;GO:…	GO:0000166;GO:0003676;GO:0003723;GO:0003729;GO:0005488	GO:0005634;GO:0005654;GO:0005681;GO:0005737;GO:0005829;GO:0016604;GO:0016607;GO:0030529;GO:0032991;GO:0035145;GO:0043226;GO:0043227;GO:0043229;GO:0043231;GO:0043234;GO:0044422;GO:0044424;GO:0044428;GO:0044444;GO:0044446;GO:0044451;GO:0044464;GO:0071013	ko03013;ko03015;ko03040
TUFM	Elongation factor Tu, mitochondrial		+	4.55946	0.000864865		-1.15047	0.660788	0.489679	1.64015	-0.171109		25	25	25	64.4	64.4	64.4	49.541	0	323.31	18787000000	2050	P49411		GO:0006412;GO:0006414;GO:0006996;GO:0007005;GO:0008152;GO:0009058;GO:0009059;GO:0009987;GO:0016043;GO:0019538;GO:0032543;GO:0034645;GO:0043170;GO:0044237;GO:0044238;GO:0044249;GO:0044260;GO:0044267;GO:0070125;GO:0071840;GO:0071841;GO:0071842	GO:0000166;GO:0003676;GO:0003723;GO:0003746;GO:0003824;GO:0003924;GO:0005488;GO:0005525;GO:0008135;GO:0016462;GO:0016787;GO:0016817;GO:0016818;GO:0017076;GO:0017111;GO:0019001;GO:0032553;GO:0032555;GO:0032561;GO:0035639	GO:0005739;GO:0009295;GO:0016020;GO:0031982;GO:0031988;GO:0042645;GO:0043226;GO:0043227;GO:0043228;GO:0043229;GO:0043230;GO:0043231;GO:0043232;GO:0044421;GO:0044422;GO:0044424;GO:0044429;GO:0044444;GO:0044446;GO:0044464;GO:0065010;GO:0070062	ko04626
TPM3;DKFZp686J1372			+	4.2259	0.00103226		-1.1504	0.661422	0.488978	1.63938	-0.172444		19	19	0	61.2	61.2	0	26.42	0	296.56	5320800000	427	A0A087WWU8;P06753-2;Q5HYB6;Q5VU61;P06753-6;P06753-3		GO:0003008;GO:0003012;GO:0006928;GO:0006936;GO:0009987;GO:0030029;GO:0030048;GO:0030049;GO:0032501;GO:0033275;GO:0070252		GO:0001725;GO:0005829;GO:0005856;GO:0005862;GO:0031982;GO:0031988;GO:0032432;GO:0042641;GO:0043226;GO:0043227;GO:0043228;GO:0043229;GO:0043230;GO:0043232;GO:0044421;GO:0044422;GO:0044424;GO:0044430;GO:0044444;GO:0044446;GO:0044449;GO:0044464;GO:0065010;GO:0070062	ko04260;ko05200;ko05216;ko05410;ko05414
OXCT1	Succinyl-CoA:3-ketoacid coenzyme A transferase 1, mitochondrial		+	3.01735	0.00505		-1.15003	0.664901	0.485126	1.63516	-0.179775		19	19	19	47.9	47.9	47.9	56.157	0	233.55	6614500000	795	P55809;E9PDW2		GO:0002791;GO:0002793;GO:0006629;GO:0006950;GO:0007420;GO:0007507;GO:0007584;GO:0008152;GO:0009056;GO:0009605;GO:0009719;GO:0009725;GO:0009888;GO:0009987;GO:0009991;GO:0010033;GO:0010646;GO:0014823;GO:0023051;GO:0031667;GO:0032024;GO:0032502;GO:0032844;GO:0032879;GO:0035774;GO:0042180;GO:0042182;GO:0042221;GO:0042493;GO:0042594;GO:0044237;GO:0044238;GO:0044248;GO:0044255;GO:0044281;GO:0044282;GO:…	GO:0003824;GO:0005488;GO:0005515;GO:0008260;GO:0008410;GO:0016740;GO:0016782;GO:0042802;GO:0042803;GO:0046983	GO:0005739;GO:0005759;GO:0031974;GO:0043226;GO:0043227;GO:0043229;GO:0043231;GO:0043233;GO:0044422;GO:0044424;GO:0044429;GO:0044444;GO:0044446;GO:0044464;GO:0070013	ko00072;ko00280;ko00650
SLC3A2	4F2 cell-surface antigen heavy chain		+	2.16743	0.013697		-1.14993	0.665746	0.484187	1.63412	-0.181559		15	15	15	34.1	34.1	34.1	64.872	0	296.75	3059200000	751	F5GZS6;J3KPF3;P08195-3;P08195;P08195-4;P08195-2		GO:0002376;GO:0005975;GO:0006810;GO:0006811;GO:0006812;GO:0006814;GO:0006816;GO:0006865;GO:0006928;GO:0007596;GO:0007599;GO:0008152;GO:0009987;GO:0010033;GO:0015672;GO:0015801;GO:0015803;GO:0015804;GO:0015820;GO:0015827;GO:0015837;GO:0015849;GO:0016049;GO:0016477;GO:0030001;GO:0032501;GO:0034220;GO:0035725;GO:0040007;GO:0040011;GO:0042221;GO:0043090;GO:0043330;GO:0043331;GO:0044238;GO:0046942;GO:…	GO:0003676;GO:0003723;GO:0003725;GO:0003824;GO:0005215;GO:0005275;GO:0005342;GO:0005432;GO:0005488;GO:0008324;GO:0015075;GO:0015077;GO:0015081;GO:0015085;GO:0015171;GO:0015175;GO:0015291;GO:0015297;GO:0015298;GO:0015300;GO:0015368;GO:0015491;GO:0022804;GO:0022857;GO:0022890;GO:0022891;GO:0022892;GO:0043167;GO:0043169;GO:0046873;GO:0046943;GO:0072509	GO:0005634;GO:0005654;GO:0005737;GO:0005886;GO:0009986;GO:0016020;GO:0016021;GO:0016023;GO:0016324;GO:0031224;GO:0031410;GO:0031982;GO:0031988;GO:0042470;GO:0043226;GO:0043227;GO:0043229;GO:0043230;GO:0043231;GO:0044421;GO:0044422;GO:0044424;GO:0044425;GO:0044428;GO:0044444;GO:0044446;GO:0044459;GO:0044464;GO:0048770;GO:0065010;GO:0070062	ko04974
CPS1	Carbamoyl-phosphate synthase [ammonia], mitochondrial		+	3.98547	0.00647525		-1.14965	0.668287	0.48136	1.63101	-0.186927		63	63	60	51.2	51.2	49.7	164.94	0	323.31	17764000000	3116	P31327;P31327-3;P31327-2		GO:0000050;GO:0000052;GO:0000096;GO:0000272;GO:0001101;GO:0002237;GO:0005975;GO:0005976;GO:0005977;GO:0005980;GO:0006073;GO:0006082;GO:0006091;GO:0006112;GO:0006520;GO:0006525;GO:0006526;GO:0006541;GO:0006543;GO:0006575;GO:0006629;GO:0006638;GO:0006639;GO:0006641;GO:0006662;GO:0006790;GO:0006807;GO:0006950;GO:0007494;GO:0008152;GO:0008652;GO:0009056;GO:0009057;GO:0009058;GO:0009063;GO:0009064;GO:…	GO:0000166;GO:0003824;GO:0004087;GO:0004088;GO:0004175;GO:0005488;GO:0005509;GO:0005524;GO:0005543;GO:0008233;GO:0008289;GO:0016595;GO:0016597;GO:0016787;GO:0016874;GO:0016879;GO:0016884;GO:0017076;GO:0030554;GO:0031406;GO:0032553;GO:0032555;GO:0032559;GO:0035639;GO:0043167;GO:0043169;GO:0043176;GO:0046872;GO:0070011;GO:0072341	GO:0005730;GO:0005743;GO:0005759;GO:0009295;GO:0016020;GO:0019866;GO:0031090;GO:0031966;GO:0031974;GO:0032991;GO:0042645;GO:0043226;GO:0043228;GO:0043229;GO:0043232;GO:0043233;GO:0043234;GO:0044422;GO:0044424;GO:0044428;GO:0044429;GO:0044444;GO:0044446;GO:0044464;GO:0070013	ko00250;ko00330;ko00910
EIF5A;EIF5AL1	Eukaryotic translation initiation factor 5A;Eukaryotic translation initiation factor 5A-1;Eukaryotic translation initiation factor 5A-1-like		+	2.76935	0.00564162		-1.14948	0.66973	0.479749	1.62923	-0.189981		8	8	8	67.1	67.1	67.1	16.019	0	37.607	2631400000	210	I3L397;I3L504;P63241;P63241-2;Q6IS14		GO:0006082;GO:0006405;GO:0006406;GO:0006417;GO:0006448;GO:0006449;GO:0006452;GO:0006464;GO:0006520;GO:0006575;GO:0006605;GO:0006611;GO:0006807;GO:0006810;GO:0006886;GO:0006913;GO:0006915;GO:0008152;GO:0008219;GO:0008284;GO:0008612;GO:0008652;GO:0009058;GO:0009308;GO:0009309;GO:0009889;GO:0009891;GO:0009893;GO:0009987;GO:0010468;GO:0010556;GO:0010557;GO:0010604;GO:0010608;GO:0012501;GO:0015031;GO:…	GO:0003676;GO:0003723;GO:0003746;GO:0005488;GO:0005515;GO:0008135;GO:0017069;GO:0017070;GO:0043021;GO:0043022;GO:0047485	GO:0005634;GO:0005642;GO:0005643;GO:0005737;GO:0005789;GO:0005829;GO:0016020;GO:0031090;GO:0031982;GO:0031988;GO:0032991;GO:0043226;GO:0043227;GO:0043229;GO:0043230;GO:0043231;GO:0043234;GO:0044421;GO:0044422;GO:0044424;GO:0044425;GO:0044428;GO:0044432;GO:0044444;GO:0044446;GO:0044464;GO:0046930;GO:0065010;GO:0070062
PPIB	Peptidyl-prolyl cis-trans isomerase B		+	7.07075	0.0016		-1.14947	0.669781	0.479692	1.62916	-0.190089		11	11	11	47.2	47.2	47.2	23.742	0	227.29	24658000000	1563	P23284		GO:0000413;GO:0006457;GO:0006464;GO:0008152;GO:0009987;GO:0010468;GO:0010608;GO:0016043;GO:0018193;GO:0018208;GO:0019222;GO:0019538;GO:0030198;GO:0031647;GO:0032502;GO:0040008;GO:0040014;GO:0040018;GO:0043062;GO:0043170;GO:0043412;GO:0044237;GO:0044238;GO:0044260;GO:0044267;GO:0045927;GO:0048518;GO:0048856;GO:0050789;GO:0050821;GO:0051239;GO:0051240;GO:0060255;GO:0060348;GO:0061077;GO:0065007;GO:…	GO:0003755;GO:0003824;GO:0005488;GO:0005515;GO:0016853;GO:0016859;GO:0019899;GO:0032403;GO:0042277;GO:0051082;GO:0070063	GO:0005634;GO:0005783;GO:0005788;GO:0005790;GO:0005912;GO:0005924;GO:0005925;GO:0016020;GO:0016023;GO:0030054;GO:0030055;GO:0031410;GO:0031974;GO:0031982;GO:0031988;GO:0032991;GO:0042470;GO:0043226;GO:0043227;GO:0043229;GO:0043230;GO:0043231;GO:0043233;GO:0044421;GO:0044422;GO:0044424;GO:0044432;GO:0044444;GO:0044446;GO:0044464;GO:0048471;GO:0048770;GO:0065010;GO:0070013;GO:0070062;GO:0070161
P4HA1	Prolyl 4-hydroxylase subunit alpha-1		+	2.47649	0.0106276		-1.14919	0.672205	0.476982	1.62617	-0.195223		11	11	1	24.6	24.6	1.9	58.957	0	81.225	1136800000	268	P13674-3;P13674-2		GO:0006082;GO:0006464;GO:0006520;GO:0006575;GO:0006807;GO:0008152;GO:0009308;GO:0009987;GO:0016043;GO:0018193;GO:0018208;GO:0018401;GO:0019471;GO:0019511;GO:0019538;GO:0019752;GO:0030198;GO:0030199;GO:0032787;GO:0034641;GO:0042180;GO:0043062;GO:0043170;GO:0043412;GO:0043436;GO:0044106;GO:0044237;GO:0044238;GO:0044260;GO:0044267;GO:0044281;GO:0046483;GO:0071840;GO:0071841;GO:0071842	GO:0003824;GO:0004656;GO:0005488;GO:0005506;GO:0016491;GO:0016701;GO:0016702;GO:0016705;GO:0016706;GO:0019798;GO:0019842;GO:0031406;GO:0031418;GO:0031543;GO:0031545;GO:0043167;GO:0043169;GO:0046872;GO:0046914;GO:0051213	GO:0005739;GO:0005783;GO:0005788;GO:0016020;GO:0016222;GO:0031974;GO:0032991;GO:0043226;GO:0043227;GO:0043229;GO:0043231;GO:0043233;GO:0043234;GO:0044422;GO:0044424;GO:0044432;GO:0044444;GO:0044446;GO:0044464;GO:0070013	ko00330
AHNAK	Neuroblast differentiation-associated protein AHNAK		+	4.00655	0.00110345		-1.14877	0.675632	0.473134	1.6219	-0.202498		151	151	151	48.9	48.9	48.9	629.09	0	323.31	17130000000	4169	Q09666		GO:0006461;GO:0010468;GO:0016043;GO:0019219;GO:0019222;GO:0022607;GO:0031323;GO:0043484;GO:0043933;GO:0050789;GO:0050794;GO:0051171;GO:0051252;GO:0051259;GO:0060255;GO:0065003;GO:0065007;GO:0071822;GO:0071840;GO:0080090		GO:0005634;GO:0005737;GO:0005765;GO:0005774;GO:0005829;GO:0005856;GO:0005886;GO:0005911;GO:0005912;GO:0005924;GO:0005925;GO:0015629;GO:0016020;GO:0030054;GO:0030055;GO:0030315;GO:0031090;GO:0031982;GO:0031988;GO:0042383;GO:0043034;GO:0043226;GO:0043227;GO:0043228;GO:0043229;GO:0043230;GO:0043231;GO:0043232;GO:0044291;GO:0044421;GO:0044422;GO:0044424;GO:0044425;GO:0044437;GO:0044444;GO:0044446;GO:…
SFPQ	Splicing factor, proline- and glutamine-rich		+	4.94619	0.00120755		-1.14871	0.676085	0.472625	1.62133	-0.20346		16	15	15	25.9	24.8	24.8	76.149	0	72.752	1233600000	355	P23246;P23246-2		GO:0000122;GO:0000375;GO:0000377;GO:0000380;GO:0000398;GO:0000724;GO:0000725;GO:0006139;GO:0006259;GO:0006281;GO:0006302;GO:0006310;GO:0006325;GO:0006351;GO:0006355;GO:0006357;GO:0006396;GO:0006397;GO:0006464;GO:0006476;GO:0006807;GO:0006950;GO:0006974;GO:0006996;GO:0008152;GO:0008380;GO:0009058;GO:0009059;GO:0009889;GO:0009890;GO:0009892;GO:0009987;GO:0010468;GO:0010556;GO:0010558;GO:0010605;GO:…	GO:0000166;GO:0000975;GO:0000976;GO:0001047;GO:0001067;GO:0003676;GO:0003677;GO:0005488;GO:0005515;GO:0019899;GO:0042826;GO:0043565;GO:0044212	GO:0000785;GO:0005634;GO:0005654;GO:0005737;GO:0016363;GO:0016604;GO:0042382;GO:0043226;GO:0043227;GO:0043229;GO:0043231;GO:0044422;GO:0044424;GO:0044427;GO:0044428;GO:0044446;GO:0044451;GO:0044464
ELAVL1	ELAV-like protein 1		+	9.72863	0		-1.14837	0.678734	0.469638	1.61801	-0.209096		10	10	10	32.8	32.8	32.8	36.091	0	199.93	3409300000	485	Q15717;Q15717-2;M0QZR9		GO:0006139;GO:0006417;GO:0006807;GO:0007275;GO:0008152;GO:0009889;GO:0009891;GO:0009893;GO:0009987;GO:0010467;GO:0010468;GO:0010556;GO:0010557;GO:0010604;GO:0010608;GO:0016070;GO:0016071;GO:0019219;GO:0019222;GO:0031323;GO:0031325;GO:0031326;GO:0031328;GO:0032268;GO:0032270;GO:0032501;GO:0032502;GO:0034641;GO:0043170;GO:0043487;GO:0043488;GO:0043489;GO:0044237;GO:0044238;GO:0044260;GO:0045595;GO:…	GO:0000166;GO:0003676;GO:0003723;GO:0003725;GO:0003729;GO:0003730;GO:0005488;GO:0005515;GO:0017091;GO:0019899;GO:0019900;GO:0019901;GO:0035925	GO:0005634;GO:0005654;GO:0005737;GO:0005829;GO:0016020;GO:0043226;GO:0043227;GO:0043229;GO:0043231;GO:0044422;GO:0044424;GO:0044428;GO:0044444;GO:0044446;GO:0044464
HNRNPL	Heterogeneous nuclear ribonucleoprotein L		+	6.82773	0		-1.14822	0.67991	0.468309	1.61653	-0.211601		25	25	14	64.2	64.2	39.4	64.132	0	323.31	35940000000	1583	P14866;M0QXS5;P14866-2		GO:0000375;GO:0000377;GO:0000398;GO:0006139;GO:0006396;GO:0006397;GO:0006807;GO:0008152;GO:0008380;GO:0009987;GO:0010467;GO:0016070;GO:0016071;GO:0034641;GO:0043170;GO:0044237;GO:0044238;GO:0044260;GO:0090304	GO:0000166;GO:0000975;GO:0001067;GO:0003676;GO:0003677;GO:0003723;GO:0005488;GO:0044212	GO:0005634;GO:0005654;GO:0005737;GO:0016020;GO:0030529;GO:0031982;GO:0031988;GO:0032991;GO:0043226;GO:0043227;GO:0043229;GO:0043230;GO:0043231;GO:0044421;GO:0044422;GO:0044424;GO:0044428;GO:0044446;GO:0044464;GO:0065010;GO:0070062
PRDX5	Peroxiredoxin-5, mitochondrial		+	3.74882	0.000914286		-1.1477	0.683807	0.463892	1.61159	-0.219915		8	8	8	72.8	72.8	72.8	17.031	0	152.27	5306300000	690	P30044-2;P30044;P30044-3;P30044-4		GO:0000302;GO:0006139;GO:0006352;GO:0006355;GO:0006359;GO:0006367;GO:0006732;GO:0006733;GO:0006739;GO:0006753;GO:0006807;GO:0006950;GO:0006952;GO:0006954;GO:0006979;GO:0008152;GO:0009056;GO:0009058;GO:0009117;GO:0009611;GO:0009889;GO:0009890;GO:0009891;GO:0009892;GO:0009893;GO:0009987;GO:0010035;GO:0010466;GO:0010467;GO:0010468;GO:0010556;GO:0010557;GO:0010558;GO:0010604;GO:0010605;GO:0010629;GO:…	GO:0000975;GO:0001016;GO:0001067;GO:0003676;GO:0003677;GO:0003824;GO:0004601;GO:0004857;GO:0004866;GO:0004869;GO:0005102;GO:0005488;GO:0005515;GO:0016209;GO:0016491;GO:0016684;GO:0016705;GO:0030234;GO:0030414;GO:0043027;GO:0043028;GO:0044212;GO:0046983;GO:0051920;GO:0061134;GO:0061135;GO:0072541	GO:0005615;GO:0005634;GO:0005737;GO:0005739;GO:0005759;GO:0005777;GO:0005782;GO:0005829;GO:0031410;GO:0031907;GO:0031974;GO:0031982;GO:0031988;GO:0042579;GO:0043226;GO:0043227;GO:0043229;GO:0043230;GO:0043231;GO:0043233;GO:0044421;GO:0044422;GO:0044424;GO:0044429;GO:0044438;GO:0044439;GO:0044444;GO:0044446;GO:0044464;GO:0048471;GO:0065010;GO:0070013;GO:0070062	ko04146
EZR	Ezrin		+	4.66872	0.000927536		-1.14706	0.688392	0.458666	1.60573	-0.229726		19	12	11	33.4	22.5	21.3	69.371	0	76.634	1180600000	234	E7EQR4;P15311		GO:0001885;GO:0002064;GO:0003376;GO:0006810;GO:0006897;GO:0006898;GO:0006935;GO:0006996;GO:0007010;GO:0007015;GO:0007016;GO:0007155;GO:0007159;GO:0007163;GO:0007165;GO:0007411;GO:0008152;GO:0008360;GO:0009605;GO:0009893;GO:0009987;GO:0010324;GO:0010468;GO:0010604;GO:0010628;GO:0016043;GO:0016044;GO:0016192;GO:0016337;GO:0019222;GO:0022406;GO:0022603;GO:0022604;GO:0022607;GO:0022610;GO:0022614;GO:…	GO:0003779;GO:0005488;GO:0005515;GO:0008092;GO:0050839;GO:0051015	GO:0001726;GO:0001931;GO:0005615;GO:0005730;GO:0005737;GO:0005829;GO:0005856;GO:0005884;GO:0005886;GO:0005902;GO:0005903;GO:0005912;GO:0005924;GO:0005925;GO:0015629;GO:0016020;GO:0016323;GO:0016324;GO:0019898;GO:0030054;GO:0030055;GO:0030175;GO:0030315;GO:0030863;GO:0031253;GO:0031256;GO:0031528;GO:0031982;GO:0031988;GO:0032587;GO:0032991;GO:0042995;GO:0043226;GO:0043227;GO:0043228;GO:0043229;GO:…	ko04670;ko04810;ko04971;ko05130
PLA2G4A	Cytosolic phospholipase A2;Phospholipase A2;Lysophospholipase		+	5.16479	0.00145455		-1.14704	0.688513	0.458528	1.60557	-0.229985		17	17	17	25.6	25.6	25.6	85.238	0	71.168	1583500000	357	P47712		GO:0000038;GO:0001775;GO:0006066;GO:0006082;GO:0006576;GO:0006629;GO:0006631;GO:0006633;GO:0006636;GO:0006644;GO:0006650;GO:0006654;GO:0006663;GO:0006690;GO:0006807;GO:0006810;GO:0006869;GO:0007596;GO:0007599;GO:0008152;GO:0008610;GO:0008654;GO:0009056;GO:0009058;GO:0009308;GO:0009395;GO:0009987;GO:0015718;GO:0015849;GO:0015908;GO:0015909;GO:0016042;GO:0016053;GO:0019369;GO:0019637;GO:0019752;GO:…	GO:0003824;GO:0004620;GO:0004622;GO:0004623;GO:0005488;GO:0005509;GO:0005543;GO:0005544;GO:0008289;GO:0016298;GO:0016787;GO:0016788;GO:0043167;GO:0043169;GO:0046872;GO:0047498;GO:0052689	GO:0005737;GO:0005743;GO:0005789;GO:0005794;GO:0005829;GO:0016020;GO:0016023;GO:0019866;GO:0031090;GO:0031410;GO:0031966;GO:0031982;GO:0031988;GO:0043226;GO:0043227;GO:0043229;GO:0043231;GO:0044422;GO:0044424;GO:0044425;GO:0044429;GO:0044432;GO:0044444;GO:0044446;GO:0044464	ko00564;ko00565;ko00590;ko00591;ko00592;ko04010;ko04270;ko04370;ko04664;ko04730;ko04912;ko04972;ko04975;ko05145
RTN4	Reticulon-4;Reticulon		+	3.67772	0.00105495		-1.14665	0.691237	0.455408	1.60206	-0.235829		8	8	8	44.2	44.2	44.2	40.317	0	129.6	4621800000	269	Q9NQC3-2;F8W914;Q9NQC3-5;Q9NQC3;Q9NQC3-4		GO:0000902;GO:0000904;GO:0001525;GO:0001558;GO:0001837;GO:0006915;GO:0006928;GO:0006996;GO:0007029;GO:0007165;GO:0007166;GO:0007167;GO:0007169;GO:0007413;GO:0008037;GO:0008038;GO:0008219;GO:0009653;GO:0009987;GO:0010721;GO:0010769;GO:0010941;GO:0010975;GO:0012501;GO:0016043;GO:0016265;GO:0016477;GO:0021795;GO:0021799;GO:0021801;GO:0021885;GO:0022029;GO:0022603;GO:0022604;GO:0030308;GO:0030334;GO:…		GO:0005622;GO:0005635;GO:0005783;GO:0005789;GO:0005886;GO:0016020;GO:0016021;GO:0030176;GO:0031090;GO:0031224;GO:0031227;GO:0031300;GO:0031301;GO:0031967;GO:0031975;GO:0031982;GO:0031988;GO:0042995;GO:0043025;GO:0043226;GO:0043227;GO:0043229;GO:0043230;GO:0043231;GO:0044297;GO:0044421;GO:0044422;GO:0044424;GO:0044425;GO:0044428;GO:0044432;GO:0044444;GO:0044446;GO:0044464;GO:0065010;GO:0070062
TRAP1	Heat shock protein 75 kDa, mitochondrial		+	6.12305	0.00123077		-1.14662	0.691393	0.455229	1.60185	-0.236164		19	19	19	36.4	36.4	36.4	74.267	0	265.89	1915900000	547	Q12931-2;Q12931;I3L0K7		GO:0006417;GO:0006457;GO:0006950;GO:0008152;GO:0009386;GO:0009889;GO:0009987;GO:0010468;GO:0010556;GO:0010608;GO:0019222;GO:0019538;GO:0031323;GO:0031326;GO:0032268;GO:0043170;GO:0044237;GO:0044238;GO:0044260;GO:0044267;GO:0050789;GO:0050794;GO:0050896;GO:0051246;GO:0060255;GO:0061077;GO:0065007;GO:0080090;GO:2000112	GO:0000166;GO:0005102;GO:0005126;GO:0005164;GO:0005488;GO:0005515;GO:0005524;GO:0017076;GO:0019899;GO:0019900;GO:0019901;GO:0030554;GO:0032553;GO:0032555;GO:0032559;GO:0032813;GO:0035639	GO:0005654;GO:0005739;GO:0005743;GO:0005758;GO:0005759;GO:0005811;GO:0016020;GO:0019866;GO:0031090;GO:0031966;GO:0031970;GO:0031974;GO:0031982;GO:0031988;GO:0043226;GO:0043227;GO:0043229;GO:0043230;GO:0043231;GO:0043233;GO:0044421;GO:0044422;GO:0044424;GO:0044428;GO:0044429;GO:0044444;GO:0044446;GO:0044464;GO:0065010;GO:0070013;GO:0070062
TFRC	Transferrin receptor protein 1;Transferrin receptor protein 1, serum form		+	2.18831	0.0141805		-1.14604	0.695236	0.450809	1.59685	-0.244427		12	12	12	17.5	17.5	17.5	84.87	0	45.599	767600000	175	P02786;G3V0E5		GO:0000041;GO:0002521;GO:0002573;GO:0006810;GO:0006811;GO:0006812;GO:0006826;GO:0006873;GO:0006875;GO:0006879;GO:0009987;GO:0015031;GO:0015682;GO:0016032;GO:0019725;GO:0030001;GO:0030003;GO:0030099;GO:0030154;GO:0030316;GO:0032502;GO:0032844;GO:0032846;GO:0033572;GO:0034103;GO:0034105;GO:0035690;GO:0042221;GO:0042493;GO:0042592;GO:0045124;GO:0045184;GO:0045780;GO:0046850;GO:0046852;GO:0048518;GO:…	GO:0003676;GO:0003723;GO:0003725;GO:0004872;GO:0004998;GO:0005488;GO:0005515;GO:0038024;GO:0042802	GO:0005576;GO:0005615;GO:0005768;GO:0005886;GO:0005887;GO:0005905;GO:0009897;GO:0009986;GO:0016020;GO:0016021;GO:0016023;GO:0031224;GO:0031226;GO:0031410;GO:0031982;GO:0031988;GO:0042470;GO:0043226;GO:0043227;GO:0043229;GO:0043230;GO:0043231;GO:0044421;GO:0044424;GO:0044425;GO:0044444;GO:0044459;GO:0044464;GO:0048471;GO:0048770;GO:0055037;GO:0065010;GO:0070062;GO:0072562	ko04144;ko04145;ko04640
PRDX6	Peroxiredoxin-6		+	2.59407	0.00733014		-1.14524	0.700396	0.44484	1.59008	-0.255556		11	11	11	57.6	57.6	57.6	25.035	0	164.23	1120900000	170	P30041		GO:0000302;GO:0006629;GO:0006644;GO:0006950;GO:0006979;GO:0008152;GO:0009056;GO:0009395;GO:0009987;GO:0010035;GO:0016042;GO:0019637;GO:0033554;GO:0034599;GO:0034614;GO:0042221;GO:0042542;GO:0042743;GO:0042744;GO:0044237;GO:0044238;GO:0044242;GO:0044248;GO:0044255;GO:0050896;GO:0051716;GO:0070301;GO:0070887;GO:0072593	GO:0003824;GO:0004601;GO:0004602;GO:0004620;GO:0004623;GO:0005488;GO:0005515;GO:0016209;GO:0016298;GO:0016491;GO:0016684;GO:0016705;GO:0016787;GO:0016788;GO:0019899;GO:0031625;GO:0051920;GO:0052689	GO:0000323;GO:0005615;GO:0005737;GO:0005764;GO:0005773;GO:0005829;GO:0016020;GO:0016023;GO:0031410;GO:0031982;GO:0031988;GO:0043226;GO:0043227;GO:0043229;GO:0043230;GO:0043231;GO:0044421;GO:0044424;GO:0044444;GO:0044464;GO:0065010;GO:0070062	ko00360;ko00680;ko00940
RAB2A;RAB2B	Ras-related protein Rab-2A;Ras-related protein Rab-2B		+	2.15855	0.012128		-1.14504	0.701623	0.443414	1.58845	-0.258209		11	11	11	63.2	63.2	63.2	23.545	0	198.81	1177000000	303	P61019;E9PKL7;P61019-2;Q8WUD1		GO:0000278;GO:0006810;GO:0006886;GO:0006888;GO:0006996;GO:0007030;GO:0007049;GO:0007165;GO:0007264;GO:0007265;GO:0008152;GO:0009987;GO:0015031;GO:0016043;GO:0016192;GO:0017157;GO:0032482;GO:0032879;GO:0035556;GO:0045184;GO:0045921;GO:0046907;GO:0048193;GO:0048518;GO:0048522;GO:0050789;GO:0050794;GO:0050896;GO:0051046;GO:0051047;GO:0051049;GO:0051050;GO:0051234;GO:0051649;GO:0051716;GO:0060341;GO:…	GO:0000166;GO:0003824;GO:0003924;GO:0005488;GO:0005525;GO:0016462;GO:0016787;GO:0016817;GO:0016818;GO:0017076;GO:0017111;GO:0019001;GO:0019003;GO:0032553;GO:0032555;GO:0032561;GO:0035639	GO:0000139;GO:0005634;GO:0005765;GO:0005774;GO:0005789;GO:0005886;GO:0016020;GO:0016023;GO:0031090;GO:0031410;GO:0031982;GO:0031988;GO:0033116;GO:0042470;GO:0043226;GO:0043227;GO:0043229;GO:0043230;GO:0043231;GO:0044421;GO:0044422;GO:0044424;GO:0044425;GO:0044431;GO:0044432;GO:0044437;GO:0044444;GO:0044446;GO:0044464;GO:0048770;GO:0065010;GO:0070062
RPS16	40S ribosomal protein S16		+	2.36801	0.00834703		-1.14461	0.70421	0.440401	1.58501	-0.263809		9	9	9	57.5	57.5	57.5	16.445	0	65.08	7619400000	453	P62249;M0R210;M0R3H0;M0R1M5		GO:0000184;GO:0000956;GO:0006139;GO:0006364;GO:0006396;GO:0006401;GO:0006402;GO:0006412;GO:0006413;GO:0006414;GO:0006415;GO:0006605;GO:0006612;GO:0006613;GO:0006614;GO:0006807;GO:0006810;GO:0006886;GO:0008152;GO:0009056;GO:0009057;GO:0009058;GO:0009059;GO:0009987;GO:0010467;GO:0015031;GO:0016032;GO:0016043;GO:0016070;GO:0016071;GO:0016072;GO:0019058;GO:0019083;GO:0019538;GO:0022411;GO:0022414;GO:…	GO:0003676;GO:0003723;GO:0003735;GO:0005198;GO:0005488	GO:0005829;GO:0005840;GO:0005912;GO:0005924;GO:0005925;GO:0015935;GO:0016020;GO:0022627;GO:0030054;GO:0030055;GO:0030529;GO:0031982;GO:0031988;GO:0032991;GO:0043226;GO:0043227;GO:0043228;GO:0043229;GO:0043230;GO:0043232;GO:0044421;GO:0044422;GO:0044424;GO:0044444;GO:0044446;GO:0044464;GO:0065010;GO:0070062;GO:0070161	ko03010
PUF60	Poly(U)-binding-splicing factor PUF60		+	8.56815	0		-1.14458	0.704395	0.440186	1.58477	-0.264209		21	21	21	53.2	53.2	53.2	55.399	0	142.49	2408300000	580	Q9UHX1-6;A0A0J9YYL3;Q9UHX1-2;Q9UHX1-5;Q9UHX1-4;A0A0J9YVP6;Q9UHX1;Q9UHX1-3;A0A0J9YXX5;A0A0J9YXJ8;A0A0J9YVR6;E9PQ56;A0A0J9YWM1;H0YEM1		GO:0006139;GO:0006351;GO:0006355;GO:0006396;GO:0006397;GO:0006807;GO:0006915;GO:0008152;GO:0008219;GO:0008380;GO:0009058;GO:0009059;GO:0009889;GO:0009987;GO:0010468;GO:0010556;GO:0012501;GO:0016070;GO:0016071;GO:0016265;GO:0019219;GO:0019222;GO:0031323;GO:0031326;GO:0032774;GO:0034641;GO:0034645;GO:0043170;GO:0044237;GO:0044238;GO:0044249;GO:0044260;GO:0050789;GO:0050794;GO:0051171;GO:0051252;GO:…	GO:0000166;GO:0003676;GO:0003677;GO:0005488;GO:0005515;GO:0042802	GO:0005654;GO:0005739;GO:0005794;GO:0030529;GO:0032991;GO:0043226;GO:0043227;GO:0043229;GO:0043231;GO:0044422;GO:0044424;GO:0044428;GO:0044444;GO:0044446;GO:0044464	ko03040
CKAP4	Cytoskeleton-associated protein 4		+	6.16559	0.00118519		-1.14445	0.705169	0.439282	1.58373	-0.265887		26	26	24	52.8	52.8	50.7	66.022	0	250.56	2352400000	614	Q07065				GO:0005783;GO:0005789;GO:0005811;GO:0005856;GO:0005886;GO:0016020;GO:0016021;GO:0031090;GO:0031224;GO:0031982;GO:0031988;GO:0043226;GO:0043227;GO:0043228;GO:0043229;GO:0043230;GO:0043231;GO:0043232;GO:0044421;GO:0044422;GO:0044424;GO:0044425;GO:0044432;GO:0044444;GO:0044446;GO:0044464;GO:0048471;GO:0065010;GO:0070062	ko04141
MSN	Moesin		+	3.59546	0.00245926		-1.14445	0.705204	0.439241	1.58369	-0.265963		30	30	22	54.1	54.1	41.6	67.819	0	243.1	7315700000	982	P26038		GO:0001885;GO:0002064;GO:0002376;GO:0002682;GO:0002685;GO:0006928;GO:0007155;GO:0007159;GO:0009893;GO:0009987;GO:0010468;GO:0010604;GO:0010628;GO:0016337;GO:0016477;GO:0019222;GO:0022406;GO:0022610;GO:0022614;GO:0030334;GO:0032502;GO:0032879;GO:0040011;GO:0040012;GO:0048468;GO:0048518;GO:0048856;GO:0048869;GO:0048870;GO:0050789;GO:0050794;GO:0050900;GO:0051270;GO:0060255;GO:0061028;GO:0065007;GO:…	GO:0003676;GO:0003723;GO:0003725;GO:0005102;GO:0005198;GO:0005200;GO:0005488;GO:0005515;GO:0019899;GO:0019900;GO:0019901;GO:0050839	GO:0001931;GO:0005615;GO:0005634;GO:0005737;GO:0005856;GO:0005886;GO:0005902;GO:0005912;GO:0005924;GO:0005925;GO:0016020;GO:0016323;GO:0016324;GO:0019898;GO:0030054;GO:0030055;GO:0030175;GO:0031253;GO:0031528;GO:0031982;GO:0031988;GO:0042995;GO:0043226;GO:0043227;GO:0043228;GO:0043229;GO:0043230;GO:0043231;GO:0043232;GO:0044421;GO:0044424;GO:0044425;GO:0044459;GO:0044463;GO:0044464;GO:0045177;GO:…	ko04670;ko04810;ko05162
TPD52L2	Tumor protein D54		+	7.44966	0		-1.14443	0.705288	0.439144	1.58357	-0.266144		10	10	10	48.6	48.6	48.6	23.764	0	285.93	1802600000	501	A0A087WYR3;O43399;O43399-5;O43399-7;O43399-2;O43399-4;O43399-3;O43399-6;A0A087WZ51		GO:0042127;GO:0050789;GO:0050794;GO:0065007	GO:0005488;GO:0005515;GO:0042802;GO:0042803;GO:0046982;GO:0046983	GO:0005737;GO:0044424;GO:0044444;GO:0044464;GO:0048471
TUBB4B	Tubulin beta-4B chain		+	5.39037	0.00204651		-1.1437	0.709572	0.434125	1.57782	-0.275447		20	20	1	64.3	64.3	2.7	49.83	0	323.31	21511000000	3167	P68371		GO:0000086;GO:0000226;GO:0000278;GO:0001906;GO:0001909;GO:0002228;GO:0002252;GO:0002376;GO:0002443;GO:0002449;GO:0006457;GO:0006458;GO:0006461;GO:0006917;GO:0006928;GO:0006950;GO:0006952;GO:0006955;GO:0006996;GO:0007010;GO:0007017;GO:0007049;GO:0007051;GO:0008152;GO:0009987;GO:0010941;GO:0010942;GO:0012502;GO:0016043;GO:0019538;GO:0022402;GO:0022607;GO:0034621;GO:0034622;GO:0042267;GO:0042981;GO:…	GO:0000166;GO:0003676;GO:0003723;GO:0003725;GO:0003824;GO:0003924;GO:0005102;GO:0005198;GO:0005200;GO:0005488;GO:0005515;GO:0005525;GO:0016462;GO:0016787;GO:0016817;GO:0016818;GO:0017076;GO:0017111;GO:0019001;GO:0032553;GO:0032555;GO:0032561;GO:0035639;GO:0042287;GO:0042288;GO:0051082	GO:0005634;GO:0005829;GO:0005856;GO:0005874;GO:0031982;GO:0031988;GO:0032991;GO:0043226;GO:0043227;GO:0043228;GO:0043229;GO:0043230;GO:0043231;GO:0043232;GO:0043234;GO:0044421;GO:0044422;GO:0044424;GO:0044430;GO:0044444;GO:0044446;GO:0044464;GO:0065010;GO:0070062	ko04145;ko04540;ko05130
HSD17B10	3-hydroxyacyl-CoA dehydrogenase type-2		+	5.21443	0.00142222		-1.14282	0.714485	0.428336	1.57116	-0.286149		11	11	11	63.6	63.6	63.6	26.923	0	323.31	4023400000	656	Q99714;Q99714-2;Q5H928		GO:0006082;GO:0006139;GO:0006396;GO:0006399;GO:0006520;GO:0006629;GO:0006807;GO:0008033;GO:0008152;GO:0009056;GO:0009063;GO:0009081;GO:0009083;GO:0009308;GO:0009310;GO:0009987;GO:0016054;GO:0016070;GO:0019752;GO:0034470;GO:0034641;GO:0034660;GO:0042180;GO:0043170;GO:0043436;GO:0044106;GO:0044237;GO:0044238;GO:0044248;GO:0044260;GO:0044281;GO:0044282;GO:0046395;GO:0090304	GO:0003824;GO:0003857;GO:0008709;GO:0016229;GO:0016491;GO:0016614;GO:0016616;GO:0030283;GO:0033764;GO:0047015	GO:0005737;GO:0005739;GO:0005743;GO:0005759;GO:0005783;GO:0005886;GO:0016020;GO:0019866;GO:0031090;GO:0031966;GO:0031974;GO:0043226;GO:0043227;GO:0043229;GO:0043231;GO:0043233;GO:0044422;GO:0044424;GO:0044429;GO:0044444;GO:0044446;GO:0044464;GO:0070013	ko00280;ko05010
PSMA4	Proteasome subunit alpha type-4;Proteasome subunit alpha type;Proteasome subunit beta type		+	7.54309	0		-1.14265	0.715398	0.427256	1.56991	-0.288142		9	9	9	43.3	43.3	43.3	29.483	0	75.883	3120600000	360	P25789;H0YMZ1;H0YN18;H0YL69;H0YMA1;H0YKT8;P25789-2;H0YLC2;H0YMI6		GO:0000082;GO:0000209;GO:0000278;GO:0002218;GO:0002220;GO:0002223;GO:0002253;GO:0002376;GO:0002429;GO:0002474;GO:0002478;GO:0002479;GO:0002682;GO:0002684;GO:0002757;GO:0002758;GO:0002764;GO:0002768;GO:0006464;GO:0006508;GO:0006511;GO:0006521;GO:0006807;GO:0006915;GO:0006950;GO:0006952;GO:0006955;GO:0006974;GO:0006977;GO:0007049;GO:0007165;GO:0007166;GO:0008152;GO:0008219;GO:0009056;GO:0009057;GO:…	GO:0003824;GO:0004175;GO:0004298;GO:0008233;GO:0016787;GO:0070003;GO:0070011	GO:0000502;GO:0000932;GO:0005634;GO:0005654;GO:0005737;GO:0005829;GO:0005839;GO:0005886;GO:0016020;GO:0019773;GO:0030529;GO:0031982;GO:0031988;GO:0032991;GO:0035770;GO:0043226;GO:0043227;GO:0043228;GO:0043229;GO:0043230;GO:0043231;GO:0043232;GO:0043234;GO:0044421;GO:0044422;GO:0044424;GO:0044428;GO:0044444;GO:0044446;GO:0044464;GO:0065010;GO:0070062	ko03050
RPS17	40S ribosomal protein S17		+	2.16367	0.0129805		-1.14265	0.715405	0.427247	1.5699	-0.288158		7	7	7	60	60	60	15.55	0	88.52	1763200000	357	P08708;H0YN88;A0A075B716		GO:0000028;GO:0000184;GO:0000956;GO:0006139;GO:0006364;GO:0006396;GO:0006401;GO:0006402;GO:0006412;GO:0006413;GO:0006414;GO:0006415;GO:0006605;GO:0006612;GO:0006613;GO:0006614;GO:0006807;GO:0006810;GO:0006886;GO:0008152;GO:0009056;GO:0009057;GO:0009058;GO:0009059;GO:0009987;GO:0010467;GO:0015031;GO:0016032;GO:0016043;GO:0016070;GO:0016071;GO:0016072;GO:0019058;GO:0019083;GO:0019538;GO:0022411;GO:…	GO:0003735;GO:0005198	GO:0005829;GO:0005840;GO:0005912;GO:0005924;GO:0005925;GO:0015935;GO:0016020;GO:0022627;GO:0030054;GO:0030055;GO:0030529;GO:0031982;GO:0031988;GO:0032991;GO:0043226;GO:0043227;GO:0043228;GO:0043229;GO:0043230;GO:0043232;GO:0044421;GO:0044422;GO:0044424;GO:0044444;GO:0044446;GO:0044464;GO:0065010;GO:0070062;GO:0070161	ko03010
PGRMC2	Membrane-associated progesterone receptor component 2		+	1.96711	0.0176512		-1.14222	0.717754	0.424463	1.56668	-0.293291		6	6	5	25.5	25.5	23.1	26.17	0	133.24	1379700000	360	O15173-2;O15173		GO:0007165;GO:0009719;GO:0009725;GO:0009755;GO:0009987;GO:0010033;GO:0032870;GO:0042221;GO:0043401;GO:0048545;GO:0050789;GO:0050794;GO:0050896;GO:0051716;GO:0065007;GO:0070887;GO:0071310;GO:0071383;GO:0071495	GO:0003707;GO:0004871;GO:0004872;GO:0004879;GO:0005488;GO:0005496;GO:0005506;GO:0008289;GO:0020037;GO:0038023;GO:0043167;GO:0043169;GO:0046872;GO:0046906;GO:0046914;GO:0060089	GO:0012505;GO:0016020;GO:0016021;GO:0031224;GO:0044425;GO:0044464
MAP4	Microtubule-associated protein;Microtubule-associated protein 4		+	4.8521	0.00116364		-1.1421	0.718369	0.423732	1.56583	-0.294637		62	62	21	35.6	35.6	13.7	245.44	0	323.31	8118700000	1362	E7EVA0;P27816-2		GO:0000226;GO:0006928;GO:0006996;GO:0007010;GO:0007017;GO:0007018;GO:0007051;GO:0007052;GO:0009987;GO:0016043;GO:0022402;GO:0051012;GO:0051234;GO:0051293;GO:0051294;GO:0051301;GO:0051649;GO:0051656;GO:0071840;GO:0071841;GO:0071842	GO:0005198	GO:0005737;GO:0005819;GO:0005856;GO:0005874;GO:0005875;GO:0005886;GO:0015630;GO:0016020;GO:0031982;GO:0031988;GO:0032991;GO:0043226;GO:0043227;GO:0043228;GO:0043229;GO:0043230;GO:0043232;GO:0043234;GO:0044421;GO:0044422;GO:0044424;GO:0044430;GO:0044446;GO:0044464;GO:0065010;GO:0070062;GO:0072686
CAP1	Adenylyl cyclase-associated protein 1		+	2.87389	0.00582979		-1.14206	0.718593	0.423466	1.56553	-0.295127		17	17	16	41.9	41.9	40.2	51.901	0	211.04	2614000000	464	Q01518;Q01518-2		GO:0001667;GO:0001775;GO:0002576;GO:0006140;GO:0006810;GO:0006887;GO:0006897;GO:0006898;GO:0006928;GO:0006935;GO:0006996;GO:0007010;GO:0007163;GO:0007165;GO:0007190;GO:0007411;GO:0007596;GO:0007599;GO:0009605;GO:0009889;GO:0009987;GO:0010324;GO:0016043;GO:0016044;GO:0016192;GO:0016477;GO:0019219;GO:0019222;GO:0030029;GO:0030036;GO:0030168;GO:0030799;GO:0030802;GO:0030808;GO:0030814;GO:0030817;GO:…		GO:0005856;GO:0005886;GO:0005912;GO:0005924;GO:0005925;GO:0016020;GO:0030054;GO:0030055;GO:0030863;GO:0030864;GO:0031982;GO:0031988;GO:0043226;GO:0043227;GO:0043228;GO:0043229;GO:0043230;GO:0043232;GO:0044421;GO:0044422;GO:0044424;GO:0044430;GO:0044444;GO:0044446;GO:0044448;GO:0044464;GO:0065010;GO:0070062;GO:0070161
DDOST	Dolichyl-diphosphooligosaccharide--protein glycosyltransferase 48 kDa subunit		+	3.08553	0.00483117		-1.14148	0.721637	0.419841	1.56132	-0.301796		9	9	9	21.6	21.6	21.6	48.799	0	79.336	1328700000	304	A0A0C4DGS1;P39656;P39656-3;P39656-2;U3KQ84		GO:0001775;GO:0002376;GO:0005975;GO:0006412;GO:0006464;GO:0006486;GO:0006487;GO:0006605;GO:0006612;GO:0006613;GO:0006614;GO:0006810;GO:0006886;GO:0006950;GO:0006952;GO:0006955;GO:0008152;GO:0009058;GO:0009059;GO:0009987;GO:0010033;GO:0010467;GO:0015031;GO:0018193;GO:0018196;GO:0018279;GO:0019538;GO:0034097;GO:0034645;GO:0042110;GO:0042221;GO:0043170;GO:0043412;GO:0043413;GO:0043687;GO:0044237;GO:…	GO:0003824;GO:0004576;GO:0004579;GO:0016740;GO:0016757;GO:0016758	GO:0005783;GO:0005789;GO:0008250;GO:0016020;GO:0016021;GO:0031090;GO:0031224;GO:0032991;GO:0043226;GO:0043227;GO:0043229;GO:0043231;GO:0043234;GO:0044422;GO:0044424;GO:0044425;GO:0044432;GO:0044444;GO:0044446;GO:0044464	ko00510;ko00513;ko04141
EIF4H	Eukaryotic translation initiation factor 4H		+	3.87922	0.00104348		-1.14006	0.72876	0.411301	1.55136	-0.317459		8	8	8	45.2	45.2	45.2	25.2	0	120.1	3142700000	520	Q15056-2;Q15056		GO:0000003;GO:0006412;GO:0006413;GO:0006417;GO:0006446;GO:0008152;GO:0009058;GO:0009059;GO:0009889;GO:0009987;GO:0010467;GO:0010468;GO:0010556;GO:0010608;GO:0016032;GO:0019222;GO:0019538;GO:0019953;GO:0031323;GO:0031326;GO:0032268;GO:0032502;GO:0034645;GO:0040007;GO:0043170;GO:0044237;GO:0044238;GO:0044249;GO:0044260;GO:0044267;GO:0048589;GO:0050789;GO:0050794;GO:0051246;GO:0060255;GO:0065007;GO:…	GO:0000166;GO:0003676;GO:0003723;GO:0003743;GO:0005488;GO:0008135	GO:0005829;GO:0016020;GO:0016281;GO:0032991;GO:0043234;GO:0044424;GO:0044444;GO:0044464;GO:0048471
CAST	Calpastatin		+	5.9723	0.00177778		-1.13972	0.730438	0.409278	1.549	-0.32116		25	25	25	47	47	47	84.942	0	323.31	3438700000	736	P20810-6;P20810-7;P20810-10;P20810-9;A0A0C4DGB5;P20810-5;P20810;P20810-8;P20810-4;B7Z574;E7ES10;E7EVY3;E9PCH5;E9PDE4;P20810-2;P20810-3;H0Y7F0;H0Y9H6;E7EQ12		GO:0010466;GO:0010941;GO:0010951;GO:0019222;GO:0042981;GO:0043066;GO:0043067;GO:0043069;GO:0043086;GO:0044092;GO:0048519;GO:0048523;GO:0050789;GO:0050790;GO:0050794;GO:0051336;GO:0051346;GO:0052547;GO:0052548;GO:0060548;GO:0065007;GO:0065009;GO:2000674;GO:2000675	GO:0004857;GO:0004866;GO:0004869;GO:0030234;GO:0030414;GO:0061134;GO:0061135	GO:0005737;GO:0005829;GO:0016020;GO:0044424;GO:0044444;GO:0044464
DDX21	Nucleolar RNA helicase 2		+	6.53398	0		-1.13815	0.737798	0.400347	1.5385	-0.337451		23	23	21	33.6	33.6	30.1	87.343	0	139.79	1875000000	394	Q9NR30;Q9NR30-2		GO:0001649;GO:0006139;GO:0006351;GO:0006364;GO:0006366;GO:0006396;GO:0006807;GO:0008152;GO:0009058;GO:0009059;GO:0009607;GO:0009615;GO:0009987;GO:0010033;GO:0010501;GO:0016070;GO:0016072;GO:0030154;GO:0032502;GO:0032774;GO:0034470;GO:0034641;GO:0034645;GO:0034660;GO:0042221;GO:0043170;GO:0043330;GO:0043331;GO:0044237;GO:0044238;GO:0044249;GO:0044260;GO:0048869;GO:0050896;GO:0051704;GO:0051707;GO:…	GO:0000166;GO:0003676;GO:0003723;GO:0003724;GO:0003725;GO:0003824;GO:0004004;GO:0004386;GO:0005488;GO:0005524;GO:0008026;GO:0008186;GO:0016462;GO:0016787;GO:0016817;GO:0016818;GO:0016887;GO:0017076;GO:0017111;GO:0019843;GO:0030515;GO:0030554;GO:0032553;GO:0032555;GO:0032559;GO:0035639;GO:0042623;GO:0070035	GO:0005634;GO:0005654;GO:0005730;GO:0005737;GO:0016020;GO:0043226;GO:0043227;GO:0043228;GO:0043229;GO:0043231;GO:0043232;GO:0044422;GO:0044424;GO:0044428;GO:0044446;GO:0044464
ECHS1	Enoyl-CoA hydratase, mitochondrial		+	5.11717	0.000876712		-1.13756	0.740452	0.397106	1.53467	-0.343346		11	11	11	51	51	51	31.387	0	77.551	1178400000	295	P30084		GO:0006082;GO:0006629;GO:0006631;GO:0006635;GO:0008152;GO:0009056;GO:0009062;GO:0009987;GO:0016042;GO:0016054;GO:0019395;GO:0019752;GO:0030258;GO:0032787;GO:0034440;GO:0042180;GO:0043436;GO:0044237;GO:0044238;GO:0044242;GO:0044248;GO:0044255;GO:0044281;GO:0044282;GO:0046395;GO:0055114;GO:0072329	GO:0003824;GO:0004300;GO:0016829;GO:0016835;GO:0016836	GO:0005739;GO:0005759;GO:0031974;GO:0031982;GO:0031988;GO:0043226;GO:0043227;GO:0043229;GO:0043230;GO:0043231;GO:0043233;GO:0044421;GO:0044422;GO:0044424;GO:0044429;GO:0044444;GO:0044446;GO:0044464;GO:0065010;GO:0070013;GO:0070062	ko00062;ko00071;ko00280;ko00310;ko00362;ko00380;ko00410;ko00627;ko00640;ko00650;ko00930
HNRNPR	Heterogeneous nuclear ribonucleoprotein R		+	2.36509	0.0117419		-1.13494	0.751693	0.383244	1.51818	-0.368449		19	13	13	37.8	28.9	28.9	70.942	0	50.609	1520500000	348	O43390;O43390-2;O43390-3;O43390-4;B4DT28		GO:0000375;GO:0000377;GO:0000398;GO:0006139;GO:0006396;GO:0006397;GO:0006807;GO:0008152;GO:0008380;GO:0009987;GO:0010467;GO:0016070;GO:0016071;GO:0034641;GO:0043170;GO:0044237;GO:0044238;GO:0044260;GO:0090304	GO:0000166;GO:0003676;GO:0003723;GO:0005488	GO:0005654;GO:0005681;GO:0005737;GO:0019013;GO:0030529;GO:0032991;GO:0044422;GO:0044423;GO:0044424;GO:0044428;GO:0044446;GO:0044464;GO:0071013
MAPRE1	Microtubule-associated protein RP/EB family member 1		+	4.27747	0.001		-1.13151	0.765152	0.366361	1.49787	-0.398791		12	12	12	57.8	57.8	57.8	29.999	0	92.794	2781800000	328	Q15691		GO:0000086;GO:0000278;GO:0000280;GO:0006996;GO:0007049;GO:0007067;GO:0007165;GO:0007264;GO:0008104;GO:0008283;GO:0009987;GO:0010639;GO:0016043;GO:0022402;GO:0022403;GO:0031110;GO:0031111;GO:0031113;GO:0031115;GO:0031333;GO:0032271;GO:0032272;GO:0032886;GO:0033036;GO:0033043;GO:0033365;GO:0034613;GO:0035372;GO:0035556;GO:0043254;GO:0044087;GO:0048285;GO:0048519;GO:0048523;GO:0050789;GO:0050794;GO:…	GO:0005488;GO:0005515;GO:0008017;GO:0008022;GO:0008092;GO:0015631;GO:0051010	GO:0005737;GO:0005794;GO:0005813;GO:0005815;GO:0005829;GO:0005856;GO:0005874;GO:0005881;GO:0030863;GO:0030981;GO:0031253;GO:0032991;GO:0035371;GO:0043226;GO:0043227;GO:0043228;GO:0043229;GO:0043231;GO:0043232;GO:0043234;GO:0044422;GO:0044424;GO:0044425;GO:0044430;GO:0044444;GO:0044446;GO:0044448;GO:0044459;GO:0044463;GO:0044464
RALY	RNA-binding protein Raly		+	3.04832	0.0051465		-1.13079	0.767833	0.362959	1.49375	-0.404874		10	10	10	37.6	37.6	37.6	24.665	0	23.219	1825700000	228	Q5QPL9;Q9UKM9-2;Q9UKM9;Q5QPM0;Q5QPM1		GO:0000375;GO:0000377;GO:0000398;GO:0006139;GO:0006396;GO:0006397;GO:0006807;GO:0008152;GO:0008380;GO:0009987;GO:0016070;GO:0016071;GO:0034641;GO:0043170;GO:0044237;GO:0044238;GO:0044260;GO:0090304	GO:0000166;GO:0003676;GO:0003723;GO:0005488	GO:0005634;GO:0005681;GO:0030529;GO:0032991;GO:0043226;GO:0043227;GO:0043229;GO:0043231;GO:0044422;GO:0044424;GO:0044428;GO:0044446;GO:0044464;GO:0071013
HADH	Hydroxyacyl-coenzyme A dehydrogenase, mitochondrial		+	4.22245	0.000901408		-1.12957	0.77227	0.357303	1.48687	-0.414967		10	10	10	41.2	41.2	41.2	35.236	0	18.745	1690300000	196	A0A0D9SFP2;E9PF18;Q16836;Q16836-3;Q16836-2;A0A0A0MSE2;A0A1W2PNM1;A0A1W2PQ78;A0A1W2PQV5;A0A1W2PQC2;A0A1W2PRT2		GO:0002791;GO:0002792;GO:0006082;GO:0006629;GO:0006631;GO:0006635;GO:0008152;GO:0009056;GO:0009062;GO:0009719;GO:0009725;GO:0009987;GO:0010033;GO:0010646;GO:0014823;GO:0016042;GO:0016054;GO:0019395;GO:0019752;GO:0023051;GO:0030258;GO:0032787;GO:0032868;GO:0032879;GO:0034440;GO:0042180;GO:0042221;GO:0042493;GO:0043434;GO:0043436;GO:0044237;GO:0044238;GO:0044242;GO:0044248;GO:0044255;GO:0044281;GO:…	GO:0000166;GO:0003824;GO:0003857;GO:0005488;GO:0016491;GO:0016614;GO:0016616;GO:0048037;GO:0050662;GO:0051287;GO:0070403	GO:0005654;GO:0005737;GO:0005739;GO:0005743;GO:0005759;GO:0016020;GO:0019866;GO:0031090;GO:0031966;GO:0031974;GO:0043226;GO:0043227;GO:0043229;GO:0043231;GO:0043233;GO:0044422;GO:0044424;GO:0044428;GO:0044429;GO:0044444;GO:0044446;GO:0044464;GO:0070013	ko00062;ko00071;ko00280;ko00281;ko00310;ko00380;ko00650;ko00930
RPL12	60S ribosomal protein L12		+	4.20739	0.00798122		-1.12936	0.773035	0.356324	1.48568	-0.416711		8	8	8	55.8	55.8	55.8	17.818	0	230.55	9301400000	910	P30050;P30050-2		GO:0000184;GO:0000956;GO:0006139;GO:0006401;GO:0006402;GO:0006412;GO:0006413;GO:0006414;GO:0006415;GO:0006605;GO:0006612;GO:0006613;GO:0006614;GO:0006807;GO:0006810;GO:0006886;GO:0008152;GO:0009056;GO:0009057;GO:0009058;GO:0009059;GO:0009987;GO:0010467;GO:0015031;GO:0016032;GO:0016043;GO:0016070;GO:0016071;GO:0019058;GO:0019083;GO:0019538;GO:0022411;GO:0022414;GO:0022415;GO:0032774;GO:0032984;GO:…	GO:0003735;GO:0005198	GO:0005829;GO:0005912;GO:0005924;GO:0005925;GO:0015934;GO:0016020;GO:0022625;GO:0030054;GO:0030055;GO:0030529;GO:0031982;GO:0031988;GO:0032991;GO:0043226;GO:0043227;GO:0043230;GO:0044421;GO:0044422;GO:0044424;GO:0044444;GO:0044446;GO:0044464;GO:0065010;GO:0070062;GO:0070161	ko03010
HLA-A	HLA class I histocompatibility antigen, A-68 alpha chain;HLA class I histocompatibility antigen, A-69 alpha chain;HLA class I histocompatibility antigen, A-2 alpha chain		+	2.30427	0.0129302		-1.12885	0.774826	0.354028	1.48288	-0.420798		8	8	2	28.8	28.8	7.1	40.908	0	202.51	473250000	145	P01891;A0A140T9I0;A0A140T9X5;A0A140T913;P10316;P01892;A0A140T955;A0A140T933;A0A1W2PPQ2;A0A1W2PRT9		GO:0001817;GO:0001819;GO:0001910;GO:0001912;GO:0001914;GO:0001916;GO:0002376;GO:0002474;GO:0002478;GO:0002479;GO:0002480;GO:0002483;GO:0002484;GO:0002486;GO:0002682;GO:0002684;GO:0002694;GO:0002696;GO:0002697;GO:0002699;GO:0002703;GO:0002705;GO:0002706;GO:0002708;GO:0002709;GO:0002711;GO:0002819;GO:0002821;GO:0002822;GO:0002824;GO:0002831;GO:0006950;GO:0006952;GO:0006955;GO:0006959;GO:0007165;GO:…	GO:0003823;GO:0005102;GO:0005488;GO:0005515;GO:0030881;GO:0032403;GO:0042277;GO:0042605;GO:0042608;GO:0046977	GO:0000139;GO:0005783;GO:0005794;GO:0005797;GO:0005886;GO:0009986;GO:0010008;GO:0012506;GO:0012507;GO:0016020;GO:0016021;GO:0030176;GO:0030658;GO:0030659;GO:0030662;GO:0030666;GO:0030670;GO:0031090;GO:0031224;GO:0031227;GO:0031300;GO:0031301;GO:0031901;GO:0031982;GO:0031984;GO:0031985;GO:0031988;GO:0032991;GO:0042611;GO:0042612;GO:0043226;GO:0043227;GO:0043229;GO:0043230;GO:0043231;GO:0043234;GO:…	ko04144;ko04145;ko04514;ko04612;ko04650;ko04940;ko05320;ko05330;ko05332;ko05416
PSMC5	26S protease regulatory subunit 8		+	2.15407	0.0200268		-1.12612	0.784174	0.341945	1.46806	-0.442229		13	13	12	40.1	40.1	37.2	45.626	0	154.68	1288800000	281	P62195;P62195-2;J3QSA9;J3QQM1;J3QLH6;J3KRP2		GO:0000082;GO:0000209;GO:0000278;GO:0002218;GO:0002220;GO:0002223;GO:0002253;GO:0002376;GO:0002429;GO:0002474;GO:0002478;GO:0002479;GO:0002682;GO:0002684;GO:0002757;GO:0002758;GO:0002764;GO:0002768;GO:0006139;GO:0006351;GO:0006355;GO:0006357;GO:0006366;GO:0006464;GO:0006508;GO:0006511;GO:0006521;GO:0006807;GO:0006915;GO:0006950;GO:0006952;GO:0006955;GO:0006974;GO:0006977;GO:0007049;GO:0007165;GO:…	GO:0000166;GO:0000988;GO:0000989;GO:0001664;GO:0003712;GO:0003824;GO:0005102;GO:0005488;GO:0005515;GO:0005524;GO:0008134;GO:0016462;GO:0016787;GO:0016817;GO:0016818;GO:0016887;GO:0017025;GO:0017076;GO:0017111;GO:0030554;GO:0031531;GO:0032553;GO:0032555;GO:0032559;GO:0035639;GO:0051427;GO:0051428	GO:0000502;GO:0005634;GO:0005654;GO:0005737;GO:0005829;GO:0008540;GO:0016020;GO:0016234;GO:0022624;GO:0031410;GO:0031595;GO:0031597;GO:0031982;GO:0031988;GO:0032991;GO:0043226;GO:0043227;GO:0043229;GO:0043230;GO:0043231;GO:0043234;GO:0044421;GO:0044422;GO:0044424;GO:0044428;GO:0044444;GO:0044445;GO:0044446;GO:0044464;GO:0065010;GO:0070062;GO:0072562	ko03050
RPL9	60S ribosomal protein L9		+	2.75609	0.00628866		-1.1254	0.786549	0.338849	1.46425	-0.4477		8	8	8	59.4	59.4	59.4	21.863	0	188.93	1450700000	343	P32969;D6RAN4;H0Y9V9;E7ESE0		GO:0000184;GO:0000956;GO:0006139;GO:0006401;GO:0006402;GO:0006412;GO:0006413;GO:0006414;GO:0006415;GO:0006605;GO:0006612;GO:0006613;GO:0006614;GO:0006807;GO:0006810;GO:0006886;GO:0008152;GO:0009056;GO:0009057;GO:0009058;GO:0009059;GO:0009987;GO:0010467;GO:0015031;GO:0016032;GO:0016043;GO:0016070;GO:0016071;GO:0019058;GO:0019083;GO:0019538;GO:0022411;GO:0022414;GO:0022415;GO:0032774;GO:0032984;GO:…	GO:0003676;GO:0003723;GO:0003735;GO:0005198;GO:0005488;GO:0019843	GO:0005634;GO:0005730;GO:0005737;GO:0005829;GO:0005840;GO:0005912;GO:0005924;GO:0005925;GO:0015934;GO:0016020;GO:0022625;GO:0030054;GO:0030055;GO:0030529;GO:0032991;GO:0043226;GO:0043227;GO:0043228;GO:0043229;GO:0043231;GO:0043232;GO:0044422;GO:0044424;GO:0044428;GO:0044444;GO:0044446;GO:0044464;GO:0070161	ko03010
RPL23	60S ribosomal protein L23		+	4.10661	0.0008		-1.12297	0.7943	0.328671	1.45164	-0.465629		4	4	4	38.6	38.6	38.6	14.865	0	212.65	1977500000	315	P62829;J3KTJ3;C9JD32;B9ZVP7;J3KT29		GO:0000184;GO:0000956;GO:0006139;GO:0006401;GO:0006402;GO:0006412;GO:0006413;GO:0006414;GO:0006415;GO:0006605;GO:0006606;GO:0006610;GO:0006612;GO:0006613;GO:0006614;GO:0006807;GO:0006810;GO:0006886;GO:0006913;GO:0008152;GO:0009056;GO:0009057;GO:0009058;GO:0009059;GO:0009987;GO:0010467;GO:0015031;GO:0016032;GO:0016043;GO:0016070;GO:0016071;GO:0017038;GO:0019058;GO:0019083;GO:0019538;GO:0022411;GO:…	GO:0003735;GO:0005198	GO:0005730;GO:0005737;GO:0005829;GO:0005840;GO:0005912;GO:0005924;GO:0005925;GO:0015934;GO:0016020;GO:0022625;GO:0030054;GO:0030055;GO:0030529;GO:0031982;GO:0031988;GO:0032991;GO:0043226;GO:0043227;GO:0043228;GO:0043229;GO:0043230;GO:0043232;GO:0044421;GO:0044422;GO:0044424;GO:0044428;GO:0044444;GO:0044446;GO:0044464;GO:0065010;GO:0070062;GO:0070161	ko03010
GLUD1;GLUD2	Glutamate dehydrogenase 1, mitochondrial;Glutamate dehydrogenase 2, mitochondrial		+	3.81811	0.00172414		-1.12246	0.795888	0.326571	1.44903	-0.469317		15	15	15	32.1	32.1	32.1	61.397	0	29.634	770760000	176	P00367;P00367-3;P00367-2;P49448		GO:0002791;GO:0002793;GO:0006082;GO:0006520;GO:0006536;GO:0006537;GO:0006538;GO:0006541;GO:0006807;GO:0008152;GO:0008652;GO:0009056;GO:0009058;GO:0009063;GO:0009064;GO:0009065;GO:0009084;GO:0009308;GO:0009309;GO:0009310;GO:0009987;GO:0010646;GO:0016053;GO:0016054;GO:0019752;GO:0021762;GO:0023051;GO:0032024;GO:0032502;GO:0032879;GO:0034641;GO:0042180;GO:0043436;GO:0044106;GO:0044237;GO:0044238;GO:…	GO:0000166;GO:0003824;GO:0004352;GO:0004353;GO:0005488;GO:0005515;GO:0005524;GO:0005525;GO:0016491;GO:0016597;GO:0016638;GO:0016639;GO:0017076;GO:0019001;GO:0030554;GO:0031406;GO:0032553;GO:0032555;GO:0032559;GO:0032561;GO:0035639;GO:0042802;GO:0043176;GO:0043531;GO:0048037;GO:0050662;GO:0051287;GO:0070403;GO:0070728	GO:0005737;GO:0005739;GO:0005759;GO:0031974;GO:0043226;GO:0043227;GO:0043229;GO:0043231;GO:0043233;GO:0044422;GO:0044424;GO:0044429;GO:0044444;GO:0044446;GO:0044464;GO:0070013	ko00250;ko00330;ko00471;ko00910;ko04964
PFN1	Profilin-1		+	3.78715	0.00508176		-1.12064	0.801402	0.31924	1.43988	-0.482162		8	8	8	80.7	80.7	80.7	15.054	0	323.31	23096000000	1544	P07737;K7EJ44		GO:0001775;GO:0001843;GO:0002576;GO:0006140;GO:0006355;GO:0006357;GO:0006810;GO:0006887;GO:0006996;GO:0007010;GO:0007596;GO:0007599;GO:0008064;GO:0009889;GO:0009891;GO:0009893;GO:0009894;GO:0009987;GO:0010033;GO:0010468;GO:0010556;GO:0010557;GO:0010604;GO:0010628;GO:0010632;GO:0010634;GO:0010638;GO:0010639;GO:0016043;GO:0016192;GO:0019219;GO:0019222;GO:0030029;GO:0030036;GO:0030168;GO:0030334;GO:…	GO:0000166;GO:0000774;GO:0003779;GO:0003785;GO:0005488;GO:0005515;GO:0005543;GO:0005546;GO:0008092;GO:0008289;GO:0017076;GO:0030234;GO:0030554;GO:0035091;GO:0060589;GO:0060590;GO:0070064	GO:0005634;GO:0005737;GO:0005829;GO:0005856;GO:0005912;GO:0005924;GO:0005925;GO:0005938;GO:0016020;GO:0030054;GO:0030055;GO:0031982;GO:0031988;GO:0042995;GO:0043005;GO:0043226;GO:0043227;GO:0043228;GO:0043229;GO:0043230;GO:0043231;GO:0043232;GO:0044421;GO:0044424;GO:0044444;GO:0044464;GO:0045202;GO:0065010;GO:0070062;GO:0070161;GO:0072562	ko04810;ko05131
ANXA6	Annexin A6		+	3.42284	0.0056087		-1.11441	0.819052	0.295361	1.40977	-0.523691		24	24	12	41	41	22.6	72.423	0	64.191	1013300000	328	P08133-2;P08133		GO:0006461;GO:0006810;GO:0006811;GO:0006812;GO:0006816;GO:0006937;GO:0009987;GO:0016043;GO:0022607;GO:0030001;GO:0034220;GO:0043933;GO:0044057;GO:0050789;GO:0051234;GO:0051239;GO:0051259;GO:0051260;GO:0055085;GO:0065003;GO:0065007;GO:0070838;GO:0071822;GO:0071840;GO:0072511;GO:0090257	GO:0000166;GO:0005215;GO:0005216;GO:0005488;GO:0005496;GO:0005509;GO:0005515;GO:0005525;GO:0005543;GO:0005544;GO:0008289;GO:0015075;GO:0015267;GO:0015276;GO:0015485;GO:0017076;GO:0019001;GO:0022803;GO:0022834;GO:0022836;GO:0022838;GO:0022857;GO:0022891;GO:0022892;GO:0032553;GO:0032555;GO:0032561;GO:0032934;GO:0035639;GO:0042802;GO:0042803;GO:0043167;GO:0043169;GO:0046872;GO:0046983;GO:0048306	GO:0005765;GO:0005774;GO:0005912;GO:0005924;GO:0005925;GO:0010008;GO:0016020;GO:0016023;GO:0030054;GO:0030055;GO:0031090;GO:0031410;GO:0031902;GO:0031982;GO:0031988;GO:0042470;GO:0043226;GO:0043227;GO:0043229;GO:0043230;GO:0043231;GO:0044421;GO:0044422;GO:0044424;GO:0044437;GO:0044440;GO:0044444;GO:0044446;GO:0044464;GO:0048471;GO:0048770;GO:0065010;GO:0070062;GO:0070161
DLST	Dihydrolipoyllysine-residue succinyltransferase component of 2-oxoglutarate dehydrogenase complex, mitochondrial		+	4.54897	0.000888889		-1.11332	0.82197	0.29135	1.40467	-0.53062		11	11	11	33.8	33.8	33.8	48.755	0	77.09	814550000	224	P36957;P36957-2;Q86SW4		GO:0006082;GO:0006084;GO:0006091;GO:0006099;GO:0006520;GO:0006553;GO:0006554;GO:0006732;GO:0006807;GO:0008152;GO:0009056;GO:0009063;GO:0009066;GO:0009068;GO:0009109;GO:0009308;GO:0009310;GO:0009987;GO:0016054;GO:0019474;GO:0019477;GO:0019752;GO:0033512;GO:0034641;GO:0042180;GO:0043436;GO:0044106;GO:0044237;GO:0044238;GO:0044248;GO:0044281;GO:0044282;GO:0046356;GO:0046395;GO:0046440;GO:0051186;GO:…	GO:0003824;GO:0004149;GO:0016417;GO:0016740;GO:0016746;GO:0016747;GO:0016748;GO:0016751	GO:0005634;GO:0005739;GO:0005759;GO:0016020;GO:0031974;GO:0031982;GO:0031988;GO:0032991;GO:0043226;GO:0043227;GO:0043229;GO:0043230;GO:0043231;GO:0043233;GO:0043234;GO:0044421;GO:0044422;GO:0044424;GO:0044429;GO:0044444;GO:0044446;GO:0044464;GO:0045252;GO:0065010;GO:0070013;GO:0070062	ko00020;ko00310
ASPH	Aspartyl/asparaginyl beta-hydroxylase		+	3.04246	0.00564324		-1.1122	0.824922	0.287274	1.39947	-0.537648		17	17	17	32.7	32.7	32.7	85.862	0	190.6	1373500000	475	Q12797;Q12797-10		GO:0003008;GO:0003012;GO:0005513;GO:0006355;GO:0006464;GO:0006810;GO:0006811;GO:0006812;GO:0006816;GO:0006936;GO:0006937;GO:0006942;GO:0007165;GO:0007389;GO:0008016;GO:0008152;GO:0008285;GO:0009593;GO:0009653;GO:0009889;GO:0009891;GO:0009893;GO:0009966;GO:0009987;GO:0010033;GO:0010035;GO:0010038;GO:0010468;GO:0010469;GO:0010522;GO:0010524;GO:0010556;GO:0010557;GO:0010604;GO:0010608;GO:0010628;GO:…	GO:0003824;GO:0004597;GO:0005198;GO:0005488;GO:0005509;GO:0005515;GO:0008307;GO:0009055;GO:0016491;GO:0016705;GO:0016706;GO:0043167;GO:0043169;GO:0044325;GO:0046872	GO:0005783;GO:0005788;GO:0005789;GO:0005886;GO:0014701;GO:0016020;GO:0016021;GO:0030176;GO:0031090;GO:0031224;GO:0031227;GO:0031300;GO:0031301;GO:0031974;GO:0032541;GO:0032991;GO:0033017;GO:0033018;GO:0034702;GO:0034703;GO:0034704;GO:0043226;GO:0043227;GO:0043229;GO:0043231;GO:0043233;GO:0043234;GO:0044422;GO:0044424;GO:0044425;GO:0044432;GO:0044444;GO:0044446;GO:0044448;GO:0044464;GO:0070013
CAPZA1	F-actin-capping protein subunit alpha-1		+	4.19753	0.000771084		-1.10499	0.842749	0.262241	1.36723	-0.580508		8	8	7	42.7	42.7	39.2	32.922	0	224.18	1136400000	333	P52907		GO:0002376;GO:0006461;GO:0006928;GO:0006950;GO:0006952;GO:0006955;GO:0007596;GO:0007599;GO:0008064;GO:0009987;GO:0010639;GO:0016043;GO:0022607;GO:0030832;GO:0030833;GO:0030834;GO:0030835;GO:0030837;GO:0031333;GO:0032271;GO:0032272;GO:0032501;GO:0032535;GO:0032956;GO:0032970;GO:0033043;GO:0043242;GO:0043244;GO:0043254;GO:0043933;GO:0044087;GO:0045087;GO:0048519;GO:0048523;GO:0050789;GO:0050794;GO:…	GO:0003779;GO:0005488;GO:0005515;GO:0008092	GO:0005576;GO:0005829;GO:0005856;GO:0008290;GO:0015629;GO:0031982;GO:0031988;GO:0032991;GO:0043226;GO:0043227;GO:0043228;GO:0043229;GO:0043230;GO:0043232;GO:0043234;GO:0044421;GO:0044422;GO:0044424;GO:0044430;GO:0044444;GO:0044446;GO:0044464;GO:0065010;GO:0070062;GO:0071203
HSPB1	Heat shock protein beta-1		+	3.02976	0.0118715		-1.10487	0.843034	0.261836	1.36671	-0.581198		12	12	12	68.8	68.8	68.8	22.782	0	323.31	12408000000	1357	P04792		GO:0001817;GO:0001819;GO:0001894;GO:0001895;GO:0001932;GO:0006417;GO:0006446;GO:0006469;GO:0006928;GO:0006950;GO:0006986;GO:0007155;GO:0007165;GO:0007166;GO:0007167;GO:0007169;GO:0008152;GO:0009607;GO:0009615;GO:0009889;GO:0009891;GO:0009893;GO:0009966;GO:0009987;GO:0010033;GO:0010467;GO:0010468;GO:0010556;GO:0010557;GO:0010594;GO:0010595;GO:0010604;GO:0010608;GO:0010627;GO:0010941;GO:0016337;GO:…	GO:0004857;GO:0004860;GO:0005080;GO:0005488;GO:0005515;GO:0008426;GO:0019207;GO:0019210;GO:0019887;GO:0019899;GO:0019900;GO:0019901;GO:0030234;GO:0030291;GO:0032182;GO:0042802;GO:0043130	GO:0000502;GO:0005615;GO:0005634;GO:0005737;GO:0005819;GO:0005829;GO:0005856;GO:0005886;GO:0005912;GO:0005924;GO:0005925;GO:0016020;GO:0030018;GO:0030054;GO:0030055;GO:0031982;GO:0031988;GO:0032991;GO:0043226;GO:0043227;GO:0043228;GO:0043229;GO:0043230;GO:0043231;GO:0043232;GO:0043234;GO:0044421;GO:0044422;GO:0044424;GO:0044430;GO:0044444;GO:0044446;GO:0044449;GO:0044464;GO:0065010;GO:0070062;GO:…	ko04010;ko04370;ko05146
NUDT21	Cleavage and polyadenylation specificity factor subunit 5		+	3.13578	0.00557714		-1.10125	0.851346	0.249907	1.35116	-0.601439		9	9	9	34.4	34.4	34.4	26.227	0	32.041	718760000	168	O43809;H3BND3		GO:0000375;GO:0000377;GO:0000398;GO:0006139;GO:0006351;GO:0006353;GO:0006366;GO:0006369;GO:0006378;GO:0006396;GO:0006397;GO:0006461;GO:0006807;GO:0008152;GO:0008380;GO:0009058;GO:0009059;GO:0009987;GO:0010467;GO:0016043;GO:0016070;GO:0016071;GO:0022607;GO:0031123;GO:0031124;GO:0032774;GO:0034641;GO:0034645;GO:0043170;GO:0043631;GO:0043933;GO:0044237;GO:0044238;GO:0044249;GO:0044260;GO:0051259;GO:…	GO:0003676;GO:0003723;GO:0003729;GO:0003824;GO:0005488;GO:0005515;GO:0016787;GO:0017091;GO:0019899;GO:0042802;GO:0042803;GO:0042826;GO:0046983	GO:0005634;GO:0005654;GO:0005813;GO:0005815;GO:0005849;GO:0016604;GO:0032991;GO:0042382;GO:0043226;GO:0043227;GO:0043228;GO:0043229;GO:0043231;GO:0043232;GO:0043234;GO:0044422;GO:0044424;GO:0044428;GO:0044430;GO:0044444;GO:0044446;GO:0044451;GO:0044464	ko03015
RPS6	40S ribosomal protein S6		+	9.09929	0.00106667		-1.10103	0.851837	0.249196	1.35023	-0.602641		10	10	10	35.7	35.7	35.7	28.68	0	323.31	25633000000	1173	P62753;A2A3R5		GO:0000028;GO:0000075;GO:0000082;GO:0000184;GO:0000280;GO:0000956;GO:0001775;GO:0001890;GO:0002252;GO:0002263;GO:0002285;GO:0002286;GO:0002309;GO:0002366;GO:0002376;GO:0002521;GO:0006139;GO:0006364;GO:0006396;GO:0006401;GO:0006402;GO:0006412;GO:0006413;GO:0006414;GO:0006415;GO:0006605;GO:0006612;GO:0006613;GO:0006614;GO:0006807;GO:0006810;GO:0006886;GO:0006915;GO:0006924;GO:0006996;GO:0007067;GO:…	GO:0003735;GO:0005198;GO:0005488;GO:0005515;GO:0019899;GO:0019900;GO:0019901	GO:0005634;GO:0005730;GO:0005737;GO:0005829;GO:0005840;GO:0005844;GO:0015935;GO:0016020;GO:0022627;GO:0030425;GO:0030529;GO:0032991;GO:0042995;GO:0043005;GO:0043226;GO:0043227;GO:0043228;GO:0043229;GO:0043231;GO:0043232;GO:0044297;GO:0044422;GO:0044424;GO:0044428;GO:0044444;GO:0044446;GO:0044464;GO:0048471	ko03010;ko04150;ko04910
G3BP1	Ras GTPase-activating protein-binding protein 1		+	2.20456	0.0154391		-1.0916	0.87184	0.219763	1.31136	-0.652077		9	9	8	30.7	30.7	28.1	52.164	0	64.641	643520000	309	Q13283		GO:0006139;GO:0006259;GO:0006807;GO:0006810;GO:0007165;GO:0007264;GO:0007265;GO:0008152;GO:0009966;GO:0009968;GO:0009987;GO:0010646;GO:0010648;GO:0023051;GO:0023057;GO:0030111;GO:0030178;GO:0032392;GO:0032508;GO:0034641;GO:0035556;GO:0043170;GO:0044237;GO:0044238;GO:0044260;GO:0048519;GO:0048523;GO:0048583;GO:0048585;GO:0050789;GO:0050794;GO:0050896;GO:0051234;GO:0051716;GO:0060828;GO:0065007;GO:…	GO:0000166;GO:0003676;GO:0003677;GO:0003678;GO:0003723;GO:0003724;GO:0003729;GO:0003824;GO:0004003;GO:0004004;GO:0004386;GO:0004518;GO:0004519;GO:0005488;GO:0005524;GO:0008026;GO:0008094;GO:0008186;GO:0016462;GO:0016787;GO:0016788;GO:0016817;GO:0016818;GO:0016887;GO:0017076;GO:0017111;GO:0030554;GO:0032553;GO:0032555;GO:0032559;GO:0035639;GO:0042623;GO:0070035	GO:0005634;GO:0005737;GO:0005829;GO:0005886;GO:0005912;GO:0005924;GO:0005925;GO:0010494;GO:0016020;GO:0030054;GO:0030055;GO:0030529;GO:0032991;GO:0035770;GO:0043226;GO:0043227;GO:0043228;GO:0043229;GO:0043231;GO:0043232;GO:0044424;GO:0044444;GO:0044464;GO:0070161
PDIA6	Protein disulfide-isomerase A6		+	4.522	0.00563934		-1.09111	0.872834	0.218274	1.30938	-0.65456		20	20	20	53.1	53.1	53.1	47.837	0	323.31	24497000000	1456	Q15084-3;Q15084;Q15084-4;Q15084-5;Q15084-2		GO:0006457;GO:0006810;GO:0006897;GO:0006909;GO:0006950;GO:0006984;GO:0006986;GO:0007165;GO:0008152;GO:0009987;GO:0010033;GO:0010324;GO:0016043;GO:0016044;GO:0016192;GO:0019538;GO:0019725;GO:0030968;GO:0033554;GO:0034620;GO:0034976;GO:0035966;GO:0035967;GO:0042221;GO:0042592;GO:0043170;GO:0043277;GO:0044237;GO:0044238;GO:0044260;GO:0044267;GO:0045454;GO:0050789;GO:0050794;GO:0050896;GO:0051234;GO:…	GO:0003756;GO:0003824;GO:0016853;GO:0016860;GO:0016862;GO:0016864	GO:0005783;GO:0005788;GO:0005789;GO:0005790;GO:0005793;GO:0005886;GO:0016020;GO:0016023;GO:0031090;GO:0031410;GO:0031974;GO:0031982;GO:0031988;GO:0032991;GO:0034663;GO:0042470;GO:0043226;GO:0043227;GO:0043229;GO:0043230;GO:0043231;GO:0043233;GO:0043234;GO:0044421;GO:0044422;GO:0044424;GO:0044425;GO:0044432;GO:0044444;GO:0044446;GO:0044464;GO:0048770;GO:0065010;GO:0070013;GO:0070062	ko04141
HNRNPC	Heterogeneous nuclear ribonucleoproteins C1/C2		+	3.06083	0.00650746		-1.08137	0.89137	0.19	1.27137	-0.70137		19	19	1	61.7	61.7	6.2	31.948	0	323.31	10621000000	1308	B2R5W2;P07910-2;G3V4C1;G3V4W0;P07910-4;B4DY08;P07910-3;G3V2D6;G3V5V7		GO:0000375;GO:0000377;GO:0000398;GO:0001649;GO:0006139;GO:0006325;GO:0006338;GO:0006396;GO:0006397;GO:0006807;GO:0006996;GO:0008152;GO:0008380;GO:0009987;GO:0010467;GO:0010468;GO:0010608;GO:0016043;GO:0016070;GO:0016071;GO:0016568;GO:0019219;GO:0019222;GO:0030154;GO:0031323;GO:0032502;GO:0034641;GO:0043044;GO:0043170;GO:0043487;GO:0043488;GO:0043489;GO:0044237;GO:0044238;GO:0044260;GO:0048255;GO:…	GO:0000166;GO:0000975;GO:0000976;GO:0000977;GO:0000978;GO:0000980;GO:0000987;GO:0001012;GO:0001067;GO:0001158;GO:0001159;GO:0003676;GO:0003677;GO:0003682;GO:0003723;GO:0003727;GO:0003729;GO:0003730;GO:0005488;GO:0005515;GO:0008187;GO:0008266;GO:0031490;GO:0031491;GO:0031492;GO:0035326;GO:0042802;GO:0043565;GO:0043566;GO:0044212	GO:0000785;GO:0000790;GO:0005634;GO:0005654;GO:0005681;GO:0005829;GO:0016020;GO:0019013;GO:0030529;GO:0031982;GO:0031988;GO:0032991;GO:0043226;GO:0043227;GO:0043229;GO:0043230;GO:0043231;GO:0043234;GO:0044421;GO:0044422;GO:0044423;GO:0044424;GO:0044427;GO:0044428;GO:0044444;GO:0044446;GO:0044454;GO:0044464;GO:0065010;GO:0070062;GO:0071013	ko03040
EMD	Emerin		+	3.00738	0.00641206		-1.05608	0.932422	0.123654	1.17973	-0.808768		10	10	10	52.4	52.4	52.4	28.994	0	161.33	1637900000	369	P50402;Q5HY57		GO:0000278;GO:0003008;GO:0003012;GO:0006936;GO:0006998;GO:0007049;GO:0007077;GO:0007084;GO:0007517;GO:0008285;GO:0009966;GO:0009987;GO:0010033;GO:0016043;GO:0016044;GO:0022402;GO:0022411;GO:0023051;GO:0030111;GO:0030154;GO:0030397;GO:0031468;GO:0032386;GO:0032387;GO:0032388;GO:0032501;GO:0032502;GO:0032879;GO:0032880;GO:0033157;GO:0034762;GO:0034763;GO:0035412;GO:0035414;GO:0035914;GO:0042127;GO:…	GO:0003779;GO:0005488;GO:0005515;GO:0008092;GO:0015631;GO:0048487	GO:0005635;GO:0005637;GO:0005640;GO:0005783;GO:0005874;GO:0016020;GO:0016021;GO:0019866;GO:0019867;GO:0031090;GO:0031224;GO:0031965;GO:0031967;GO:0031968;GO:0031975;GO:0032991;GO:0043226;GO:0043227;GO:0043229;GO:0043231;GO:0043234;GO:0044422;GO:0044424;GO:0044425;GO:0044428;GO:0044430;GO:0044444;GO:0044446;GO:0044464	ko05410;ko05412;ko05414
COLGALT1	Procollagen galactosyltransferase 1		+	2.38847	0.00875336		-1.03891	0.955924	0.0829815	1.12189	-0.872942		22	22	22	32.6	32.6	32.6	71.635	0	302.05	4102900000	371	Q8NBJ5		GO:0009987;GO:0016043;GO:0030198;GO:0043062;GO:0071840;GO:0071841;GO:0071842	GO:0003824;GO:0008194;GO:0008378;GO:0016740;GO:0016757;GO:0016758;GO:0035250;GO:0050211	GO:0005788;GO:0016020;GO:0031974;GO:0043233;GO:0044422;GO:0044424;GO:0044432;GO:0044444;GO:0044446;GO:0044464;GO:0070013	ko00310;ko00514
RPL34	60S ribosomal protein L34		+	3.1176	0.00372789		-1.0137	0.985716	0.02798	1.04168	-0.957736		6	6	6	36.8	36.8	36.8	13.293	0	36.172	3290500000	194	P49207		GO:0000184;GO:0000956;GO:0006139;GO:0006401;GO:0006402;GO:0006412;GO:0006413;GO:0006414;GO:0006415;GO:0006605;GO:0006612;GO:0006613;GO:0006614;GO:0006807;GO:0006810;GO:0006886;GO:0008152;GO:0009056;GO:0009057;GO:0009058;GO:0009059;GO:0009987;GO:0010467;GO:0015031;GO:0016032;GO:0016043;GO:0016070;GO:0016071;GO:0019058;GO:0019083;GO:0019538;GO:0022411;GO:0022414;GO:0022415;GO:0032774;GO:0032984;GO:…	GO:0003676;GO:0003723;GO:0003735;GO:0005198;GO:0005488	GO:0005730;GO:0005737;GO:0005829;GO:0015934;GO:0022625;GO:0030529;GO:0031982;GO:0031988;GO:0032991;GO:0043226;GO:0043227;GO:0043228;GO:0043229;GO:0043230;GO:0043232;GO:0044421;GO:0044422;GO:0044424;GO:0044428;GO:0044444;GO:0044446;GO:0044464;GO:0065010;GO:0070062	ko03010
C1QBP	Complement component 1 Q subcomponent-binding protein, mitochondrial		+	2.25246	0.0121753		-1.00472	0.99521	0.00951209	1.01423	-0.985698		7	7	7	40.8	40.8	40.8	31.362	0	128.81	3058700000	648	Q07021;I3L3Q7;I3L3B0		GO:0000122;GO:0001817;GO:0001818;GO:0002252;GO:0002253;GO:0002376;GO:0002673;GO:0002682;GO:0002683;GO:0002684;GO:0002685;GO:0002687;GO:0002688;GO:0002690;GO:0002697;GO:0002698;GO:0002831;GO:0002832;GO:0002920;GO:0006139;GO:0006351;GO:0006355;GO:0006357;GO:0006396;GO:0006397;GO:0006417;GO:0006807;GO:0006915;GO:0006950;GO:0006952;GO:0006955;GO:0006956;GO:0006958;GO:0006959;GO:0007165;GO:0007596;GO:…	GO:0000988;GO:0000989;GO:0001664;GO:0001846;GO:0001848;GO:0001849;GO:0001871;GO:0003676;GO:0003712;GO:0003714;GO:0003723;GO:0003729;GO:0005102;GO:0005488;GO:0005515;GO:0005539;GO:0005540;GO:0008134;GO:0030246;GO:0030247;GO:0030984;GO:0031690	GO:0005615;GO:0005634;GO:0005730;GO:0005737;GO:0005739;GO:0005759;GO:0005829;GO:0005886;GO:0009986;GO:0016020;GO:0031974;GO:0043226;GO:0043227;GO:0043228;GO:0043229;GO:0043231;GO:0043232;GO:0043233;GO:0044421;GO:0044422;GO:0044424;GO:0044428;GO:0044429;GO:0044444;GO:0044446;GO:0044464;GO:0070013
NCL	Nucleolin		+	4.69523	0.00638		-0.993171	1.00669	-0.0135204	0.979651	-1.02021		32	32	32	51	51	51	76.613	0	323.31	25031000000	2276	P19338		GO:0001525;GO:0032502;GO:0048646	GO:0000166;GO:0003676;GO:0003677;GO:0003723;GO:0005488;GO:0005515;GO:0008022;GO:0042162;GO:0042802;GO:0043565	GO:0005634;GO:0005654;GO:0005730;GO:0005938;GO:0016020;GO:0030529;GO:0031982;GO:0031988;GO:0032991;GO:0043226;GO:0043227;GO:0043228;GO:0043229;GO:0043230;GO:0043231;GO:0043232;GO:0044421;GO:0044422;GO:0044424;GO:0044428;GO:0044444;GO:0044446;GO:0044464;GO:0065010;GO:0070062	ko05130
KCTD12	BTB/POZ domain-containing protein KCTD12		+	4.73149	0.002		-0.98487	1.01447	-0.0296025	0.955268	-1.04407		9	9	9	42.8	42.8	42.8	35.7	0	246.31	693750000	235	Q96CX2		GO:0006461;GO:0008277;GO:0009966;GO:0016043;GO:0022607;GO:0023051;GO:0043933;GO:0048583;GO:0050789;GO:0050794;GO:0051259;GO:0051260;GO:0065003;GO:0065007;GO:0071822;GO:0071840		GO:0016020;GO:0030054;GO:0031982;GO:0031988;GO:0032991;GO:0042734;GO:0043226;GO:0043227;GO:0043230;GO:0043234;GO:0043235;GO:0044421;GO:0044456;GO:0044464;GO:0045211;GO:0065010;GO:0070062;GO:0097060
HNRNPDL	Heterogeneous nuclear ribonucleoprotein D-like		+	3.05677	0.00190323		-0.952375	1.04164	-0.0892656	0.863109	-1.13091		12	12	2	29.2	29.2	6.6	40.04	0	108.66	3550300000	559	A0A087WUK2;O14979		GO:0006139;GO:0006351;GO:0006355;GO:0006396;GO:0006807;GO:0008152;GO:0009058;GO:0009059;GO:0009889;GO:0009987;GO:0010468;GO:0010556;GO:0016070;GO:0019219;GO:0019222;GO:0031323;GO:0031326;GO:0032774;GO:0034641;GO:0034645;GO:0043170;GO:0044237;GO:0044238;GO:0044249;GO:0044260;GO:0050789;GO:0050794;GO:0051171;GO:0051252;GO:0060255;GO:0065007;GO:0080090;GO:0090304;GO:2000112	GO:0000166;GO:0003676;GO:0003677;GO:0003690;GO:0003697;GO:0003723;GO:0003727;GO:0003729;GO:0005488;GO:0008143;GO:0034046;GO:0043566;GO:0070717	GO:0005634;GO:0005654;GO:0005681;GO:0005737;GO:0019013;GO:0030529;GO:0031982;GO:0031988;GO:0032991;GO:0043226;GO:0043227;GO:0043229;GO:0043230;GO:0043231;GO:0044421;GO:0044422;GO:0044423;GO:0044424;GO:0044428;GO:0044446;GO:0044464;GO:0065010;GO:0070062
RDX	Radixin		+	2.21363	0.0148699		-0.849572	1.10204	-0.252466	0.597106	-1.35451		16	7	7	26.6	13	13	68.563	0	40.231	332760000	89	P35241;P35241-5;P35241-4		GO:0001885;GO:0002064;GO:0008064;GO:0008104;GO:0008105;GO:0009893;GO:0009987;GO:0010468;GO:0010604;GO:0010628;GO:0010639;GO:0016043;GO:0019222;GO:0022607;GO:0030030;GO:0030031;GO:0030033;GO:0030832;GO:0030833;GO:0030834;GO:0030835;GO:0030837;GO:0031333;GO:0032271;GO:0032272;GO:0032502;GO:0032528;GO:0032535;GO:0032956;GO:0032970;GO:0033036;GO:0033043;GO:0043242;GO:0043244;GO:0043254;GO:0044087;GO:…		GO:0001726;GO:0005615;GO:0005737;GO:0005856;GO:0005886;GO:0005902;GO:0005912;GO:0005924;GO:0005925;GO:0016020;GO:0019898;GO:0030027;GO:0030054;GO:0030055;GO:0030175;GO:0030315;GO:0031982;GO:0031988;GO:0032154;GO:0032155;GO:0032420;GO:0042995;GO:0043226;GO:0043227;GO:0043228;GO:0043229;GO:0043230;GO:0043232;GO:0044421;GO:0044422;GO:0044424;GO:0044425;GO:0044459;GO:0044464;GO:0045177;GO:0051286;GO:…	ko04810
PRDX4	Peroxiredoxin-4		+	3.01117	0.00552381		-0.78708	1.12524	-0.338155	0.448925	-1.4634		8	6	6	33.2	27.7	27.7	30.54	0	32.541	1002500000	190	Q13162;H7C3T4		GO:0003006;GO:0006082;GO:0006457;GO:0006464;GO:0006468;GO:0006520;GO:0006575;GO:0006793;GO:0006796;GO:0006807;GO:0007252;GO:0007276;GO:0007283;GO:0008152;GO:0008285;GO:0008406;GO:0008584;GO:0009308;GO:0009987;GO:0016043;GO:0016310;GO:0019471;GO:0019538;GO:0019725;GO:0019752;GO:0022414;GO:0022417;GO:0030198;GO:0032501;GO:0032502;GO:0032787;GO:0034641;GO:0042127;GO:0042180;GO:0042592;GO:0043062;GO:…	GO:0003824;GO:0004601;GO:0008379;GO:0016209;GO:0016491;GO:0016684;GO:0016705;GO:0051920	GO:0005615;GO:0005634;GO:0005739;GO:0005783;GO:0005790;GO:0005829;GO:0031982;GO:0031988;GO:0043226;GO:0043227;GO:0043229;GO:0043230;GO:0043231;GO:0044421;GO:0044424;GO:0044444;GO:0044464;GO:0065010;GO:0070062
ASS1	Argininosuccinate synthase		+	1.9491	0.0199599		-0.645759	1.15188	-0.506123	0.139636	-1.658		11	11	11	22.6	22.6	22.6	46.53	0	19.173	431980000	81	P00966;Q5T6L5;Q5T6L6		GO:0000050;GO:0000052;GO:0000053;GO:0001101;GO:0001822;GO:0001889;GO:0002237;GO:0002526;GO:0006082;GO:0006520;GO:0006525;GO:0006526;GO:0006531;GO:0006575;GO:0006807;GO:0006950;GO:0006952;GO:0006953;GO:0006954;GO:0007494;GO:0007517;GO:0007568;GO:0007584;GO:0008152;GO:0008652;GO:0009058;GO:0009064;GO:0009066;GO:0009084;GO:0009308;GO:0009309;GO:0009605;GO:0009607;GO:0009611;GO:0009636;GO:0009719;GO:…	GO:0000166;GO:0003824;GO:0004055;GO:0005488;GO:0005515;GO:0005524;GO:0015643;GO:0016597;GO:0016874;GO:0016879;GO:0017076;GO:0030554;GO:0031406;GO:0032553;GO:0032555;GO:0032559;GO:0035639;GO:0042802;GO:0043176	GO:0000323;GO:0005634;GO:0005737;GO:0005741;GO:0005764;GO:0005773;GO:0005783;GO:0005829;GO:0016020;GO:0019867;GO:0031090;GO:0031966;GO:0031968;GO:0031982;GO:0031988;GO:0042995;GO:0043005;GO:0043204;GO:0043226;GO:0043227;GO:0043229;GO:0043230;GO:0043231;GO:0044421;GO:0044422;GO:0044424;GO:0044429;GO:0044444;GO:0044446;GO:0044464;GO:0065010;GO:0070062;GO:0070852	ko00250;ko00330
AK2	Adenylate kinase 2, mitochondrial;Adenylate kinase 2, mitochondrial;Adenylate kinase 2, mitochondrial, N-terminally processed		+	2.27428	0.0105394		-0.501101	1.15148	-0.650379	-0.149278	-1.80186		8	8	8	50	50	50	25.63	0	35.296	971200000	165	F8W1A4;P54819-2;P54819;P54819-5;F8VZG5;F8VY04;P54819-6;P54819-3;G3V213;P54819-4		GO:0001889;GO:0006091;GO:0006119;GO:0006139;GO:0006163;GO:0006164;GO:0006172;GO:0006753;GO:0006793;GO:0006796;GO:0006807;GO:0007420;GO:0008152;GO:0009058;GO:0009117;GO:0009123;GO:0009126;GO:0009132;GO:0009133;GO:0009135;GO:0009136;GO:0009141;GO:0009144;GO:0009150;GO:0009151;GO:0009152;GO:0009161;GO:0009165;GO:0009167;GO:0009179;GO:0009180;GO:0009185;GO:0009188;GO:0009199;GO:0009200;GO:0009205;GO:…	GO:0000166;GO:0003824;GO:0004017;GO:0005488;GO:0005524;GO:0016301;GO:0016740;GO:0016772;GO:0016776;GO:0017076;GO:0019201;GO:0019205;GO:0030554;GO:0032553;GO:0032555;GO:0032559;GO:0035639	GO:0005743;GO:0005758;GO:0005829;GO:0016020;GO:0019866;GO:0031090;GO:0031966;GO:0031970;GO:0031974;GO:0031982;GO:0031988;GO:0043226;GO:0043227;GO:0043230;GO:0044421;GO:0044422;GO:0044424;GO:0044429;GO:0044444;GO:0044446;GO:0044464;GO:0065010;GO:0070062	ko00230

## Sheet: N6-pAp4A enriched proteins
			ANOVA statistics				Z-score						Protein identification													Annotations
Gene names	Protein names		Significant	-log(p-value)	q-value		Bead control	N6-pATP	N6-pAp4A	Difference (N6-pAp4A/bead control)	Difference (N6-pAp4A/N6-pATP)		Peptides	Razor + unique peptides	Unique peptides	Sequence coverage [%]	Unique + razor sequence coverage [%]	Unique sequence coverage [%]	Mol. weight [kDa]	Q-value	Score	Intensity	MS/MS count	Majority protein IDs		C: GOBP	C: GOMF	C: GOCC	C: KEGG
RTCA	RNA 3-terminal phosphate cyclase		+	2.03608	0.0177385		-0.602616	-0.55171	1.15433	1.75695	1.70604		8	8	8	27.7	27.7	27.7	40.709	0	70.792	581150000	153	O00442-2;O00442		GO:0006139;GO:0006396;GO:0006807;GO:0008152;GO:0009987;GO:0016070;GO:0034641;GO:0043170;GO:0044237;GO:0044238;GO:0044260;GO:0090304	GO:0000166;GO:0003676;GO:0003723;GO:0003824;GO:0003963;GO:0005488;GO:0005524;GO:0009975;GO:0016874;GO:0016886;GO:0017076;GO:0030554;GO:0032553;GO:0032555;GO:0032559;GO:0035639	GO:0005634;GO:0005654;GO:0043226;GO:0043227;GO:0043229;GO:0043231;GO:0044422;GO:0044424;GO:0044428;GO:0044446;GO:0044464
KPRP	Keratinocyte proline-rich protein		+	2.85224	0.00635417		-0.629141	-0.523961	1.1531	1.78224	1.67706		15	15	15	34	34	34	64.135	0	44.017	609140000	165	Q5T749				GO:0005737;GO:0031982;GO:0031988;GO:0043226;GO:0043227;GO:0043230;GO:0044421;GO:0044424;GO:0044464;GO:0065010;GO:0070062
BUB3	Mitotic checkpoint protein BUB3		+	2.75434	0.0083318		-0.650305	-0.501181	1.15149	1.80179	1.65267		8	8	8	31.3	31.3	31.3	31.703	0	40.699	1086300000	233	J3QT28;O43684-2;O43684		GO:0000070;GO:0000075;GO:0000226;GO:0000278;GO:0000819;GO:0006508;GO:0006511;GO:0006996;GO:0007010;GO:0007017;GO:0007049;GO:0007059;GO:0007088;GO:0007093;GO:0007094;GO:0007165;GO:0007264;GO:0007346;GO:0008152;GO:0008608;GO:0009056;GO:0009057;GO:0009892;GO:0009987;GO:0010498;GO:0010564;GO:0010605;GO:0010639;GO:0010948;GO:0016043;GO:0019222;GO:0019538;GO:0019941;GO:0022402;GO:0030071;GO:0031145;GO:…		GO:0000776;GO:0000777;GO:0005654;GO:0005829;GO:0032991;GO:0043226;GO:0043228;GO:0043229;GO:0043232;GO:0043234;GO:0044422;GO:0044424;GO:0044427;GO:0044428;GO:0044444;GO:0044446;GO:0044464	ko04110;ko04111
KTN1	Kinectin		+	2.14557	0.0106723		-0.650467	-0.501004	1.15147	1.80194	1.65247		19	19	19	17.3	17.3	17.3	149.61	0	37.808	1794600000	123	Q86UP2-2;Q86UP2-4;Q86UP2;Q86UP2-3;G3V4Y7		GO:0006928;GO:0007017;GO:0007018;GO:0007165;GO:0007264;GO:0009987;GO:0035556;GO:0050789;GO:0050794;GO:0050896;GO:0051716;GO:0065007		GO:0005783;GO:0005789;GO:0005887;GO:0016020;GO:0016021;GO:0031090;GO:0031224;GO:0031226;GO:0043226;GO:0043227;GO:0043229;GO:0043231;GO:0044422;GO:0044424;GO:0044425;GO:0044432;GO:0044444;GO:0044446;GO:0044459;GO:0044464
ECI1;DCI	Enoyl-CoA delta isomerase 1, mitochondrial		+	2.53888	0.00801887		-0.68081	-0.467291	1.1481	1.82891	1.61539		5	5	5	18.6	18.6	18.6	30.895	0	49.713	895990000	202	P42126-2;P42126;Q96DC0;H3BS70		GO:0006082;GO:0006629;GO:0006631;GO:0006635;GO:0008152;GO:0009056;GO:0009062;GO:0009987;GO:0016042;GO:0016054;GO:0019395;GO:0019752;GO:0030258;GO:0032787;GO:0034440;GO:0042180;GO:0043436;GO:0044237;GO:0044238;GO:0044242;GO:0044248;GO:0044255;GO:0044281;GO:0044282;GO:0046395;GO:0055114;GO:0072329	GO:0003824;GO:0004165;GO:0016853;GO:0016860;GO:0016863	GO:0005739;GO:0005743;GO:0005759;GO:0016020;GO:0019866;GO:0031090;GO:0031966;GO:0031974;GO:0031982;GO:0031988;GO:0043226;GO:0043227;GO:0043229;GO:0043230;GO:0043231;GO:0043233;GO:0044421;GO:0044422;GO:0044424;GO:0044429;GO:0044444;GO:0044446;GO:0044464;GO:0065010;GO:0070013;GO:0070062	ko00071
SSB	Lupus La protein		+	4.69981	0.00112281		-0.696073	-0.449843	1.14592	1.84199	1.59576		10	10	10	25.7	25.7	25.7	46.836	0	58.505	623180000	140	P05455;E7ERC4		GO:0006139;GO:0006396;GO:0006399;GO:0006400;GO:0006807;GO:0008033;GO:0008152;GO:0008334;GO:0009451;GO:0009987;GO:0016070;GO:0016071;GO:0034470;GO:0034641;GO:0034660;GO:0043170;GO:0043412;GO:0044237;GO:0044238;GO:0044260;GO:0090304	GO:0000049;GO:0000166;GO:0003676;GO:0003723;GO:0003729;GO:0005488	GO:0005634;GO:0030529;GO:0032991;GO:0043226;GO:0043227;GO:0043229;GO:0043231;GO:0044424;GO:0044464	ko05322
PHGDH	D-3-phosphoglycerate dehydrogenase		+	2.27903	0.0183439		-0.707364	-0.436715	1.14408	1.85144	1.58079		20	20	20	46.2	46.2	46.2	55.938	0	323.31	9684300000	1255	A0A286YF22;O43175;A0A2C9F2M7;A0A286YFA2;A0A286YFL2;A0A286YFM8		GO:0006082;GO:0006520;GO:0006541;GO:0006544;GO:0006563;GO:0006564;GO:0006566;GO:0006575;GO:0006790;GO:0006807;GO:0007050;GO:0007420;GO:0008152;GO:0008652;GO:0009058;GO:0009064;GO:0009066;GO:0009069;GO:0009070;GO:0009308;GO:0009309;GO:0009448;GO:0009987;GO:0010468;GO:0016043;GO:0016053;GO:0019222;GO:0019530;GO:0019752;GO:0021510;GO:0021782;GO:0021915;GO:0022402;GO:0030030;GO:0031175;GO:0032502;GO:…	GO:0000166;GO:0003824;GO:0004617;GO:0005488;GO:0009055;GO:0016491;GO:0016614;GO:0016616;GO:0048037;GO:0050662;GO:0051287	GO:0005829;GO:0031982;GO:0031988;GO:0043226;GO:0043227;GO:0043230;GO:0044421;GO:0044424;GO:0044444;GO:0044464;GO:0065010;GO:0070062	ko00260;ko00680
GALNT2	Polypeptide N-acetylgalactosaminyltransferase 2;Polypeptide N-acetylgalactosaminyltransferase 2 soluble form		+	2.13534	0.0194932		-0.739884	-0.397801	1.13768	1.87756	1.53548		17	17	17	34.9	34.9	34.9	64.732	0	67.283	1289400000	284	Q10471		GO:0002378;GO:0005975;GO:0006464;GO:0006486;GO:0006493;GO:0008152;GO:0009058;GO:0009059;GO:0009987;GO:0016266;GO:0018193;GO:0018209;GO:0018210;GO:0018242;GO:0018243;GO:0019538;GO:0043170;GO:0043412;GO:0043413;GO:0043687;GO:0044237;GO:0044238;GO:0044260;GO:0044262;GO:0044267;GO:0070085	GO:0003824;GO:0004653;GO:0005488;GO:0008194;GO:0008376;GO:0016740;GO:0016757;GO:0016758;GO:0030145;GO:0030246;GO:0043167;GO:0043169;GO:0046872;GO:0046914	GO:0000139;GO:0005794;GO:0005795;GO:0016020;GO:0016021;GO:0030173;GO:0031090;GO:0031224;GO:0031228;GO:0031300;GO:0031301;GO:0031982;GO:0031988;GO:0032580;GO:0043226;GO:0043227;GO:0043229;GO:0043230;GO:0043231;GO:0044421;GO:0044422;GO:0044424;GO:0044425;GO:0044431;GO:0044444;GO:0044446;GO:0044464;GO:0048471;GO:0065010;GO:0070062	ko00512
MCM6	DNA replication licensing factor MCM6		+	2.50078	0.00830909		-0.740106	-0.397529	1.13764	1.87775	1.53517		26	26	26	33.3	33.3	33.3	92.888	0	253.35	1691200000	402	Q14566		GO:0000082;GO:0000278;GO:0006139;GO:0006259;GO:0006260;GO:0006268;GO:0006270;GO:0006271;GO:0006807;GO:0007049;GO:0008152;GO:0009058;GO:0009059;GO:0009987;GO:0022402;GO:0022616;GO:0032392;GO:0032508;GO:0034641;GO:0034645;GO:0043170;GO:0044237;GO:0044238;GO:0044249;GO:0044260;GO:0071103;GO:0090304	GO:0000166;GO:0003676;GO:0003677;GO:0003678;GO:0003697;GO:0003824;GO:0004386;GO:0005488;GO:0005515;GO:0005524;GO:0016462;GO:0016787;GO:0016817;GO:0016818;GO:0017076;GO:0017111;GO:0030554;GO:0032553;GO:0032555;GO:0032559;GO:0035639;GO:0042802;GO:0043566	GO:0005634;GO:0005654;GO:0032991;GO:0042555;GO:0043226;GO:0043227;GO:0043229;GO:0043231;GO:0043234;GO:0044422;GO:0044424;GO:0044427;GO:0044428;GO:0044446;GO:0044451;GO:0044454;GO:0044464	ko03030;ko04110;ko04111;ko04113
DSG1	Desmoglein-1		+	3.14089	0.00642051		-0.776083	-0.352411	1.12849	1.90457	1.4809		18	18	18	22	22	22	113.75	0	107.09	609220000	169	Q02413		GO:0006915;GO:0006921;GO:0007043;GO:0007155;GO:0007156;GO:0008219;GO:0009719;GO:0009725;GO:0009987;GO:0010033;GO:0010468;GO:0010608;GO:0012501;GO:0016043;GO:0016265;GO:0016337;GO:0016339;GO:0019222;GO:0022411;GO:0022414;GO:0022607;GO:0022610;GO:0031647;GO:0032501;GO:0032570;GO:0034329;GO:0034330;GO:0042221;GO:0045216;GO:0048545;GO:0048609;GO:0050789;GO:0050821;GO:0050896;GO:0060135;GO:0060255;GO:…	GO:0005488;GO:0005509;GO:0005515;GO:0015643;GO:0043167;GO:0043169;GO:0045295;GO:0046872	GO:0005829;GO:0005886;GO:0005911;GO:0009898;GO:0016020;GO:0016021;GO:0016324;GO:0016328;GO:0030054;GO:0030057;GO:0031224;GO:0031982;GO:0031988;GO:0043226;GO:0043227;GO:0043230;GO:0044421;GO:0044424;GO:0044425;GO:0044444;GO:0044459;GO:0044464;GO:0065010;GO:0070062;GO:0070161	ko05150
SEPT7	Septin-7		+	2.48749	0.0115122		-0.784874	-0.341034	1.12591	1.91078	1.46694		13	13	8	37.4	37.4	22.3	48.715	0	108.18	1093100000	232	E7ES33;E7EPK1;Q16181-2;Q16181;G3V1Q4		GO:0000280;GO:0000910;GO:0006461;GO:0006996;GO:0007067;GO:0008360;GO:0009653;GO:0009987;GO:0016043;GO:0016476;GO:0022402;GO:0022403;GO:0022603;GO:0022604;GO:0022607;GO:0030030;GO:0032502;GO:0032989;GO:0032990;GO:0043933;GO:0045995;GO:0048285;GO:0048858;GO:0048869;GO:0050789;GO:0050793;GO:0050794;GO:0051128;GO:0051239;GO:0051259;GO:0051291;GO:0060271;GO:0065003;GO:0065007;GO:0065008;GO:0071822;GO:…	GO:0000166;GO:0005198;GO:0005488;GO:0005515;GO:0005525;GO:0017076;GO:0019001;GO:0032553;GO:0032555;GO:0032561;GO:0035639;GO:0042802	GO:0000776;GO:0000777;GO:0001725;GO:0005634;GO:0005730;GO:0005737;GO:0005819;GO:0005856;GO:0005886;GO:0005930;GO:0015629;GO:0015630;GO:0016020;GO:0030496;GO:0031105;GO:0031982;GO:0031988;GO:0032154;GO:0032155;GO:0032432;GO:0032991;GO:0033267;GO:0042641;GO:0043226;GO:0043227;GO:0043228;GO:0043229;GO:0043230;GO:0043231;GO:0043232;GO:0043234;GO:0043679;GO:0044306;GO:0044421;GO:0044422;GO:0044424;GO:…
ALDH9A1	4-trimethylaminobutyraldehyde dehydrogenase		+	2.4285	0.0192966		-0.808044	-0.31033	1.11837	1.92641	1.4287		17	17	17	40.3	40.3	40.3	53.801	0	53.363	673580000	179	P49189;P49189-2		GO:0001505;GO:0001822;GO:0001889;GO:0006081;GO:0006082;GO:0006520;GO:0006577;GO:0006578;GO:0006807;GO:0008152;GO:0008652;GO:0009058;GO:0009308;GO:0009309;GO:0009437;GO:0009987;GO:0010817;GO:0016053;GO:0019752;GO:0032502;GO:0034641;GO:0042133;GO:0042136;GO:0042180;GO:0042445;GO:0043436;GO:0044106;GO:0044237;GO:0044238;GO:0044249;GO:0044271;GO:0044281;GO:0044283;GO:0045329;GO:0046394;GO:0048513;GO:…	GO:0000166;GO:0003824;GO:0004028;GO:0004029;GO:0005488;GO:0016491;GO:0016620;GO:0016903;GO:0019145;GO:0033737;GO:0043176;GO:0047105;GO:0048037;GO:0050662;GO:0051287	GO:0005737;GO:0005739;GO:0005829;GO:0031982;GO:0031988;GO:0043226;GO:0043227;GO:0043229;GO:0043230;GO:0043231;GO:0044421;GO:0044424;GO:0044444;GO:0044464;GO:0065010;GO:0070062	ko00010;ko00053;ko00071;ko00280;ko00310;ko00330;ko00340;ko00380;ko00410;ko00561;ko00620;ko00640
EPRS	Bifunctional glutamate/proline--tRNA ligase;Glutamate--tRNA ligase;Proline--tRNA ligase		+	2.13229	0.02		-0.811699	-0.305388	1.11709	1.92879	1.42248		31	31	30	26.2	26.2	25.7	170.59	0	323.31	2322600000	451	P07814;V9GYZ6		GO:0006082;GO:0006139;GO:0006399;GO:0006417;GO:0006418;GO:0006424;GO:0006433;GO:0006461;GO:0006520;GO:0006807;GO:0008152;GO:0009308;GO:0009889;GO:0009890;GO:0009892;GO:0009987;GO:0010033;GO:0010467;GO:0010468;GO:0010556;GO:0010558;GO:0010605;GO:0010608;GO:0016043;GO:0016070;GO:0017148;GO:0019222;GO:0019752;GO:0022607;GO:0031323;GO:0031324;GO:0031326;GO:0031327;GO:0032268;GO:0032269;GO:0034097;GO:…	GO:0000166;GO:0003676;GO:0003723;GO:0003824;GO:0004812;GO:0004818;GO:0004827;GO:0005488;GO:0005515;GO:0005524;GO:0016874;GO:0016875;GO:0016876;GO:0017076;GO:0019899;GO:0030554;GO:0032553;GO:0032555;GO:0032559;GO:0035613;GO:0035639;GO:0051020	GO:0005737;GO:0005829;GO:0016020;GO:0017101;GO:0030529;GO:0032991;GO:0043234;GO:0044424;GO:0044444;GO:0044464	ko00860;ko00970
CSRP1	Cysteine and glycine-rich protein 1		+	2.47999	0.00867556		-0.830313	-0.279779	1.11009	1.9404	1.38987		10	10	10	59.6	59.6	59.6	20.567	0	323.31	2923500000	325	P21291;E9PND2;E9PP21;E9PS42		GO:0007155;GO:0009987;GO:0016337;GO:0022610;GO:0034109;GO:0070527	GO:0005488;GO:0008270;GO:0043167;GO:0043169;GO:0046872;GO:0046914	GO:0005634;GO:0005912;GO:0005924;GO:0005925;GO:0030054;GO:0030055;GO:0031982;GO:0031988;GO:0043226;GO:0043227;GO:0043229;GO:0043230;GO:0043231;GO:0044421;GO:0044424;GO:0044464;GO:0065010;GO:0070062;GO:0070161
YWHAB	14-3-3 protein beta/alpha;14-3-3 protein beta/alpha, N-terminally processed		+	4.61289	0.000984615		-0.858609	-0.239346	1.09795	1.95656	1.3373		12	6	6	65.6	39.8	39.8	27.85	0	156.87	1037000000	184	P31946-2;P31946		GO:0000165;GO:0000186;GO:0001932;GO:0002376;GO:0006139;GO:0006352;GO:0006355;GO:0006367;GO:0006461;GO:0006464;GO:0006468;GO:0006605;GO:0006793;GO:0006796;GO:0006807;GO:0006810;GO:0006886;GO:0006915;GO:0006935;GO:0006950;GO:0006952;GO:0006955;GO:0007165;GO:0007166;GO:0007167;GO:0007169;GO:0007173;GO:0007243;GO:0007264;GO:0007265;GO:0007411;GO:0008152;GO:0008219;GO:0008286;GO:0008543;GO:0009058;GO:…	GO:0000988;GO:0000989;GO:0003712;GO:0003714;GO:0005488;GO:0005515;GO:0016597;GO:0019899;GO:0019904;GO:0031406;GO:0042826;GO:0043176;GO:0045309;GO:0050815;GO:0051219	GO:0005634;GO:0005737;GO:0005829;GO:0005912;GO:0005924;GO:0005925;GO:0012506;GO:0016020;GO:0016023;GO:0017053;GO:0030054;GO:0030055;GO:0030659;GO:0031090;GO:0031410;GO:0031982;GO:0031988;GO:0032991;GO:0042470;GO:0043226;GO:0043227;GO:0043229;GO:0043230;GO:0043231;GO:0043234;GO:0044421;GO:0044422;GO:0044424;GO:0044428;GO:0044433;GO:0044444;GO:0044446;GO:0044451;GO:0044464;GO:0048471;GO:0048770;GO:…	ko04110;ko04114;ko04722
TXNRD1	Thioredoxin reductase 1, cytoplasmic		+	2.15195	0.0194266		-0.859784	-0.237625	1.09741	1.95719	1.33503		22	22	21	49.8	49.8	47.5	70.905	0	268.26	4478500000	529	Q16881;Q16881-3;Q16881-4;A0A087WSY9;A0A087WSW9;Q16881-6;Q16881-2;Q16881-5;A0A182DWI3;F8W809;E9PIR7;Q16881-7;E2QRB9		GO:0000302;GO:0001704;GO:0001707;GO:0006139;GO:0006352;GO:0006367;GO:0006629;GO:0006807;GO:0006950;GO:0006979;GO:0007165;GO:0008152;GO:0008283;GO:0009058;GO:0009987;GO:0010035;GO:0010467;GO:0015949;GO:0016070;GO:0019725;GO:0032502;GO:0032774;GO:0034641;GO:0042221;GO:0042592;GO:0043170;GO:0044237;GO:0044238;GO:0044249;GO:0044255;GO:0044260;GO:0044281;GO:0045454;GO:0048646;GO:0050789;GO:0050794;GO:…	GO:0003824;GO:0004791;GO:0005488;GO:0009055;GO:0015035;GO:0015036;GO:0016209;GO:0016491;GO:0016651;GO:0016667;GO:0016668;GO:0048037;GO:0050660;GO:0050662	GO:0005654;GO:0005730;GO:0005739;GO:0005829;GO:0031982;GO:0031988;GO:0043226;GO:0043227;GO:0043228;GO:0043229;GO:0043230;GO:0043231;GO:0043232;GO:0044421;GO:0044422;GO:0044424;GO:0044428;GO:0044444;GO:0044446;GO:0044464;GO:0065010;GO:0070062	ko00240;ko00450
EIF3D	Eukaryotic translation initiation factor 3 subunit D		+	2.03715	0.013364		-0.873389	-0.217441	1.09083	1.96422	1.30827		8	8	8	23.8	23.8	23.8	58.14	0	26.235	583170000	84	O15371-2;O15371-3;O15371;B0QYA5		GO:0001731;GO:0001732;GO:0006412;GO:0006413;GO:0006417;GO:0006446;GO:0008152;GO:0009058;GO:0009059;GO:0009889;GO:0009987;GO:0010467;GO:0010468;GO:0010556;GO:0010608;GO:0016043;GO:0019222;GO:0019538;GO:0022607;GO:0022618;GO:0031323;GO:0031326;GO:0032268;GO:0034621;GO:0034622;GO:0034645;GO:0043170;GO:0043933;GO:0044237;GO:0044238;GO:0044249;GO:0044260;GO:0044267;GO:0050789;GO:0050794;GO:0051246;GO:…	GO:0003676;GO:0003723;GO:0003743;GO:0005488;GO:0008135	GO:0005829;GO:0005852;GO:0016020;GO:0016282;GO:0030529;GO:0032991;GO:0033290;GO:0043234;GO:0044424;GO:0044444;GO:0044464;GO:0070993;GO:0071541	ko03013
PLS3	Plastin-3		+	2.16728	0.00984483		-0.879604	-0.208059	1.08766	1.96726	1.29572		34	34	34	57	57	57	70.81	0	323.31	16985000000	1251	P13797;A0A0A0MSQ0;P13797-2;P13797-3		GO:0032502;GO:0048856;GO:0060348	GO:0005488;GO:0005509;GO:0043167;GO:0043169;GO:0046872	GO:0005737;GO:0044424;GO:0044464
HNRNPUL2-BSCL2;HNRNPUL2	Heterogeneous nuclear ribonucleoprotein U-like protein 2		+	2.61878	0.00564972		-0.898211	-0.179315	1.07753	1.97574	1.25685		20	20	20	35.4	35.4	35.4	84.69	0	118.43	3478900000	302	H3BQZ7;Q1KMD3				GO:0005634;GO:0016020;GO:0043226;GO:0043227;GO:0043229;GO:0043231;GO:0044424;GO:0044464
SARNP	SAP domain-containing ribonucleoprotein		+	2.37789	0.0105424		-0.901335	-0.17439	1.07572	1.97706	1.25011		8	8	8	42.4	42.4	42.4	23.671	0	55.043	1237200000	141	P82979;F8VZQ9;H0YHG0		GO:0006139;GO:0006351;GO:0006355;GO:0006405;GO:0006406;GO:0006417;GO:0006807;GO:0006810;GO:0006913;GO:0008152;GO:0009058;GO:0009059;GO:0009889;GO:0009987;GO:0010468;GO:0010556;GO:0010608;GO:0015931;GO:0016070;GO:0019219;GO:0019222;GO:0031323;GO:0031326;GO:0032268;GO:0032774;GO:0034641;GO:0034645;GO:0043170;GO:0044237;GO:0044238;GO:0044249;GO:0044260;GO:0046907;GO:0050657;GO:0050658;GO:0050789;GO:…	GO:0003676;GO:0003677;GO:0005488	GO:0000346;GO:0005634;GO:0005654;GO:0016604;GO:0016607;GO:0032991;GO:0043226;GO:0043227;GO:0043229;GO:0043231;GO:0043234;GO:0044422;GO:0044424;GO:0044428;GO:0044446;GO:0044451;GO:0044464
YWHAE	14-3-3 protein epsilon		+	3.17434	0.00632124		-0.906129	-0.166772	1.0729	1.97903	1.23967		20	20	17	74.1	74.1	64.3	29.174	0	323.31	33341000000	2320	P62258;P62258-2		GO:0000086;GO:0000278;GO:0001764;GO:0002027;GO:0003062;GO:0003064;GO:0006139;GO:0006352;GO:0006367;GO:0006605;GO:0006807;GO:0006810;GO:0006873;GO:0006886;GO:0006915;GO:0006928;GO:0006950;GO:0006996;GO:0007049;GO:0007165;GO:0007166;GO:0007167;GO:0007169;GO:0007264;GO:0008016;GO:0008152;GO:0008219;GO:0009058;GO:0009266;GO:0009408;GO:0009628;GO:0009987;GO:0010467;GO:0012501;GO:0015031;GO:0016032;GO:…	GO:0003823;GO:0005488;GO:0005515;GO:0015459;GO:0016247;GO:0016597;GO:0019899;GO:0023023;GO:0023026;GO:0031406;GO:0031625;GO:0042826;GO:0043176;GO:0044325;GO:0045309;GO:0046982;GO:0046983;GO:0050815;GO:0051219	GO:0005739;GO:0005829;GO:0005871;GO:0005875;GO:0005912;GO:0005924;GO:0005925;GO:0012506;GO:0016020;GO:0016023;GO:0030054;GO:0030055;GO:0030424;GO:0030659;GO:0031090;GO:0031410;GO:0031982;GO:0031988;GO:0032991;GO:0042470;GO:0042995;GO:0043005;GO:0043226;GO:0043227;GO:0043229;GO:0043230;GO:0043231;GO:0043234;GO:0044421;GO:0044422;GO:0044424;GO:0044430;GO:0044433;GO:0044444;GO:0044446;GO:0044464;GO:…	ko04110;ko04114;ko04722
VDAC3	Voltage-dependent anion-selective channel protein 3		+	2.86212	0.00558289		-0.911798	-0.15767	1.06947	1.98127	1.22714		13	13	13	58	58	58	30.658	0	323.31	7256300000	604	Q9Y277;Q9Y277-2		GO:0006810;GO:0006863;GO:0009987;GO:0015851;GO:0015853;GO:0015931;GO:0051234;GO:0055085;GO:0071705;GO:0072530	GO:0000166;GO:0005215;GO:0005216;GO:0005244;GO:0005253;GO:0005488;GO:0008308;GO:0008509;GO:0015075;GO:0015267;GO:0015288;GO:0022803;GO:0022829;GO:0022832;GO:0022836;GO:0022838;GO:0022857;GO:0022891;GO:0022892	GO:0005634;GO:0005739;GO:0005741;GO:0016020;GO:0019867;GO:0031090;GO:0031966;GO:0031968;GO:0031982;GO:0031988;GO:0032991;GO:0043226;GO:0043227;GO:0043229;GO:0043230;GO:0043231;GO:0043234;GO:0044421;GO:0044422;GO:0044424;GO:0044425;GO:0044429;GO:0044444;GO:0044446;GO:0044464;GO:0046930;GO:0065010;GO:0070062	ko04020;ko05012;ko05016
GNB2	Guanine nucleotide-binding protein G(I)/G(S)/G(T) subunit beta-2		+	3.4515	0.00196667		-0.92295	-0.139459	1.06241	1.98536	1.20187		8	8	2	29.1	29.1	9.1	37.331	0	89.529	1636400000	247	P62879;C9JIS1;C9JXA5;C9JZN1;E7EP32		GO:0006091;GO:0006112;GO:0007154;GO:0007165;GO:0007166;GO:0007186;GO:0007267;GO:0007268;GO:0008152;GO:0009719;GO:0009725;GO:0009987;GO:0010033;GO:0015980;GO:0023052;GO:0032870;GO:0033762;GO:0042221;GO:0043434;GO:0044237;GO:0044281;GO:0050789;GO:0050794;GO:0050896;GO:0051716;GO:0055114;GO:0065007;GO:0070887;GO:0071310;GO:0071375;GO:0071377;GO:0071495	GO:0003824;GO:0003924;GO:0004871;GO:0005246;GO:0005488;GO:0005515;GO:0016247;GO:0016462;GO:0016787;GO:0016817;GO:0016818;GO:0017111;GO:0019899;GO:0032403;GO:0051020;GO:0060089	GO:0005615;GO:0005765;GO:0005774;GO:0005886;GO:0005912;GO:0005924;GO:0005925;GO:0016020;GO:0030054;GO:0030055;GO:0031090;GO:0031982;GO:0031988;GO:0032991;GO:0043226;GO:0043227;GO:0043230;GO:0043234;GO:0044297;GO:0044421;GO:0044422;GO:0044424;GO:0044437;GO:0044444;GO:0044446;GO:0044464;GO:0048471;GO:0065010;GO:0070062;GO:0070161	ko04062
UGDH	UDP-glucose 6-dehydrogenase		+	4.47518	0.00108475		-0.945677	-0.100983	1.04666	1.99234	1.14764		24	24	24	59.3	59.3	59.3	55.023	0	323.31	3183000000	504	O60701;O60701-2;O60701-3		GO:0000271;GO:0001702;GO:0005975;GO:0005976;GO:0005996;GO:0006006;GO:0006011;GO:0006022;GO:0006023;GO:0006024;GO:0006063;GO:0006065;GO:0006066;GO:0006082;GO:0006139;GO:0006805;GO:0006807;GO:0007369;GO:0008152;GO:0009058;GO:0009059;GO:0009225;GO:0009308;GO:0009653;GO:0009987;GO:0016051;GO:0016053;GO:0019318;GO:0019585;GO:0019752;GO:0030203;GO:0032502;GO:0032787;GO:0034641;GO:0042180;GO:0043170;GO:…	GO:0000166;GO:0003824;GO:0003979;GO:0005488;GO:0009055;GO:0016491;GO:0016614;GO:0016616;GO:0048037;GO:0050662;GO:0051287	GO:0005654;GO:0005829;GO:0031982;GO:0031988;GO:0043226;GO:0043227;GO:0043230;GO:0044421;GO:0044422;GO:0044424;GO:0044428;GO:0044444;GO:0044446;GO:0044464;GO:0065010;GO:0070062	ko00040;ko00053;ko00500;ko00520
LASP1	LIM and SH3 domain protein 1		+	2.45824	0.014234		-0.972897	-0.052164	1.02506	1.99796	1.07722		9	9	9	37.5	37.5	37.5	29.717	0	162.19	1553900000	292	Q14847;Q14847-2;C9J9W2;Q14847-3		GO:0006810;GO:0006811;GO:0009966;GO:0009967;GO:0010646;GO:0010647;GO:0023051;GO:0023056;GO:0048518;GO:0048522;GO:0048583;GO:0048584;GO:0050789;GO:0050794;GO:0051234;GO:0065007	GO:0005070;GO:0005215;GO:0005488;GO:0005515;GO:0008270;GO:0015075;GO:0022857;GO:0022891;GO:0022892;GO:0030674;GO:0035591;GO:0043167;GO:0043169;GO:0046872;GO:0046914;GO:0060090	GO:0005856;GO:0005912;GO:0005924;GO:0005925;GO:0030054;GO:0030055;GO:0030863;GO:0030864;GO:0031982;GO:0031988;GO:0043226;GO:0043227;GO:0043228;GO:0043229;GO:0043230;GO:0043232;GO:0044421;GO:0044422;GO:0044424;GO:0044430;GO:0044444;GO:0044446;GO:0044448;GO:0044464;GO:0065010;GO:0070062;GO:0070161
AKR1B1	Aldose reductase		+	3.11411	0.00426316		-0.979295	-0.0401976	1.01949	1.99879	1.05969		16	16	16	55.7	55.7	55.7	35.853	0	41.984	5718300000	325	P15121;E9PCX2		GO:0005975;GO:0005996;GO:0006000;GO:0006066;GO:0006629;GO:0006694;GO:0006700;GO:0006950;GO:0008152;GO:0008202;GO:0008207;GO:0008610;GO:0009058;GO:0009987;GO:0010817;GO:0016051;GO:0019318;GO:0019319;GO:0034637;GO:0034754;GO:0042445;GO:0042446;GO:0044237;GO:0044238;GO:0044249;GO:0044262;GO:0044281;GO:0044283;GO:0046165;GO:0046364;GO:0046370;GO:0050896;GO:0065007;GO:0065008	GO:0003824;GO:0004032;GO:0004033;GO:0008106;GO:0009055;GO:0016491;GO:0016614;GO:0016616;GO:0016903;GO:0043795	GO:0005615;GO:0005654;GO:0005737;GO:0005829;GO:0031982;GO:0031988;GO:0043226;GO:0043227;GO:0043230;GO:0044421;GO:0044422;GO:0044424;GO:0044428;GO:0044444;GO:0044446;GO:0044464;GO:0065010;GO:0070062	ko00040;ko00051;ko00052;ko00561;ko00620
MTHFD1	C-1-tetrahydrofolate synthase, cytoplasmic;Methylenetetrahydrofolate dehydrogenase;Methenyltetrahydrofolate cyclohydrolase;Formyltetrahydrofolate synthetase;C-1-tetrahydrofolate synthase, cytoplasmic, N-terminally processed		+	2.54246	0.0083964		-0.984208	-0.0308685	1.01508	1.99929	1.04595		40	40	39	45.9	45.9	45.1	101.56	0	323.31	4746000000	1027	P11586;F5H2F4		GO:0000096;GO:0000097;GO:0000105;GO:0001843;GO:0006082;GO:0006139;GO:0006163;GO:0006164;GO:0006520;GO:0006547;GO:0006555;GO:0006575;GO:0006725;GO:0006730;GO:0006732;GO:0006753;GO:0006760;GO:0006766;GO:0006767;GO:0006790;GO:0006807;GO:0007507;GO:0008152;GO:0008652;GO:0009058;GO:0009066;GO:0009067;GO:0009069;GO:0009070;GO:0009075;GO:0009076;GO:0009086;GO:0009108;GO:0009117;GO:0009165;GO:0009256;GO:…	GO:0000166;GO:0003824;GO:0004329;GO:0004477;GO:0004486;GO:0004487;GO:0004488;GO:0005488;GO:0005524;GO:0016491;GO:0016645;GO:0016646;GO:0016787;GO:0016810;GO:0016814;GO:0016874;GO:0016879;GO:0017076;GO:0019238;GO:0030554;GO:0032553;GO:0032555;GO:0032559;GO:0035639	GO:0005739;GO:0005829;GO:0016020;GO:0031982;GO:0031988;GO:0043226;GO:0043227;GO:0043229;GO:0043230;GO:0043231;GO:0044421;GO:0044424;GO:0044444;GO:0044464;GO:0065010;GO:0070062	ko00670
COPB1	Coatomer subunit beta		+	2.84071	0.0107173		-0.999874	-0.00025244	1.00013	2	1.00038		14	14	14	19.9	19.9	19.9	107.14	0	45.731	468110000	122	P53618;E9PP73		GO:0006810;GO:0006886;GO:0006890;GO:0006891;GO:0006901;GO:0006996;GO:0009987;GO:0015031;GO:0016032;GO:0016043;GO:0016050;GO:0016192;GO:0045184;GO:0046907;GO:0048193;GO:0048200;GO:0048205;GO:0051234;GO:0051649;GO:0061024;GO:0071840;GO:0071841;GO:0071842	GO:0005198	GO:0000139;GO:0005737;GO:0005793;GO:0005794;GO:0005798;GO:0005829;GO:0005886;GO:0016020;GO:0016023;GO:0030117;GO:0030120;GO:0030126;GO:0031090;GO:0031410;GO:0031982;GO:0031988;GO:0032991;GO:0043226;GO:0043227;GO:0043229;GO:0043231;GO:0043234;GO:0044422;GO:0044424;GO:0044425;GO:0044431;GO:0044433;GO:0044444;GO:0044446;GO:0044464
TUBA4A	Tubulin alpha-4A chain		+	3.50542	0.00136937		-1.00279	0.00559618	0.99719	1.99998	0.991594		18	4	4	55.9	12.5	12.5	48.328	0	63.023	2853900000	392	P68366-2;P68366		GO:0000086;GO:0000278;GO:0001775;GO:0002576;GO:0006457;GO:0006458;GO:0006461;GO:0006810;GO:0006887;GO:0006996;GO:0007017;GO:0007049;GO:0007596;GO:0007599;GO:0008152;GO:0009987;GO:0016043;GO:0016192;GO:0019538;GO:0022402;GO:0022607;GO:0030168;GO:0032501;GO:0032940;GO:0034621;GO:0034622;GO:0043170;GO:0043623;GO:0043933;GO:0044237;GO:0044238;GO:0044260;GO:0044267;GO:0046903;GO:0050817;GO:0050878;GO:…	GO:0000166;GO:0003824;GO:0003924;GO:0005198;GO:0005200;GO:0005488;GO:0005525;GO:0016462;GO:0016787;GO:0016817;GO:0016818;GO:0017076;GO:0017111;GO:0019001;GO:0032553;GO:0032555;GO:0032561;GO:0035639	GO:0005576;GO:0005829;GO:0005874;GO:0031982;GO:0031988;GO:0032991;GO:0043226;GO:0043227;GO:0043230;GO:0043234;GO:0044421;GO:0044422;GO:0044424;GO:0044430;GO:0044444;GO:0044446;GO:0044464;GO:0065010;GO:0070062	ko04145;ko04540;ko05130
ERH	Enhancer of rudimentary homolog		+	2.91707	0.00242336		-1.00867	0.0175675	0.9911	1.99977	0.973533		5	5	5	50	50	50	12.259	0	323.31	2861000000	307	P84090;G3V279		GO:0001649;GO:0006139;GO:0006213;GO:0006220;GO:0006221;GO:0006753;GO:0006807;GO:0007049;GO:0008152;GO:0008593;GO:0009058;GO:0009116;GO:0009117;GO:0009165;GO:0009966;GO:0009967;GO:0009987;GO:0010646;GO:0010647;GO:0018130;GO:0023051;GO:0023056;GO:0030154;GO:0032502;GO:0034641;GO:0034654;GO:0044237;GO:0044238;GO:0044249;GO:0044271;GO:0044281;GO:0045747;GO:0046483;GO:0048518;GO:0048522;GO:0048583;GO:…		GO:0016020;GO:0030496;GO:0044464
HNRNPK	Heterogeneous nuclear ribonucleoprotein K		+	2.69258	0.00762085		-1.01106	0.0225006	0.98856	1.99962	0.966059		20	20	1	57.2	57.2	7.8	50.976	0	323.31	10569000000	1604	P61978;P61978-2		GO:0000375;GO:0000377;GO:0000398;GO:0006139;GO:0006355;GO:0006357;GO:0006396;GO:0006397;GO:0006807;GO:0007165;GO:0008152;GO:0008380;GO:0009889;GO:0009891;GO:0009893;GO:0009987;GO:0010467;GO:0010468;GO:0010556;GO:0010557;GO:0010604;GO:0010628;GO:0010869;GO:0010870;GO:0010984;GO:0010988;GO:0016032;GO:0016070;GO:0016071;GO:0019219;GO:0019222;GO:0030100;GO:0031323;GO:0031325;GO:0031326;GO:0031328;GO:…	GO:0000975;GO:0000976;GO:0000977;GO:0000978;GO:0000981;GO:0000982;GO:0000987;GO:0001012;GO:0001067;GO:0001071;GO:0001077;GO:0001159;GO:0003676;GO:0003677;GO:0003697;GO:0003700;GO:0003723;GO:0005488;GO:0043565;GO:0043566;GO:0044212	GO:0000785;GO:0000790;GO:0002102;GO:0005634;GO:0005654;GO:0005681;GO:0005737;GO:0005912;GO:0005924;GO:0005925;GO:0016020;GO:0030054;GO:0030055;GO:0030529;GO:0031982;GO:0031988;GO:0032991;GO:0042995;GO:0043226;GO:0043227;GO:0043228;GO:0043229;GO:0043230;GO:0043231;GO:0043232;GO:0043234;GO:0044421;GO:0044422;GO:0044424;GO:0044427;GO:0044428;GO:0044430;GO:0044446;GO:0044454;GO:0044464;GO:0065010;GO:…	ko03040
ATP2A2	Sarcoplasmic/endoplasmic reticulum calcium ATPase 2		+	3.71474	0.00363889		-1.01239	0.0252574	0.987132	1.99952	0.961875		22	22	22	29.2	29.2	29.2	114.76	0	87.156	1018300000	354	P16615;P16615-5;P16615-2;P16615-3;H7C5W9;P16615-4		GO:0002026;GO:0002027;GO:0003008;GO:0003012;GO:0006810;GO:0006811;GO:0006812;GO:0006816;GO:0006873;GO:0006874;GO:0006875;GO:0006937;GO:0006942;GO:0006950;GO:0006984;GO:0007155;GO:0007165;GO:0007596;GO:0007599;GO:0008016;GO:0008544;GO:0009888;GO:0009987;GO:0010460;GO:0010882;GO:0019722;GO:0019725;GO:0019932;GO:0022610;GO:0030001;GO:0030003;GO:0032469;GO:0032470;GO:0032501;GO:0032502;GO:0033554;GO:…	GO:0000166;GO:0003824;GO:0005215;GO:0005388;GO:0005488;GO:0005509;GO:0005515;GO:0005524;GO:0008022;GO:0008324;GO:0015075;GO:0015085;GO:0015399;GO:0015405;GO:0015662;GO:0016462;GO:0016787;GO:0016817;GO:0016818;GO:0016820;GO:0016887;GO:0017076;GO:0017111;GO:0019829;GO:0019899;GO:0022804;GO:0022857;GO:0022890;GO:0022891;GO:0022892;GO:0030554;GO:0032553;GO:0032555;GO:0032559;GO:0035639;GO:0042623;GO:…	GO:0005783;GO:0005789;GO:0005887;GO:0014801;GO:0016020;GO:0016021;GO:0016529;GO:0031090;GO:0031095;GO:0031224;GO:0031226;GO:0033017;GO:0043226;GO:0043227;GO:0043229;GO:0043231;GO:0044422;GO:0044424;GO:0044425;GO:0044432;GO:0044444;GO:0044446;GO:0044459;GO:0044464	ko04020;ko04972;ko05010
YWHAQ	14-3-3 protein theta		+	2.57162	0.00638776		-1.01274	0.0259841	0.986755	1.9995	0.960771		15	11	11	63.3	49.4	49.4	27.764	0	323.31	4036900000	604	P27348;E9PG15		GO:0006139;GO:0006352;GO:0006355;GO:0006367;GO:0006605;GO:0006807;GO:0006810;GO:0006886;GO:0006915;GO:0007165;GO:0007264;GO:0008152;GO:0008219;GO:0009058;GO:0009889;GO:0009890;GO:0009892;GO:0009987;GO:0010467;GO:0010468;GO:0010556;GO:0010558;GO:0010605;GO:0010629;GO:0012501;GO:0015031;GO:0016043;GO:0016070;GO:0016265;GO:0019219;GO:0019222;GO:0021762;GO:0031323;GO:0031324;GO:0031326;GO:0031327;GO:…	GO:0005488;GO:0005515;GO:0047485	GO:0005737;GO:0005829;GO:0005912;GO:0005924;GO:0005925;GO:0012506;GO:0016020;GO:0030054;GO:0030055;GO:0030659;GO:0031090;GO:0031982;GO:0031988;GO:0032991;GO:0043226;GO:0043227;GO:0043230;GO:0043234;GO:0044421;GO:0044422;GO:0044424;GO:0044433;GO:0044444;GO:0044446;GO:0044464;GO:0065010;GO:0070062;GO:0070161	ko04110;ko04114;ko04722
SUCLG1	Succinyl-CoA ligase [ADP/GDP-forming] subunit alpha, mitochondrial		+	2.32376	0.013749		-1.01533	0.0313902	0.983935	1.99927	0.952545		6	6	6	24.6	24.6	24.6	36.249	0	62.225	601070000	128	P53597		GO:0006082;GO:0006084;GO:0006099;GO:0006104;GO:0006105;GO:0006732;GO:0008152;GO:0009056;GO:0009109;GO:0009987;GO:0019752;GO:0042180;GO:0043436;GO:0043648;GO:0044237;GO:0044248;GO:0044281;GO:0046356;GO:0051186;GO:0051187	GO:0000166;GO:0003824;GO:0003878;GO:0004774;GO:0004775;GO:0004776;GO:0005488;GO:0005525;GO:0016405;GO:0016740;GO:0016746;GO:0016874;GO:0016877;GO:0016878;GO:0017076;GO:0019001;GO:0019003;GO:0032553;GO:0032555;GO:0032561;GO:0035639;GO:0046912;GO:0048037	GO:0005737;GO:0005739;GO:0005743;GO:0005759;GO:0005886;GO:0016020;GO:0019866;GO:0030062;GO:0031090;GO:0031966;GO:0031974;GO:0031982;GO:0031988;GO:0032991;GO:0042709;GO:0043226;GO:0043227;GO:0043229;GO:0043230;GO:0043231;GO:0043233;GO:0043234;GO:0044421;GO:0044422;GO:0044424;GO:0044429;GO:0044444;GO:0044446;GO:0044464;GO:0045239;GO:0045244;GO:0065010;GO:0070013;GO:0070062	ko00020;ko00640
KPNB1	Importin subunit beta-1		+	2.7513	0.00635533		-1.0166	0.0340622	0.982534	1.99913	0.948472		17	17	17	24.1	24.1	24.1	97.169	0	186.08	1987600000	369	Q14974;J3KTM9;Q14974-2		GO:0000060;GO:0000737;GO:0006139;GO:0006259;GO:0006308;GO:0006309;GO:0006605;GO:0006606;GO:0006607;GO:0006610;GO:0006807;GO:0006810;GO:0006886;GO:0006913;GO:0006915;GO:0006921;GO:0007165;GO:0007166;GO:0008152;GO:0008219;GO:0009056;GO:0009057;GO:0009987;GO:0010033;GO:0012501;GO:0015031;GO:0016032;GO:0016043;GO:0016265;GO:0017038;GO:0019058;GO:0019221;GO:0022411;GO:0022414;GO:0022415;GO:0034097;GO:…	GO:0005048;GO:0005215;GO:0005488;GO:0005515;GO:0008139;GO:0008270;GO:0008565;GO:0019899;GO:0019904;GO:0022892;GO:0042277;GO:0043167;GO:0043169;GO:0046872;GO:0046914	GO:0005635;GO:0005643;GO:0005654;GO:0005737;GO:0005829;GO:0016020;GO:0031090;GO:0031965;GO:0031967;GO:0031975;GO:0031982;GO:0031988;GO:0032991;GO:0043226;GO:0043227;GO:0043230;GO:0043234;GO:0044421;GO:0044422;GO:0044424;GO:0044425;GO:0044428;GO:0044432;GO:0044444;GO:0044446;GO:0044464;GO:0046930;GO:0065010;GO:0070062;GO:0071782	ko03013
SF3B2	Splicing factor 3B subunit 2		+	2.90972	0.00989744		-1.02601	0.0542211	0.971786	1.9978	0.917565		15	15	15	21.8	21.8	21.8	100.23	0	35.936	535330000	156	Q13435;E9PPJ0;E9PJ04;H0YCG1		GO:0000375;GO:0000377;GO:0000398;GO:0006139;GO:0006396;GO:0006397;GO:0006807;GO:0008152;GO:0008380;GO:0009987;GO:0010467;GO:0016032;GO:0016070;GO:0016071;GO:0034641;GO:0043170;GO:0044237;GO:0044238;GO:0044260;GO:0090304		GO:0005654;GO:0005681;GO:0005689;GO:0030529;GO:0032991;GO:0044422;GO:0044424;GO:0044428;GO:0044446;GO:0044464;GO:0071013	ko03040
TAGLN	Transgelin		+	2.18087	0.0199324		-1.02917	0.0611434	0.968025	1.9972	0.906882		9	9	9	48.3	48.3	48.3	22.611	0	68.915	665950000	158	Q01995;H0YCU9		GO:0007517;GO:0009987;GO:0030154;GO:0030855;GO:0032502;GO:0048513;GO:0048856;GO:0048869;GO:0061061		GO:0005737;GO:0044424;GO:0044464
IDH3A	Isocitrate dehydrogenase [NAD] subunit alpha, mitochondrial		+	2.84475	0.00719231		-1.03161	0.0665411	0.965068	1.99668	0.898527		9	9	9	30.5	30.5	30.5	35.786	0	49.549	746270000	155	H0YL72;P50213;P50213-2;H0YMU3;H0YLI6		GO:0005975;GO:0006084;GO:0006099;GO:0006732;GO:0008152;GO:0009056;GO:0009109;GO:0009987;GO:0044237;GO:0044238;GO:0044248;GO:0044281;GO:0046356;GO:0051186;GO:0051187	GO:0000166;GO:0000287;GO:0003824;GO:0004448;GO:0004449;GO:0005488;GO:0016491;GO:0016614;GO:0016616;GO:0043167;GO:0043169;GO:0046872;GO:0048037;GO:0050662;GO:0051287	GO:0005634;GO:0005739;GO:0005759;GO:0031974;GO:0043226;GO:0043227;GO:0043229;GO:0043231;GO:0043233;GO:0044422;GO:0044424;GO:0044429;GO:0044444;GO:0044446;GO:0044464;GO:0070013	ko00020
CBX3	Chromobox protein homolog 3		+	3.47004	0.00198319		-1.03641	0.0773136	0.959099	1.99551	0.881785		9	9	8	55.2	55.2	46.4	20.811	0	90.505	2040800000	214	Q13185;S4R2Y4		GO:0006139;GO:0006325;GO:0006338;GO:0006351;GO:0006355;GO:0006807;GO:0006996;GO:0008152;GO:0009058;GO:0009059;GO:0009889;GO:0009890;GO:0009892;GO:0009987;GO:0010468;GO:0010556;GO:0010558;GO:0010605;GO:0010629;GO:0016043;GO:0016070;GO:0016568;GO:0019219;GO:0019222;GO:0031323;GO:0031324;GO:0031326;GO:0031327;GO:0032774;GO:0034641;GO:0034645;GO:0043170;GO:0044237;GO:0044238;GO:0044249;GO:0044260;GO:…	GO:0005488;GO:0005515;GO:0019899;GO:0019904;GO:0042802	GO:0000775;GO:0000779;GO:0000785;GO:0000790;GO:0000791;GO:0000792;GO:0005634;GO:0005635;GO:0005637;GO:0005654;GO:0005719;GO:0005720;GO:0005721;GO:0005819;GO:0016020;GO:0019866;GO:0031090;GO:0031618;GO:0031965;GO:0031967;GO:0031975;GO:0043226;GO:0043227;GO:0043228;GO:0043229;GO:0043231;GO:0043232;GO:0044422;GO:0044424;GO:0044427;GO:0044428;GO:0044430;GO:0044446;GO:0044454;GO:0044464
CLTC	Clathrin heavy chain;Clathrin heavy chain 1		+	3.28534	0.00402703		-1.03982	0.0850718	0.954746	1.99457	0.869674		42	42	42	32.3	32.3	32.3	192.06	0	323.31	3732000000	865	A0A087WVQ6;Q00610-2;Q00610		GO:0000041;GO:0000280;GO:0001649;GO:0002376;GO:0002478;GO:0002495;GO:0002504;GO:0006810;GO:0006811;GO:0006812;GO:0006826;GO:0006886;GO:0006892;GO:0006897;GO:0006898;GO:0006996;GO:0007067;GO:0008152;GO:0009987;GO:0010324;GO:0015031;GO:0015682;GO:0016043;GO:0016044;GO:0016192;GO:0019882;GO:0019884;GO:0019886;GO:0022402;GO:0022403;GO:0030001;GO:0030154;GO:0031623;GO:0032502;GO:0033572;GO:0043112;GO:…	GO:0003676;GO:0003723;GO:0003725;GO:0005198;GO:0005488;GO:0005515;GO:0019899;GO:0019900;GO:0019901;GO:0030276;GO:0032051	GO:0000139;GO:0005737;GO:0005739;GO:0005819;GO:0005829;GO:0005886;GO:0005912;GO:0005924;GO:0005925;GO:0012506;GO:0016020;GO:0016023;GO:0030054;GO:0030055;GO:0030117;GO:0030118;GO:0030120;GO:0030125;GO:0030130;GO:0030132;GO:0030135;GO:0030136;GO:0030659;GO:0030662;GO:0030665;GO:0030666;GO:0030669;GO:0031090;GO:0031410;GO:0031982;GO:0031988;GO:0032588;GO:0032991;GO:0042470;GO:0043226;GO:0043227;GO:…	ko04142;ko04144;ko04961;ko05016;ko05100
TCP1	T-complex protein 1 subunit alpha		+	9.70796	0		-1.04062	0.0869071	0.95371	1.99433	0.866803		30	30	30	69.1	69.1	69.1	60.343	0	323.31	7318000000	1321	P17987;E7ERF2;E7EQR6;F5H282		GO:0006457;GO:0006458;GO:0006461;GO:0006810;GO:0007021;GO:0007339;GO:0008037;GO:0008152;GO:0009987;GO:0009988;GO:0010941;GO:0015031;GO:0016043;GO:0019538;GO:0022414;GO:0022607;GO:0034621;GO:0034622;GO:0035036;GO:0042000;GO:0042981;GO:0043067;GO:0043170;GO:0043623;GO:0043933;GO:0044053;GO:0044237;GO:0044238;GO:0044260;GO:0044267;GO:0044417;GO:0044419;GO:0045184;GO:0048610;GO:0050789;GO:0050794;GO:…	GO:0000166;GO:0005488;GO:0005515;GO:0005524;GO:0017076;GO:0019899;GO:0030554;GO:0031625;GO:0032553;GO:0032555;GO:0032559;GO:0035639;GO:0051082	GO:0000242;GO:0000785;GO:0000790;GO:0000792;GO:0001669;GO:0005720;GO:0005737;GO:0005794;GO:0005813;GO:0005815;GO:0005829;GO:0005832;GO:0005874;GO:0016023;GO:0030141;GO:0031410;GO:0031982;GO:0031988;GO:0032991;GO:0043226;GO:0043227;GO:0043228;GO:0043229;GO:0043230;GO:0043231;GO:0043232;GO:0043234;GO:0044297;GO:0044421;GO:0044422;GO:0044424;GO:0044427;GO:0044428;GO:0044430;GO:0044444;GO:0044445;GO:…
ANXA2;ANXA2P2	Annexin A2;Annexin;Putative annexin A2-like protein		+	4.33224	0.00826168		-1.04295	0.0923101	0.950644	1.99359	0.858334		27	27	27	71.1	71.1	71.1	38.604	0	323.31	38880000000	2604	P07355;P07355-2;H0YN42;H0YMU9;H0YMD0;A6NMY6;H0YM50;H0YKS4;H0YNP5		GO:0001525;GO:0001765;GO:0001932;GO:0001934;GO:0002090;GO:0002091;GO:0006461;GO:0006605;GO:0006810;GO:0006886;GO:0006900;GO:0006996;GO:0007589;GO:0008284;GO:0009892;GO:0009893;GO:0009894;GO:0009895;GO:0009966;GO:0009987;GO:0010469;GO:0010562;GO:0010604;GO:0010605;GO:0010638;GO:0015031;GO:0016043;GO:0016044;GO:0016050;GO:0019220;GO:0019222;GO:0022607;GO:0023051;GO:0030100;GO:0030193;GO:0030195;GO:…	GO:0004857;GO:0004859;GO:0005488;GO:0005509;GO:0005515;GO:0005543;GO:0005544;GO:0005546;GO:0008289;GO:0019834;GO:0030234;GO:0035091;GO:0043167;GO:0043169;GO:0046872;GO:0048306;GO:0055102	GO:0001726;GO:0005604;GO:0005615;GO:0005634;GO:0005765;GO:0005768;GO:0005769;GO:0005774;GO:0005811;GO:0005886;GO:0005938;GO:0009986;GO:0010008;GO:0016020;GO:0016023;GO:0016323;GO:0019897;GO:0019898;GO:0030496;GO:0031090;GO:0031410;GO:0031902;GO:0031982;GO:0031988;GO:0035749;GO:0042383;GO:0042470;GO:0042995;GO:0043220;GO:0043226;GO:0043227;GO:0043229;GO:0043230;GO:0043231;GO:0044352;GO:0044354;GO:…
RCC2	Protein RCC2		+	2.90214	0.00681773		-1.04759	0.103191	0.944403	1.99199	0.841212		15	15	15	43.1	43.1	43.1	56.084	0	314.93	1525800000	320	Q9P258		GO:0000278;GO:0000280;GO:0001952;GO:0001953;GO:0006140;GO:0006996;GO:0007032;GO:0007044;GO:0007049;GO:0007067;GO:0007162;GO:0007165;GO:0007166;GO:0007229;GO:0007264;GO:0007346;GO:0008104;GO:0009894;GO:0009987;GO:0010389;GO:0010564;GO:0010638;GO:0010810;GO:0010812;GO:0010971;GO:0016043;GO:0019219;GO:0019222;GO:0022402;GO:0022403;GO:0022607;GO:0030155;GO:0030334;GO:0030811;GO:0031323;GO:0031329;GO:…	GO:0005488;GO:0005515;GO:0008017;GO:0008092;GO:0015631;GO:0017016;GO:0017048;GO:0019899;GO:0019900;GO:0019901;GO:0019904;GO:0031267;GO:0048365;GO:0051020	GO:0005730;GO:0005829;GO:0005874;GO:0030496;GO:0032991;GO:0034506;GO:0043226;GO:0043228;GO:0043229;GO:0043232;GO:0043234;GO:0044422;GO:0044424;GO:0044427;GO:0044428;GO:0044430;GO:0044444;GO:0044446;GO:0044464
PA2G4	Proliferation-associated protein 2G4		+	2.82773	0.00619895		-1.04855	0.105461	0.94309	1.99164	0.837629		16	16	16	48.2	48.2	48.2	43.786	0	157.01	2371100000	367	Q9UQ80;Q9UQ80-2;F8VR77		GO:0006139;GO:0006351;GO:0006355;GO:0006364;GO:0006396;GO:0006417;GO:0006807;GO:0007050;GO:0008152;GO:0008283;GO:0009058;GO:0009059;GO:0009889;GO:0009890;GO:0009892;GO:0009987;GO:0010468;GO:0010556;GO:0010558;GO:0010605;GO:0010608;GO:0010629;GO:0010941;GO:0016070;GO:0016072;GO:0019219;GO:0019222;GO:0022402;GO:0031323;GO:0031324;GO:0031326;GO:0031327;GO:0032268;GO:0032774;GO:0034470;GO:0034641;GO:…	GO:0001071;GO:0003676;GO:0003677;GO:0003700;GO:0005488;GO:0005515;GO:0019899;GO:0031625	GO:0005634;GO:0005654;GO:0005730;GO:0005737;GO:0016020;GO:0030529;GO:0031982;GO:0031988;GO:0032991;GO:0043226;GO:0043227;GO:0043228;GO:0043229;GO:0043230;GO:0043231;GO:0043232;GO:0044421;GO:0044422;GO:0044424;GO:0044428;GO:0044446;GO:0044464;GO:0065010;GO:0070062
PTGES3	Prostaglandin E synthase 3		+	2.00717	0.0125781		-1.04998	0.108872	0.941109	1.99109	0.832237		7	7	7	59.1	59.1	59.1	19.155	0	114.2	2693700000	206	A0A087WYT3;Q15185;Q15185-4;B4DDC6;Q15185-2;Q15185-3		GO:0000038;GO:0000271;GO:0000723;GO:0001516;GO:0005975;GO:0005976;GO:0005977;GO:0005978;GO:0006073;GO:0006082;GO:0006091;GO:0006112;GO:0006139;GO:0006259;GO:0006260;GO:0006278;GO:0006457;GO:0006629;GO:0006631;GO:0006633;GO:0006636;GO:0006690;GO:0006692;GO:0006693;GO:0006807;GO:0006950;GO:0006996;GO:0007165;GO:0008152;GO:0008283;GO:0008544;GO:0008610;GO:0009058;GO:0009059;GO:0009250;GO:0009266;GO:…	GO:0003720;GO:0003824;GO:0003964;GO:0005488;GO:0005515;GO:0016740;GO:0016772;GO:0016779;GO:0016853;GO:0016860;GO:0034061;GO:0050220;GO:0051082	GO:0000781;GO:0005634;GO:0005654;GO:0005697;GO:0005737;GO:0005829;GO:0030529;GO:0031982;GO:0031988;GO:0032991;GO:0043226;GO:0043227;GO:0043229;GO:0043230;GO:0043231;GO:0044421;GO:0044422;GO:0044424;GO:0044427;GO:0044428;GO:0044444;GO:0044446;GO:0044464;GO:0065010;GO:0070062
ARHGDIA	Rho GDP-dissociation inhibitor 1		+	2.32889	0.0110694		-1.05302	0.116192	0.936829	1.98985	0.820637		6	6	6	45.1	45.1	45.1	21.517	0	136.28	764780000	168	J3KTF8;J3QQX2;P52565;J3KRE2;J3KRY1;P52565-2		GO:0006928;GO:0007162;GO:0007165;GO:0007166;GO:0007167;GO:0007169;GO:0007264;GO:0007265;GO:0007266;GO:0009966;GO:0009987;GO:0010720;GO:0010721;GO:0010769;GO:0010941;GO:0010975;GO:0022603;GO:0022604;GO:0023051;GO:0030155;GO:0030334;GO:0030336;GO:0031344;GO:0031345;GO:0031346;GO:0032879;GO:0032880;GO:0035556;GO:0040012;GO:0040013;GO:0042981;GO:0043066;GO:0043067;GO:0043069;GO:0045595;GO:0045596;GO:…	GO:0005083;GO:0005092;GO:0005094;GO:0005096;GO:0008047;GO:0030234;GO:0030695;GO:0060589	GO:0001772;GO:0005737;GO:0005829;GO:0005856;GO:0031982;GO:0031988;GO:0043226;GO:0043227;GO:0043228;GO:0043229;GO:0043230;GO:0043232;GO:0044421;GO:0044424;GO:0044425;GO:0044444;GO:0044459;GO:0044464;GO:0065010;GO:0070062	ko04722;ko04962
MTHFD1L	Monofunctional C1-tetrahydrofolate synthase, mitochondrial		+	4.66267	0.000969697		-1.05526	0.121654	0.933607	1.98887	0.811953		24	23	23	29.6	28.9	28.9	105.89	0	98.714	2223300000	474	B7ZM99;Q6UB35;A0A087WVM4		GO:0006082;GO:0006725;GO:0006730;GO:0006732;GO:0006760;GO:0006807;GO:0008152;GO:0009058;GO:0009108;GO:0009396;GO:0009987;GO:0015942;GO:0018130;GO:0019438;GO:0019752;GO:0032787;GO:0034641;GO:0035999;GO:0042180;GO:0042558;GO:0042559;GO:0043436;GO:0044237;GO:0044249;GO:0044271;GO:0044281;GO:0046483;GO:0046653;GO:0051186;GO:0051188;GO:0055114	GO:0000166;GO:0003824;GO:0004329;GO:0004488;GO:0005488;GO:0005515;GO:0005524;GO:0016491;GO:0016645;GO:0016646;GO:0016874;GO:0016879;GO:0017076;GO:0030554;GO:0032553;GO:0032555;GO:0032559;GO:0035639;GO:0042802;GO:0042803;GO:0046983	GO:0005739;GO:0016020;GO:0043226;GO:0043227;GO:0043229;GO:0043231;GO:0044424;GO:0044444;GO:0044464	ko00670
DDX5	Probable ATP-dependent RNA helicase DDX5		+	2.17541	0.0145618		-1.06214	0.138787	0.923357	1.9855	0.78457		23	17	17	43.6	33.1	33.1	69.086	0	59.375	1725400000	331	J3KTA4;P17844;P17844-2		GO:0000122;GO:0000375;GO:0000377;GO:0000381;GO:0000398;GO:0001701;GO:0006139;GO:0006351;GO:0006355;GO:0006357;GO:0006396;GO:0006397;GO:0006807;GO:0006917;GO:0007165;GO:0007623;GO:0008152;GO:0008380;GO:0008629;GO:0009058;GO:0009059;GO:0009299;GO:0009790;GO:0009792;GO:0009889;GO:0009890;GO:0009891;GO:0009892;GO:0009893;GO:0009966;GO:0009967;GO:0009987;GO:0010468;GO:0010501;GO:0010556;GO:0010557;GO:…	GO:0000166;GO:0000988;GO:0000989;GO:0003676;GO:0003712;GO:0003713;GO:0003723;GO:0003724;GO:0003824;GO:0004004;GO:0004386;GO:0005102;GO:0005488;GO:0005515;GO:0005524;GO:0008026;GO:0008186;GO:0016462;GO:0016787;GO:0016817;GO:0016818;GO:0016887;GO:0017076;GO:0017111;GO:0030331;GO:0030554;GO:0032553;GO:0032555;GO:0032559;GO:0035257;GO:0035258;GO:0035639;GO:0036002;GO:0042623;GO:0050681;GO:0051427;GO:…	GO:0005634;GO:0005654;GO:0005681;GO:0005730;GO:0005737;GO:0016020;GO:0030529;GO:0031982;GO:0031988;GO:0032991;GO:0043226;GO:0043227;GO:0043228;GO:0043229;GO:0043230;GO:0043231;GO:0043232;GO:0044421;GO:0044422;GO:0044424;GO:0044428;GO:0044446;GO:0044464;GO:0065010;GO:0070062;GO:0071013	ko03040

## Sheet: N6-pATP (Cluster 4)
			ANOVA statistics				Z-score						Protein identification													Annotations
Gene names	Protein names		Significant	-log(p-value)	q-value		Bead control	N6-pATP	N6-pAp4A	Difference (N6-pAp4A/bead control)	Difference (N6-pAp4A/N6-pATP)		Peptides	Razor + unique peptides	Unique peptides	Sequence coverage [%]	Unique + razor sequence coverage [%]	Unique sequence coverage [%]	Mol. weight [kDa]	Q-value	Score	Intensity	MS/MS count	Majority protein IDs		C: GOBP	C: GOMF	C: GOCC	C: KEGG
MAPRE1	Microtubule-associated protein RP/EB family member 1		+	4.27747	0.001		-1.13151	0.765152	0.366361	1.49787	-0.398791		12	12	12	57.8	57.8	57.8	29.999	0	92.794	2781800000	328	Q15691		GO:0000086;GO:0000278;GO:0000280;GO:0006996;GO:0007049;GO:0007067;GO:0007165;GO:0007264;GO:0008104;GO:0008283;GO:0009987;GO:0010639;GO:0016043;GO:0022402;GO:0022403;GO:0031110;GO:0031111;GO:0031113;GO:0031115;GO:0031333;GO:0032271;GO:0032272;GO:0032886;GO:0033036;GO:0033043;GO:0033365;GO:0034613;GO:0035372;GO:0035556;GO:0043254;GO:0044087;GO:0048285;GO:0048519;GO:0048523;GO:0050789;GO:0050794;GO:…	GO:0005488;GO:0005515;GO:0008017;GO:0008022;GO:0008092;GO:0015631;GO:0051010	GO:0005737;GO:0005794;GO:0005813;GO:0005815;GO:0005829;GO:0005856;GO:0005874;GO:0005881;GO:0030863;GO:0030981;GO:0031253;GO:0032991;GO:0035371;GO:0043226;GO:0043227;GO:0043228;GO:0043229;GO:0043231;GO:0043232;GO:0043234;GO:0044422;GO:0044424;GO:0044425;GO:0044430;GO:0044444;GO:0044446;GO:0044448;GO:0044459;GO:0044463;GO:0044464
RALY	RNA-binding protein Raly		+	3.04832	0.0051465		-1.13079	0.767833	0.362959	1.49375	-0.404874		10	10	10	37.6	37.6	37.6	24.665	0	23.219	1825700000	228	Q5QPL9;Q9UKM9-2;Q9UKM9;Q5QPM0;Q5QPM1		GO:0000375;GO:0000377;GO:0000398;GO:0006139;GO:0006396;GO:0006397;GO:0006807;GO:0008152;GO:0008380;GO:0009987;GO:0016070;GO:0016071;GO:0034641;GO:0043170;GO:0044237;GO:0044238;GO:0044260;GO:0090304	GO:0000166;GO:0003676;GO:0003723;GO:0005488	GO:0005634;GO:0005681;GO:0030529;GO:0032991;GO:0043226;GO:0043227;GO:0043229;GO:0043231;GO:0044422;GO:0044424;GO:0044428;GO:0044446;GO:0044464;GO:0071013
HADH	Hydroxyacyl-coenzyme A dehydrogenase, mitochondrial		+	4.22245	0.000901408		-1.12957	0.77227	0.357303	1.48687	-0.414967		10	10	10	41.2	41.2	41.2	35.236	0	18.745	1690300000	196	A0A0D9SFP2;E9PF18;Q16836;Q16836-3;Q16836-2;A0A0A0MSE2;A0A1W2PNM1;A0A1W2PQ78;A0A1W2PQV5;A0A1W2PQC2;A0A1W2PRT2		GO:0002791;GO:0002792;GO:0006082;GO:0006629;GO:0006631;GO:0006635;GO:0008152;GO:0009056;GO:0009062;GO:0009719;GO:0009725;GO:0009987;GO:0010033;GO:0010646;GO:0014823;GO:0016042;GO:0016054;GO:0019395;GO:0019752;GO:0023051;GO:0030258;GO:0032787;GO:0032868;GO:0032879;GO:0034440;GO:0042180;GO:0042221;GO:0042493;GO:0043434;GO:0043436;GO:0044237;GO:0044238;GO:0044242;GO:0044248;GO:0044255;GO:0044281;GO:…	GO:0000166;GO:0003824;GO:0003857;GO:0005488;GO:0016491;GO:0016614;GO:0016616;GO:0048037;GO:0050662;GO:0051287;GO:0070403	GO:0005654;GO:0005737;GO:0005739;GO:0005743;GO:0005759;GO:0016020;GO:0019866;GO:0031090;GO:0031966;GO:0031974;GO:0043226;GO:0043227;GO:0043229;GO:0043231;GO:0043233;GO:0044422;GO:0044424;GO:0044428;GO:0044429;GO:0044444;GO:0044446;GO:0044464;GO:0070013	ko00062;ko00071;ko00280;ko00281;ko00310;ko00380;ko00650;ko00930
RPL12	60S ribosomal protein L12		+	4.20739	0.00798122		-1.12936	0.773035	0.356324	1.48568	-0.416711		8	8	8	55.8	55.8	55.8	17.818	0	230.55	9301400000	910	P30050;P30050-2		GO:0000184;GO:0000956;GO:0006139;GO:0006401;GO:0006402;GO:0006412;GO:0006413;GO:0006414;GO:0006415;GO:0006605;GO:0006612;GO:0006613;GO:0006614;GO:0006807;GO:0006810;GO:0006886;GO:0008152;GO:0009056;GO:0009057;GO:0009058;GO:0009059;GO:0009987;GO:0010467;GO:0015031;GO:0016032;GO:0016043;GO:0016070;GO:0016071;GO:0019058;GO:0019083;GO:0019538;GO:0022411;GO:0022414;GO:0022415;GO:0032774;GO:0032984;GO:…	GO:0003735;GO:0005198	GO:0005829;GO:0005912;GO:0005924;GO:0005925;GO:0015934;GO:0016020;GO:0022625;GO:0030054;GO:0030055;GO:0030529;GO:0031982;GO:0031988;GO:0032991;GO:0043226;GO:0043227;GO:0043230;GO:0044421;GO:0044422;GO:0044424;GO:0044444;GO:0044446;GO:0044464;GO:0065010;GO:0070062;GO:0070161	ko03010
HLA-A	HLA class I histocompatibility antigen, A-68 alpha chain;HLA class I histocompatibility antigen, A-69 alpha chain;HLA class I histocompatibility antigen, A-2 alpha chain		+	2.30427	0.0129302		-1.12885	0.774826	0.354028	1.48288	-0.420798		8	8	2	28.8	28.8	7.1	40.908	0	202.51	473250000	145	P01891;A0A140T9I0;A0A140T9X5;A0A140T913;P10316;P01892;A0A140T955;A0A140T933;A0A1W2PPQ2;A0A1W2PRT9		GO:0001817;GO:0001819;GO:0001910;GO:0001912;GO:0001914;GO:0001916;GO:0002376;GO:0002474;GO:0002478;GO:0002479;GO:0002480;GO:0002483;GO:0002484;GO:0002486;GO:0002682;GO:0002684;GO:0002694;GO:0002696;GO:0002697;GO:0002699;GO:0002703;GO:0002705;GO:0002706;GO:0002708;GO:0002709;GO:0002711;GO:0002819;GO:0002821;GO:0002822;GO:0002824;GO:0002831;GO:0006950;GO:0006952;GO:0006955;GO:0006959;GO:0007165;GO:…	GO:0003823;GO:0005102;GO:0005488;GO:0005515;GO:0030881;GO:0032403;GO:0042277;GO:0042605;GO:0042608;GO:0046977	GO:0000139;GO:0005783;GO:0005794;GO:0005797;GO:0005886;GO:0009986;GO:0010008;GO:0012506;GO:0012507;GO:0016020;GO:0016021;GO:0030176;GO:0030658;GO:0030659;GO:0030662;GO:0030666;GO:0030670;GO:0031090;GO:0031224;GO:0031227;GO:0031300;GO:0031301;GO:0031901;GO:0031982;GO:0031984;GO:0031985;GO:0031988;GO:0032991;GO:0042611;GO:0042612;GO:0043226;GO:0043227;GO:0043229;GO:0043230;GO:0043231;GO:0043234;GO:…	ko04144;ko04145;ko04514;ko04612;ko04650;ko04940;ko05320;ko05330;ko05332;ko05416
PSMC5	26S protease regulatory subunit 8		+	2.15407	0.0200268		-1.12612	0.784174	0.341945	1.46806	-0.442229		13	13	12	40.1	40.1	37.2	45.626	0	154.68	1288800000	281	P62195;P62195-2;J3QSA9;J3QQM1;J3QLH6;J3KRP2		GO:0000082;GO:0000209;GO:0000278;GO:0002218;GO:0002220;GO:0002223;GO:0002253;GO:0002376;GO:0002429;GO:0002474;GO:0002478;GO:0002479;GO:0002682;GO:0002684;GO:0002757;GO:0002758;GO:0002764;GO:0002768;GO:0006139;GO:0006351;GO:0006355;GO:0006357;GO:0006366;GO:0006464;GO:0006508;GO:0006511;GO:0006521;GO:0006807;GO:0006915;GO:0006950;GO:0006952;GO:0006955;GO:0006974;GO:0006977;GO:0007049;GO:0007165;GO:…	GO:0000166;GO:0000988;GO:0000989;GO:0001664;GO:0003712;GO:0003824;GO:0005102;GO:0005488;GO:0005515;GO:0005524;GO:0008134;GO:0016462;GO:0016787;GO:0016817;GO:0016818;GO:0016887;GO:0017025;GO:0017076;GO:0017111;GO:0030554;GO:0031531;GO:0032553;GO:0032555;GO:0032559;GO:0035639;GO:0051427;GO:0051428	GO:0000502;GO:0005634;GO:0005654;GO:0005737;GO:0005829;GO:0008540;GO:0016020;GO:0016234;GO:0022624;GO:0031410;GO:0031595;GO:0031597;GO:0031982;GO:0031988;GO:0032991;GO:0043226;GO:0043227;GO:0043229;GO:0043230;GO:0043231;GO:0043234;GO:0044421;GO:0044422;GO:0044424;GO:0044428;GO:0044444;GO:0044445;GO:0044446;GO:0044464;GO:0065010;GO:0070062;GO:0072562	ko03050
RPL9	60S ribosomal protein L9		+	2.75609	0.00628866		-1.1254	0.786549	0.338849	1.46425	-0.4477		8	8	8	59.4	59.4	59.4	21.863	0	188.93	1450700000	343	P32969;D6RAN4;H0Y9V9;E7ESE0		GO:0000184;GO:0000956;GO:0006139;GO:0006401;GO:0006402;GO:0006412;GO:0006413;GO:0006414;GO:0006415;GO:0006605;GO:0006612;GO:0006613;GO:0006614;GO:0006807;GO:0006810;GO:0006886;GO:0008152;GO:0009056;GO:0009057;GO:0009058;GO:0009059;GO:0009987;GO:0010467;GO:0015031;GO:0016032;GO:0016043;GO:0016070;GO:0016071;GO:0019058;GO:0019083;GO:0019538;GO:0022411;GO:0022414;GO:0022415;GO:0032774;GO:0032984;GO:…	GO:0003676;GO:0003723;GO:0003735;GO:0005198;GO:0005488;GO:0019843	GO:0005634;GO:0005730;GO:0005737;GO:0005829;GO:0005840;GO:0005912;GO:0005924;GO:0005925;GO:0015934;GO:0016020;GO:0022625;GO:0030054;GO:0030055;GO:0030529;GO:0032991;GO:0043226;GO:0043227;GO:0043228;GO:0043229;GO:0043231;GO:0043232;GO:0044422;GO:0044424;GO:0044428;GO:0044444;GO:0044446;GO:0044464;GO:0070161	ko03010
RPL23	60S ribosomal protein L23		+	4.10661	0.0008		-1.12297	0.7943	0.328671	1.45164	-0.465629		4	4	4	38.6	38.6	38.6	14.865	0	212.65	1977500000	315	P62829;J3KTJ3;C9JD32;B9ZVP7;J3KT29		GO:0000184;GO:0000956;GO:0006139;GO:0006401;GO:0006402;GO:0006412;GO:0006413;GO:0006414;GO:0006415;GO:0006605;GO:0006606;GO:0006610;GO:0006612;GO:0006613;GO:0006614;GO:0006807;GO:0006810;GO:0006886;GO:0006913;GO:0008152;GO:0009056;GO:0009057;GO:0009058;GO:0009059;GO:0009987;GO:0010467;GO:0015031;GO:0016032;GO:0016043;GO:0016070;GO:0016071;GO:0017038;GO:0019058;GO:0019083;GO:0019538;GO:0022411;GO:…	GO:0003735;GO:0005198	GO:0005730;GO:0005737;GO:0005829;GO:0005840;GO:0005912;GO:0005924;GO:0005925;GO:0015934;GO:0016020;GO:0022625;GO:0030054;GO:0030055;GO:0030529;GO:0031982;GO:0031988;GO:0032991;GO:0043226;GO:0043227;GO:0043228;GO:0043229;GO:0043230;GO:0043232;GO:0044421;GO:0044422;GO:0044424;GO:0044428;GO:0044444;GO:0044446;GO:0044464;GO:0065010;GO:0070062;GO:0070161	ko03010
GLUD1;GLUD2	Glutamate dehydrogenase 1, mitochondrial;Glutamate dehydrogenase 2, mitochondrial		+	3.81811	0.00172414		-1.12246	0.795888	0.326571	1.44903	-0.469317		15	15	15	32.1	32.1	32.1	61.397	0	29.634	770760000	176	P00367;P00367-3;P00367-2;P49448		GO:0002791;GO:0002793;GO:0006082;GO:0006520;GO:0006536;GO:0006537;GO:0006538;GO:0006541;GO:0006807;GO:0008152;GO:0008652;GO:0009056;GO:0009058;GO:0009063;GO:0009064;GO:0009065;GO:0009084;GO:0009308;GO:0009309;GO:0009310;GO:0009987;GO:0010646;GO:0016053;GO:0016054;GO:0019752;GO:0021762;GO:0023051;GO:0032024;GO:0032502;GO:0032879;GO:0034641;GO:0042180;GO:0043436;GO:0044106;GO:0044237;GO:0044238;GO:…	GO:0000166;GO:0003824;GO:0004352;GO:0004353;GO:0005488;GO:0005515;GO:0005524;GO:0005525;GO:0016491;GO:0016597;GO:0016638;GO:0016639;GO:0017076;GO:0019001;GO:0030554;GO:0031406;GO:0032553;GO:0032555;GO:0032559;GO:0032561;GO:0035639;GO:0042802;GO:0043176;GO:0043531;GO:0048037;GO:0050662;GO:0051287;GO:0070403;GO:0070728	GO:0005737;GO:0005739;GO:0005759;GO:0031974;GO:0043226;GO:0043227;GO:0043229;GO:0043231;GO:0043233;GO:0044422;GO:0044424;GO:0044429;GO:0044444;GO:0044446;GO:0044464;GO:0070013	ko00250;ko00330;ko00471;ko00910;ko04964
PFN1	Profilin-1		+	3.78715	0.00508176		-1.12064	0.801402	0.31924	1.43988	-0.482162		8	8	8	80.7	80.7	80.7	15.054	0	323.31	23096000000	1544	P07737;K7EJ44		GO:0001775;GO:0001843;GO:0002576;GO:0006140;GO:0006355;GO:0006357;GO:0006810;GO:0006887;GO:0006996;GO:0007010;GO:0007596;GO:0007599;GO:0008064;GO:0009889;GO:0009891;GO:0009893;GO:0009894;GO:0009987;GO:0010033;GO:0010468;GO:0010556;GO:0010557;GO:0010604;GO:0010628;GO:0010632;GO:0010634;GO:0010638;GO:0010639;GO:0016043;GO:0016192;GO:0019219;GO:0019222;GO:0030029;GO:0030036;GO:0030168;GO:0030334;GO:…	GO:0000166;GO:0000774;GO:0003779;GO:0003785;GO:0005488;GO:0005515;GO:0005543;GO:0005546;GO:0008092;GO:0008289;GO:0017076;GO:0030234;GO:0030554;GO:0035091;GO:0060589;GO:0060590;GO:0070064	GO:0005634;GO:0005737;GO:0005829;GO:0005856;GO:0005912;GO:0005924;GO:0005925;GO:0005938;GO:0016020;GO:0030054;GO:0030055;GO:0031982;GO:0031988;GO:0042995;GO:0043005;GO:0043226;GO:0043227;GO:0043228;GO:0043229;GO:0043230;GO:0043231;GO:0043232;GO:0044421;GO:0044424;GO:0044444;GO:0044464;GO:0045202;GO:0065010;GO:0070062;GO:0070161;GO:0072562	ko04810;ko05131
ANXA6	Annexin A6		+	3.42284	0.0056087		-1.11441	0.819052	0.295361	1.40977	-0.523691		24	24	12	41	41	22.6	72.423	0	64.191	1013300000	328	P08133-2;P08133		GO:0006461;GO:0006810;GO:0006811;GO:0006812;GO:0006816;GO:0006937;GO:0009987;GO:0016043;GO:0022607;GO:0030001;GO:0034220;GO:0043933;GO:0044057;GO:0050789;GO:0051234;GO:0051239;GO:0051259;GO:0051260;GO:0055085;GO:0065003;GO:0065007;GO:0070838;GO:0071822;GO:0071840;GO:0072511;GO:0090257	GO:0000166;GO:0005215;GO:0005216;GO:0005488;GO:0005496;GO:0005509;GO:0005515;GO:0005525;GO:0005543;GO:0005544;GO:0008289;GO:0015075;GO:0015267;GO:0015276;GO:0015485;GO:0017076;GO:0019001;GO:0022803;GO:0022834;GO:0022836;GO:0022838;GO:0022857;GO:0022891;GO:0022892;GO:0032553;GO:0032555;GO:0032561;GO:0032934;GO:0035639;GO:0042802;GO:0042803;GO:0043167;GO:0043169;GO:0046872;GO:0046983;GO:0048306	GO:0005765;GO:0005774;GO:0005912;GO:0005924;GO:0005925;GO:0010008;GO:0016020;GO:0016023;GO:0030054;GO:0030055;GO:0031090;GO:0031410;GO:0031902;GO:0031982;GO:0031988;GO:0042470;GO:0043226;GO:0043227;GO:0043229;GO:0043230;GO:0043231;GO:0044421;GO:0044422;GO:0044424;GO:0044437;GO:0044440;GO:0044444;GO:0044446;GO:0044464;GO:0048471;GO:0048770;GO:0065010;GO:0070062;GO:0070161
DLST	Dihydrolipoyllysine-residue succinyltransferase component of 2-oxoglutarate dehydrogenase complex, mitochondrial		+	4.54897	0.000888889		-1.11332	0.82197	0.29135	1.40467	-0.53062		11	11	11	33.8	33.8	33.8	48.755	0	77.09	814550000	224	P36957;P36957-2;Q86SW4		GO:0006082;GO:0006084;GO:0006091;GO:0006099;GO:0006520;GO:0006553;GO:0006554;GO:0006732;GO:0006807;GO:0008152;GO:0009056;GO:0009063;GO:0009066;GO:0009068;GO:0009109;GO:0009308;GO:0009310;GO:0009987;GO:0016054;GO:0019474;GO:0019477;GO:0019752;GO:0033512;GO:0034641;GO:0042180;GO:0043436;GO:0044106;GO:0044237;GO:0044238;GO:0044248;GO:0044281;GO:0044282;GO:0046356;GO:0046395;GO:0046440;GO:0051186;GO:…	GO:0003824;GO:0004149;GO:0016417;GO:0016740;GO:0016746;GO:0016747;GO:0016748;GO:0016751	GO:0005634;GO:0005739;GO:0005759;GO:0016020;GO:0031974;GO:0031982;GO:0031988;GO:0032991;GO:0043226;GO:0043227;GO:0043229;GO:0043230;GO:0043231;GO:0043233;GO:0043234;GO:0044421;GO:0044422;GO:0044424;GO:0044429;GO:0044444;GO:0044446;GO:0044464;GO:0045252;GO:0065010;GO:0070013;GO:0070062	ko00020;ko00310
ASPH	Aspartyl/asparaginyl beta-hydroxylase		+	3.04246	0.00564324		-1.1122	0.824922	0.287274	1.39947	-0.537648		17	17	17	32.7	32.7	32.7	85.862	0	190.6	1373500000	475	Q12797;Q12797-10		GO:0003008;GO:0003012;GO:0005513;GO:0006355;GO:0006464;GO:0006810;GO:0006811;GO:0006812;GO:0006816;GO:0006936;GO:0006937;GO:0006942;GO:0007165;GO:0007389;GO:0008016;GO:0008152;GO:0008285;GO:0009593;GO:0009653;GO:0009889;GO:0009891;GO:0009893;GO:0009966;GO:0009987;GO:0010033;GO:0010035;GO:0010038;GO:0010468;GO:0010469;GO:0010522;GO:0010524;GO:0010556;GO:0010557;GO:0010604;GO:0010608;GO:0010628;GO:…	GO:0003824;GO:0004597;GO:0005198;GO:0005488;GO:0005509;GO:0005515;GO:0008307;GO:0009055;GO:0016491;GO:0016705;GO:0016706;GO:0043167;GO:0043169;GO:0044325;GO:0046872	GO:0005783;GO:0005788;GO:0005789;GO:0005886;GO:0014701;GO:0016020;GO:0016021;GO:0030176;GO:0031090;GO:0031224;GO:0031227;GO:0031300;GO:0031301;GO:0031974;GO:0032541;GO:0032991;GO:0033017;GO:0033018;GO:0034702;GO:0034703;GO:0034704;GO:0043226;GO:0043227;GO:0043229;GO:0043231;GO:0043233;GO:0043234;GO:0044422;GO:0044424;GO:0044425;GO:0044432;GO:0044444;GO:0044446;GO:0044448;GO:0044464;GO:0070013
CAPZA1	F-actin-capping protein subunit alpha-1		+	4.19753	0.000771084		-1.10499	0.842749	0.262241	1.36723	-0.580508		8	8	7	42.7	42.7	39.2	32.922	0	224.18	1136400000	333	P52907		GO:0002376;GO:0006461;GO:0006928;GO:0006950;GO:0006952;GO:0006955;GO:0007596;GO:0007599;GO:0008064;GO:0009987;GO:0010639;GO:0016043;GO:0022607;GO:0030832;GO:0030833;GO:0030834;GO:0030835;GO:0030837;GO:0031333;GO:0032271;GO:0032272;GO:0032501;GO:0032535;GO:0032956;GO:0032970;GO:0033043;GO:0043242;GO:0043244;GO:0043254;GO:0043933;GO:0044087;GO:0045087;GO:0048519;GO:0048523;GO:0050789;GO:0050794;GO:…	GO:0003779;GO:0005488;GO:0005515;GO:0008092	GO:0005576;GO:0005829;GO:0005856;GO:0008290;GO:0015629;GO:0031982;GO:0031988;GO:0032991;GO:0043226;GO:0043227;GO:0043228;GO:0043229;GO:0043230;GO:0043232;GO:0043234;GO:0044421;GO:0044422;GO:0044424;GO:0044430;GO:0044444;GO:0044446;GO:0044464;GO:0065010;GO:0070062;GO:0071203
HSPB1	Heat shock protein beta-1		+	3.02976	0.0118715		-1.10487	0.843034	0.261836	1.36671	-0.581198		12	12	12	68.8	68.8	68.8	22.782	0	323.31	12408000000	1357	P04792		GO:0001817;GO:0001819;GO:0001894;GO:0001895;GO:0001932;GO:0006417;GO:0006446;GO:0006469;GO:0006928;GO:0006950;GO:0006986;GO:0007155;GO:0007165;GO:0007166;GO:0007167;GO:0007169;GO:0008152;GO:0009607;GO:0009615;GO:0009889;GO:0009891;GO:0009893;GO:0009966;GO:0009987;GO:0010033;GO:0010467;GO:0010468;GO:0010556;GO:0010557;GO:0010594;GO:0010595;GO:0010604;GO:0010608;GO:0010627;GO:0010941;GO:0016337;GO:…	GO:0004857;GO:0004860;GO:0005080;GO:0005488;GO:0005515;GO:0008426;GO:0019207;GO:0019210;GO:0019887;GO:0019899;GO:0019900;GO:0019901;GO:0030234;GO:0030291;GO:0032182;GO:0042802;GO:0043130	GO:0000502;GO:0005615;GO:0005634;GO:0005737;GO:0005819;GO:0005829;GO:0005856;GO:0005886;GO:0005912;GO:0005924;GO:0005925;GO:0016020;GO:0030018;GO:0030054;GO:0030055;GO:0031982;GO:0031988;GO:0032991;GO:0043226;GO:0043227;GO:0043228;GO:0043229;GO:0043230;GO:0043231;GO:0043232;GO:0043234;GO:0044421;GO:0044422;GO:0044424;GO:0044430;GO:0044444;GO:0044446;GO:0044449;GO:0044464;GO:0065010;GO:0070062;GO:…	ko04010;ko04370;ko05146
NUDT21	Cleavage and polyadenylation specificity factor subunit 5		+	3.13578	0.00557714		-1.10125	0.851346	0.249907	1.35116	-0.601439		9	9	9	34.4	34.4	34.4	26.227	0	32.041	718760000	168	O43809;H3BND3		GO:0000375;GO:0000377;GO:0000398;GO:0006139;GO:0006351;GO:0006353;GO:0006366;GO:0006369;GO:0006378;GO:0006396;GO:0006397;GO:0006461;GO:0006807;GO:0008152;GO:0008380;GO:0009058;GO:0009059;GO:0009987;GO:0010467;GO:0016043;GO:0016070;GO:0016071;GO:0022607;GO:0031123;GO:0031124;GO:0032774;GO:0034641;GO:0034645;GO:0043170;GO:0043631;GO:0043933;GO:0044237;GO:0044238;GO:0044249;GO:0044260;GO:0051259;GO:…	GO:0003676;GO:0003723;GO:0003729;GO:0003824;GO:0005488;GO:0005515;GO:0016787;GO:0017091;GO:0019899;GO:0042802;GO:0042803;GO:0042826;GO:0046983	GO:0005634;GO:0005654;GO:0005813;GO:0005815;GO:0005849;GO:0016604;GO:0032991;GO:0042382;GO:0043226;GO:0043227;GO:0043228;GO:0043229;GO:0043231;GO:0043232;GO:0043234;GO:0044422;GO:0044424;GO:0044428;GO:0044430;GO:0044444;GO:0044446;GO:0044451;GO:0044464	ko03015
RPS6	40S ribosomal protein S6		+	9.09929	0.00106667		-1.10103	0.851837	0.249196	1.35023	-0.602641		10	10	10	35.7	35.7	35.7	28.68	0	323.31	25633000000	1173	P62753;A2A3R5		GO:0000028;GO:0000075;GO:0000082;GO:0000184;GO:0000280;GO:0000956;GO:0001775;GO:0001890;GO:0002252;GO:0002263;GO:0002285;GO:0002286;GO:0002309;GO:0002366;GO:0002376;GO:0002521;GO:0006139;GO:0006364;GO:0006396;GO:0006401;GO:0006402;GO:0006412;GO:0006413;GO:0006414;GO:0006415;GO:0006605;GO:0006612;GO:0006613;GO:0006614;GO:0006807;GO:0006810;GO:0006886;GO:0006915;GO:0006924;GO:0006996;GO:0007067;GO:…	GO:0003735;GO:0005198;GO:0005488;GO:0005515;GO:0019899;GO:0019900;GO:0019901	GO:0005634;GO:0005730;GO:0005737;GO:0005829;GO:0005840;GO:0005844;GO:0015935;GO:0016020;GO:0022627;GO:0030425;GO:0030529;GO:0032991;GO:0042995;GO:0043005;GO:0043226;GO:0043227;GO:0043228;GO:0043229;GO:0043231;GO:0043232;GO:0044297;GO:0044422;GO:0044424;GO:0044428;GO:0044444;GO:0044446;GO:0044464;GO:0048471	ko03010;ko04150;ko04910
G3BP1	Ras GTPase-activating protein-binding protein 1		+	2.20456	0.0154391		-1.0916	0.87184	0.219763	1.31136	-0.652077		9	9	8	30.7	30.7	28.1	52.164	0	64.641	643520000	309	Q13283		GO:0006139;GO:0006259;GO:0006807;GO:0006810;GO:0007165;GO:0007264;GO:0007265;GO:0008152;GO:0009966;GO:0009968;GO:0009987;GO:0010646;GO:0010648;GO:0023051;GO:0023057;GO:0030111;GO:0030178;GO:0032392;GO:0032508;GO:0034641;GO:0035556;GO:0043170;GO:0044237;GO:0044238;GO:0044260;GO:0048519;GO:0048523;GO:0048583;GO:0048585;GO:0050789;GO:0050794;GO:0050896;GO:0051234;GO:0051716;GO:0060828;GO:0065007;GO:…	GO:0000166;GO:0003676;GO:0003677;GO:0003678;GO:0003723;GO:0003724;GO:0003729;GO:0003824;GO:0004003;GO:0004004;GO:0004386;GO:0004518;GO:0004519;GO:0005488;GO:0005524;GO:0008026;GO:0008094;GO:0008186;GO:0016462;GO:0016787;GO:0016788;GO:0016817;GO:0016818;GO:0016887;GO:0017076;GO:0017111;GO:0030554;GO:0032553;GO:0032555;GO:0032559;GO:0035639;GO:0042623;GO:0070035	GO:0005634;GO:0005737;GO:0005829;GO:0005886;GO:0005912;GO:0005924;GO:0005925;GO:0010494;GO:0016020;GO:0030054;GO:0030055;GO:0030529;GO:0032991;GO:0035770;GO:0043226;GO:0043227;GO:0043228;GO:0043229;GO:0043231;GO:0043232;GO:0044424;GO:0044444;GO:0044464;GO:0070161
PDIA6	Protein disulfide-isomerase A6		+	4.522	0.00563934		-1.09111	0.872834	0.218274	1.30938	-0.65456		20	20	20	53.1	53.1	53.1	47.837	0	323.31	24497000000	1456	Q15084-3;Q15084;Q15084-4;Q15084-5;Q15084-2		GO:0006457;GO:0006810;GO:0006897;GO:0006909;GO:0006950;GO:0006984;GO:0006986;GO:0007165;GO:0008152;GO:0009987;GO:0010033;GO:0010324;GO:0016043;GO:0016044;GO:0016192;GO:0019538;GO:0019725;GO:0030968;GO:0033554;GO:0034620;GO:0034976;GO:0035966;GO:0035967;GO:0042221;GO:0042592;GO:0043170;GO:0043277;GO:0044237;GO:0044238;GO:0044260;GO:0044267;GO:0045454;GO:0050789;GO:0050794;GO:0050896;GO:0051234;GO:…	GO:0003756;GO:0003824;GO:0016853;GO:0016860;GO:0016862;GO:0016864	GO:0005783;GO:0005788;GO:0005789;GO:0005790;GO:0005793;GO:0005886;GO:0016020;GO:0016023;GO:0031090;GO:0031410;GO:0031974;GO:0031982;GO:0031988;GO:0032991;GO:0034663;GO:0042470;GO:0043226;GO:0043227;GO:0043229;GO:0043230;GO:0043231;GO:0043233;GO:0043234;GO:0044421;GO:0044422;GO:0044424;GO:0044425;GO:0044432;GO:0044444;GO:0044446;GO:0044464;GO:0048770;GO:0065010;GO:0070013;GO:0070062	ko04141
HNRNPC	Heterogeneous nuclear ribonucleoproteins C1/C2		+	3.06083	0.00650746		-1.08137	0.89137	0.19	1.27137	-0.70137		19	19	1	61.7	61.7	6.2	31.948	0	323.31	10621000000	1308	B2R5W2;P07910-2;G3V4C1;G3V4W0;P07910-4;B4DY08;P07910-3;G3V2D6;G3V5V7		GO:0000375;GO:0000377;GO:0000398;GO:0001649;GO:0006139;GO:0006325;GO:0006338;GO:0006396;GO:0006397;GO:0006807;GO:0006996;GO:0008152;GO:0008380;GO:0009987;GO:0010467;GO:0010468;GO:0010608;GO:0016043;GO:0016070;GO:0016071;GO:0016568;GO:0019219;GO:0019222;GO:0030154;GO:0031323;GO:0032502;GO:0034641;GO:0043044;GO:0043170;GO:0043487;GO:0043488;GO:0043489;GO:0044237;GO:0044238;GO:0044260;GO:0048255;GO:…	GO:0000166;GO:0000975;GO:0000976;GO:0000977;GO:0000978;GO:0000980;GO:0000987;GO:0001012;GO:0001067;GO:0001158;GO:0001159;GO:0003676;GO:0003677;GO:0003682;GO:0003723;GO:0003727;GO:0003729;GO:0003730;GO:0005488;GO:0005515;GO:0008187;GO:0008266;GO:0031490;GO:0031491;GO:0031492;GO:0035326;GO:0042802;GO:0043565;GO:0043566;GO:0044212	GO:0000785;GO:0000790;GO:0005634;GO:0005654;GO:0005681;GO:0005829;GO:0016020;GO:0019013;GO:0030529;GO:0031982;GO:0031988;GO:0032991;GO:0043226;GO:0043227;GO:0043229;GO:0043230;GO:0043231;GO:0043234;GO:0044421;GO:0044422;GO:0044423;GO:0044424;GO:0044427;GO:0044428;GO:0044444;GO:0044446;GO:0044454;GO:0044464;GO:0065010;GO:0070062;GO:0071013	ko03040
EMD	Emerin		+	3.00738	0.00641206		-1.05608	0.932422	0.123654	1.17973	-0.808768		10	10	10	52.4	52.4	52.4	28.994	0	161.33	1637900000	369	P50402;Q5HY57		GO:0000278;GO:0003008;GO:0003012;GO:0006936;GO:0006998;GO:0007049;GO:0007077;GO:0007084;GO:0007517;GO:0008285;GO:0009966;GO:0009987;GO:0010033;GO:0016043;GO:0016044;GO:0022402;GO:0022411;GO:0023051;GO:0030111;GO:0030154;GO:0030397;GO:0031468;GO:0032386;GO:0032387;GO:0032388;GO:0032501;GO:0032502;GO:0032879;GO:0032880;GO:0033157;GO:0034762;GO:0034763;GO:0035412;GO:0035414;GO:0035914;GO:0042127;GO:…	GO:0003779;GO:0005488;GO:0005515;GO:0008092;GO:0015631;GO:0048487	GO:0005635;GO:0005637;GO:0005640;GO:0005783;GO:0005874;GO:0016020;GO:0016021;GO:0019866;GO:0019867;GO:0031090;GO:0031224;GO:0031965;GO:0031967;GO:0031968;GO:0031975;GO:0032991;GO:0043226;GO:0043227;GO:0043229;GO:0043231;GO:0043234;GO:0044422;GO:0044424;GO:0044425;GO:0044428;GO:0044430;GO:0044444;GO:0044446;GO:0044464	ko05410;ko05412;ko05414
COLGALT1	Procollagen galactosyltransferase 1		+	2.38847	0.00875336		-1.03891	0.955924	0.0829815	1.12189	-0.872942		22	22	22	32.6	32.6	32.6	71.635	0	302.05	4102900000	371	Q8NBJ5		GO:0009987;GO:0016043;GO:0030198;GO:0043062;GO:0071840;GO:0071841;GO:0071842	GO:0003824;GO:0008194;GO:0008378;GO:0016740;GO:0016757;GO:0016758;GO:0035250;GO:0050211	GO:0005788;GO:0016020;GO:0031974;GO:0043233;GO:0044422;GO:0044424;GO:0044432;GO:0044444;GO:0044446;GO:0044464;GO:0070013	ko00310;ko00514
RPL34	60S ribosomal protein L34		+	3.1176	0.00372789		-1.0137	0.985716	0.02798	1.04168	-0.957736		6	6	6	36.8	36.8	36.8	13.293	0	36.172	3290500000	194	P49207		GO:0000184;GO:0000956;GO:0006139;GO:0006401;GO:0006402;GO:0006412;GO:0006413;GO:0006414;GO:0006415;GO:0006605;GO:0006612;GO:0006613;GO:0006614;GO:0006807;GO:0006810;GO:0006886;GO:0008152;GO:0009056;GO:0009057;GO:0009058;GO:0009059;GO:0009987;GO:0010467;GO:0015031;GO:0016032;GO:0016043;GO:0016070;GO:0016071;GO:0019058;GO:0019083;GO:0019538;GO:0022411;GO:0022414;GO:0022415;GO:0032774;GO:0032984;GO:…	GO:0003676;GO:0003723;GO:0003735;GO:0005198;GO:0005488	GO:0005730;GO:0005737;GO:0005829;GO:0015934;GO:0022625;GO:0030529;GO:0031982;GO:0031988;GO:0032991;GO:0043226;GO:0043227;GO:0043228;GO:0043229;GO:0043230;GO:0043232;GO:0044421;GO:0044422;GO:0044424;GO:0044428;GO:0044444;GO:0044446;GO:0044464;GO:0065010;GO:0070062	ko03010
C1QBP	Complement component 1 Q subcomponent-binding protein, mitochondrial		+	2.25246	0.0121753		-1.00472	0.99521	0.00951209	1.01423	-0.985698		7	7	7	40.8	40.8	40.8	31.362	0	128.81	3058700000	648	Q07021;I3L3Q7;I3L3B0		GO:0000122;GO:0001817;GO:0001818;GO:0002252;GO:0002253;GO:0002376;GO:0002673;GO:0002682;GO:0002683;GO:0002684;GO:0002685;GO:0002687;GO:0002688;GO:0002690;GO:0002697;GO:0002698;GO:0002831;GO:0002832;GO:0002920;GO:0006139;GO:0006351;GO:0006355;GO:0006357;GO:0006396;GO:0006397;GO:0006417;GO:0006807;GO:0006915;GO:0006950;GO:0006952;GO:0006955;GO:0006956;GO:0006958;GO:0006959;GO:0007165;GO:0007596;GO:…	GO:0000988;GO:0000989;GO:0001664;GO:0001846;GO:0001848;GO:0001849;GO:0001871;GO:0003676;GO:0003712;GO:0003714;GO:0003723;GO:0003729;GO:0005102;GO:0005488;GO:0005515;GO:0005539;GO:0005540;GO:0008134;GO:0030246;GO:0030247;GO:0030984;GO:0031690	GO:0005615;GO:0005634;GO:0005730;GO:0005737;GO:0005739;GO:0005759;GO:0005829;GO:0005886;GO:0009986;GO:0016020;GO:0031974;GO:0043226;GO:0043227;GO:0043228;GO:0043229;GO:0043231;GO:0043232;GO:0043233;GO:0044421;GO:0044422;GO:0044424;GO:0044428;GO:0044429;GO:0044444;GO:0044446;GO:0044464;GO:0070013
NCL	Nucleolin		+	4.69523	0.00638		-0.993171	1.00669	-0.0135204	0.979651	-1.02021		32	32	32	51	51	51	76.613	0	323.31	25031000000	2276	P19338		GO:0001525;GO:0032502;GO:0048646	GO:0000166;GO:0003676;GO:0003677;GO:0003723;GO:0005488;GO:0005515;GO:0008022;GO:0042162;GO:0042802;GO:0043565	GO:0005634;GO:0005654;GO:0005730;GO:0005938;GO:0016020;GO:0030529;GO:0031982;GO:0031988;GO:0032991;GO:0043226;GO:0043227;GO:0043228;GO:0043229;GO:0043230;GO:0043231;GO:0043232;GO:0044421;GO:0044422;GO:0044424;GO:0044428;GO:0044444;GO:0044446;GO:0044464;GO:0065010;GO:0070062	ko05130
KCTD12	BTB/POZ domain-containing protein KCTD12		+	4.73149	0.002		-0.98487	1.01447	-0.0296025	0.955268	-1.04407		9	9	9	42.8	42.8	42.8	35.7	0	246.31	693750000	235	Q96CX2		GO:0006461;GO:0008277;GO:0009966;GO:0016043;GO:0022607;GO:0023051;GO:0043933;GO:0048583;GO:0050789;GO:0050794;GO:0051259;GO:0051260;GO:0065003;GO:0065007;GO:0071822;GO:0071840		GO:0016020;GO:0030054;GO:0031982;GO:0031988;GO:0032991;GO:0042734;GO:0043226;GO:0043227;GO:0043230;GO:0043234;GO:0043235;GO:0044421;GO:0044456;GO:0044464;GO:0045211;GO:0065010;GO:0070062;GO:0097060
HNRNPDL	Heterogeneous nuclear ribonucleoprotein D-like		+	3.05677	0.00190323		-0.952375	1.04164	-0.0892656	0.863109	-1.13091		12	12	2	29.2	29.2	6.6	40.04	0	108.66	3550300000	559	A0A087WUK2;O14979		GO:0006139;GO:0006351;GO:0006355;GO:0006396;GO:0006807;GO:0008152;GO:0009058;GO:0009059;GO:0009889;GO:0009987;GO:0010468;GO:0010556;GO:0016070;GO:0019219;GO:0019222;GO:0031323;GO:0031326;GO:0032774;GO:0034641;GO:0034645;GO:0043170;GO:0044237;GO:0044238;GO:0044249;GO:0044260;GO:0050789;GO:0050794;GO:0051171;GO:0051252;GO:0060255;GO:0065007;GO:0080090;GO:0090304;GO:2000112	GO:0000166;GO:0003676;GO:0003677;GO:0003690;GO:0003697;GO:0003723;GO:0003727;GO:0003729;GO:0005488;GO:0008143;GO:0034046;GO:0043566;GO:0070717	GO:0005634;GO:0005654;GO:0005681;GO:0005737;GO:0019013;GO:0030529;GO:0031982;GO:0031988;GO:0032991;GO:0043226;GO:0043227;GO:0043229;GO:0043230;GO:0043231;GO:0044421;GO:0044422;GO:0044423;GO:0044424;GO:0044428;GO:0044446;GO:0044464;GO:0065010;GO:0070062
