# Supplementary material for: The Alarmone Diadenosine Tetraphosphate as a Cosubstrate for Protein AMPylation
Source: Angew Chem Int Ed Engl. 2023 Jan 16;62(8):e202213279. doi: 10.1002/anie.202213279 (PMC10107192; doi:10.1002/anie.202213279)
Supplement: Supplementary file 3 — Supporting Information [file ANIE-62-0-s001.xlsx]

## Sheet: Content
Tab	Content
Content	Summary of information in this table.
Key	Heading annotation information of each PANTHER analysis.
PANTHER Upload List	List of genes uploaded to PANTHER's database for Homo sapiens including classification of each gene according to PANTHER database.
GOCC	Analysis of GO terms of N6-pAp4A enriched proteins analyzed by PANTHER for Cellular Component.
GOMF	Analysis of GO terms of N6-pAp4A enriched proteins analyzed by PANTHER for Molecular Function.
GOBP	Analysis of GO terms of N6-pAp4A enriched proteins analyzed by PANTHER for Biological Process.

## Sheet: Key
Column Heading	Description
Gene ID	Gene IDs from Ensembl and protein Ids from Uniprot
Mapped IDs	Genes that have been mapped to the query
Gene Name; Gene Symbol	Gene names and respective symbols
PANTHER Family/Subfamily	Name of family and subfamily of the gene assigned by PANTHER
PANTHER Protein Class	Name of protein class of the gene given by PANTHER
Species	Corresponding species for protein hits
Enhancer	Enhancer terms for the respective gene
GO Term	Name of the gene ontology classification
Count	Number of genes of the uploaded gene list annotated with the respective GO term
Percentage of gene hits against Total # Genes	Percentage of gene hits annotated with the respective GO term against total number of uploaded genes containing at least one GO term annotation in the respective field
Percentage of gene hits against total number of cellular component hits	Percentage of gene hits annotated with the respective GO term against total number of identified GO terms in the respective field

## Sheet: PANTHER Upload List
Gene ID	Mapped IDs	Gene Name; Gene Symbol	PANTHER Family/Subfamily	PANTHER Protein Class	Species	Enhancer
HUMAN|HGNC=812|UniProtKB=P16615	ATP2A2	Sarcoplasmic/endoplasmic reticulum calcium ATPase 2;ATP2A2	SARCOPLASMIC/ENDOPLASMIC RETICULUM CALCIUM ATPASE 2 (PTHR42861:SF18)	primary active transporter(PC00068)	Homo sapiens	12525;12530;12531;12532;12548;72240;72252;72260;EH37E0288036;EH37E0288037;EH37E0288053;EH37E0288064;EH37E0288148;EH37E0288154;EH37E0288199;EH37E0288200;EH37E0288201;EH37E0288202;EH37E0288203;EH37E0288204;EH37E0288205;EH37E0288206;EH37E0288207;EH37E0288208;EH37E0288209;EH37E0288210;EH37E0288211;EH37E0288212;EH37E0288213;EH37E0288214;EH37E0288215;EH37E0288216;EH37E0288217;EH37E0288218;EH37E0288219;…
HUMAN|HGNC=12854|UniProtKB=P27348	YWHAQ	14-3-3 protein theta;YWHAQ	14-3-3 PROTEIN THETA (PTHR18860:SF3)	scaffold/adaptor protein(PC00226)	Homo sapiens	35532;35554;35555;35558;35559;35560;35567;35576;35577;35579;81715;81716;81728;81729;81741;81753;81754;EH37E0500820;EH37E0500821;EH37E0500822;EH37E0500826;EH37E0500827;EH37E0500837;EH37E0500842;EH37E0500844;EH37E0500845;EH37E0500848;EH37E0500851;EH37E0500853;EH37E0500912;EH37E0500913;EH37E0500914;EH37E0500915;EH37E0500916;EH37E0500917;EH37E0500918;EH37E0500919;EH37E0500920;EH37E0500921;EH37E050092…
HUMAN|HGNC=3048|UniProtKB=Q02413	DSG1	Desmoglein-1;DSG1	DESMOGLEIN-1 (PTHR24025:SF9)	cadherin(PC00057)	Homo sapiens
HUMAN|HGNC=11655|UniProtKB=P17987	TCP1	T-complex protein 1 subunit alpha;TCP1	T-COMPLEX PROTEIN 1 SUBUNIT ALPHA (PTHR11353:SF192)	chaperonin(PC00073)	Homo sapiens	52370;52371;EH37E0879156;EH37E0879159;EH37E0879181;EH37E0879185;EH37E0879186;EH37E0879187;EH37E0879188;EH37E0879189;EH37E0879190;EH37E0879192;EH37E0879196;EH37E0879197;EH37E0879198;EH37E0879199;EH37E0879200;EH37E0879201;EH37E0879202;EH37E0879203;EH37E0879204;EH37E0879205;EH37E0879206;EH37E0879207;EH37E0879208;EH37E0879209;EH37E0879210;EH37E0879211;EH37E0879212;EH37E0879213;EH37E0879214;EH37E08792…
HUMAN|HGNC=4124|UniProtKB=Q10471	GALNT2	Polypeptide N-acetylgalactosaminyltransferase 2;GALNT2	POLYPEPTIDE N-ACETYLGALACTOSAMINYLTRANSFERASE 2 (PTHR11675:SF49)	glycosyltransferase(PC00111)	Homo sapiens	3277;3278;3279;3280;3281;3282;3283;3284;3285;3286;67972;67973;67974;67975;67976;67977;67978;67979;67980;67981;EH37E0145275;EH37E0145279;EH37E0145427;EH37E0145428;EH37E0145429;EH37E0145430;EH37E0145433;EH37E0145434;EH37E0145435;EH37E0145436;EH37E0145437;EH37E0145438;EH37E0145439;EH37E0145440;EH37E0145441;EH37E0145442;EH37E0145443;EH37E0145444;EH37E0145445;EH37E0145446;EH37E0145447;EH37E0145448;EH3…
HUMAN|HGNC=16495|UniProtKB=Q9NRY6	PLS3	Phospholipid scramblase 3;PLSCR3	PHOSPHOLIPID SCRAMBLASE 3 (PTHR23248:SF37)	transporter(PC00227)	Homo sapiens
HUMAN|HGNC=539|UniProtKB=A6NMY6	ANXA2P2	Putative annexin A2-like protein;ANXA2P2	ANNEXIN A2-RELATED (PTHR10502:SF18)	calcium-binding protein(PC00060)	Homo sapiens
HUMAN|HGNC=6467|UniProtKB=Q86UP2	KTN1	Kinectin;KTN1	KINECTIN (PTHR18864:SF1)		Homo sapiens	EH37E0337050;EH37E0337053;EH37E0337060;EH37E0337091;EH37E0337092;EH37E0337093;EH37E0337094;EH37E0337095;EH37E0337096;EH37E0337097;EH37E0337098;EH37E0337099;EH37E0337100;EH37E0337101;EH37E0337102;EH37E0337103;EH37E0337173;EH37E0337178;EH37E0337309;EH37E0337311
HUMAN|HGNC=16049|UniProtKB=Q15185	PTGES3	Prostaglandin E synthase 3;PTGES3	PROSTAGLANDIN E SYNTHASE 3 (PTHR22932:SF3)	chaperone(PC00072)	Homo sapiens	14343;EH37E0269514;EH37E0269533;EH37E0269534;EH37E0269604
HUMAN|HGNC=5044|UniProtKB=P61978	HNRNPK	Heterogeneous nuclear ribonucleoprotein K;HNRNPK	HETEROGENEOUS NUCLEAR RIBONUCLEOPROTEIN K (PTHR10288:SF331)	RNA metabolism protein(PC00031)	Homo sapiens	63600;63601;EH37E1003575;EH37E1003655;EH37E1003656;EH37E1003657;EH37E1003658;EH37E1003659;EH37E1003660;EH37E1003661;EH37E1003662;EH37E1003672;EH37E1003673;EH37E1003674;EH37E1003675;EH37E1003676;EH37E1003677;EH37E1003678;EH37E1003679;EH37E1003680;EH37E1003681;EH37E1003682;EH37E1003683;EH37E1003684;EH37E1003685;EH37E1003686;EH37E1003721;EH37E1003768;EH37E1003769;EH37E1003770;EH37E1003771;EH37E10037…
HUMAN|HGNC=381|UniProtKB=P15121	AKR1B1	Aldo-keto reductase family 1 member B1;AKR1B1	ALDO-KETO REDUCTASE FAMILY 1 MEMBER B1 (PTHR11732:SF294)	reductase(PC00198)	Homo sapiens	55451;55452;55456;55461;90441;90442;90444;90445;90446;EH37E0929079;EH37E0929080;EH37E0929081;EH37E0929082;EH37E0929083;EH37E0929085;EH37E0929086;EH37E0929087;EH37E0929089;EH37E0929090;EH37E0929092;EH37E0929093;EH37E0929094;EH37E0929095;EH37E0929096;EH37E0929097;EH37E0929101;EH37E0929102;EH37E0929104;EH37E0929107;EH37E0929108;EH37E0929109;EH37E0929110;EH37E0929111;EH37E0929112;EH37E0929113;EH37E09…
HUMAN|HGNC=678|UniProtKB=P52565	ARHGDIA	Rho GDP-dissociation inhibitor 1;ARHGDIA	RHO GDP-DISSOCIATION INHIBITOR 1 (PTHR10980:SF9)	G-protein modulator(PC00022)	Homo sapiens	26345;EH37E0451737;EH37E0451738;EH37E0451739;EH37E0451740;EH37E0451741;EH37E0451742;EH37E0451743;EH37E0451744;EH37E0451745;EH37E0452002;EH37E0452049;EH37E0452052
HUMAN|HGNC=12437|UniProtKB=Q16881	TXNRD1	Thioredoxin reductase 1, cytoplasmic;TXNRD1	THIOREDOXIN REDUCTASE 1, CYTOPLASMIC (PTHR48105:SF7)	reductase(PC00198)	Homo sapiens	12345;12346;12347;12348;12367;12368;12369;12370;12371;12372;12373;12374;72155;72163;72164;72165;72166;72167;EH37E0285361;EH37E0285362;EH37E0285363;EH37E0285364;EH37E0285365;EH37E0285366;EH37E0285367;EH37E0285368;EH37E0285369;EH37E0285370;EH37E0285371;EH37E0285373;EH37E0285374;EH37E0285375;EH37E0285376;EH37E0285377;EH37E0285378;EH37E0285379;EH37E0285380;EH37E0285381;EH37E0285382;EH37E0285383;EH37E…
HUMAN|HGNC=4398|UniProtKB=P62879	GNB2	Guanine nucleotide-binding protein G(I)/G(S)/G(T) subunit beta-2;GNB2	GUANINE NUCLEOTIDE-BINDING PROTEIN G(I)/G(S)/G(T) SUBUNIT BETA-2 (PTHR19850:SF27)	heterotrimeric G-protein(PC00117)	Homo sapiens	EH37E0917190;EH37E0917390;EH37E0917436;EH37E0917437;EH37E0917450;EH37E0917458;EH37E0917460;EH37E0917469;EH37E0917475;EH37E0917487;EH37E0917583;EH37E0917684
HUMAN|HGNC=10769|UniProtKB=Q13435	SF3B2	Splicing factor 3B subunit 2;SF3B2	SPLICING FACTOR 3B SUBUNIT 2 (PTHR12785:SF6)	RNA splicing factor(PC00148)	Homo sapiens	11460;11461;11462;11463;11465;11466;11469;11470;71678;71679;71680;71686;EH37E0222920;EH37E0223241;EH37E0223242;EH37E0223243;EH37E0223247;EH37E0223252;EH37E0223291;EH37E0223311;EH37E0223330;EH37E0223360;EH37E0223389;EH37E0223400;EH37E0223401;EH37E0223402;EH37E0223408;EH37E0223409;EH37E0223410;EH37E0223411;EH37E0223412;EH37E0223413;EH37E0223414;EH37E0223415;EH37E0223416;EH37E0223417;EH37E0223418;EH…
HUMAN|HGNC=2703|UniProtKB=P42126	ECI1	Enoyl-CoA delta isomerase 1, mitochondrial;ECI1	ENOYL-COA DELTA ISOMERASE 1, MITOCHONDRIAL (PTHR11941:SF45)	hydratase(PC00120)	Homo sapiens	22113;22121;76405;EH37E0390215;EH37E0390435;EH37E0390478;EH37E0390483;EH37E0390485;EH37E0390488;EH37E0390489;EH37E0390496;EH37E0390503;EH37E0390686;EH37E0390687;EH37E0390688;EH37E0390689;EH37E0390690;EH37E0390691;EH37E0390692;EH37E0390693;EH37E0390694;EH37E0390695;EH37E0390696;EH37E0390697;EH37E0390698;EH37E0390699;EH37E0390700;EH37E0390701
HUMAN|HGNC=12849|UniProtKB=P31946	YWHAB	14-3-3 protein beta/alpha;YWHAB	14-3-3 PROTEIN BETA/ALPHA (PTHR18860:SF28)	scaffold/adaptor protein(PC00226)	Homo sapiens	36528;EH37E0599204;EH37E0599633
HUMAN|HGNC=5384|UniProtKB=P50213	IDH3A	Isocitrate dehydrogenase [NAD] subunit alpha, mitochondrial;IDH3A	ISOCITRATE DEHYDROGENASE [NAD] SUBUNIT ALPHA, MITOCHONDRIAL (PTHR11835:SF34)	dehydrogenase(PC00092)	Homo sapiens	20902;75886;EH37E0380174;EH37E0380182;EH37E0380195;EH37E0380293;EH37E0380298;EH37E0380309;EH37E0380310;EH37E0380311;EH37E0380312;EH37E0380313;EH37E0380314;EH37E0380315;EH37E0380316;EH37E0380317;EH37E0380326;EH37E0380327;EH37E0380328;EH37E0380329;EH37E0380330;EH37E0380331;EH37E0380332;EH37E0380333;EH37E0380336;EH37E0380338;EH37E0380342;EH37E0380344;EH37E0380354;EH37E0380374;EH37E0380375;EH37E03807…
HUMAN|HGNC=8550|UniProtKB=Q9UQ80	PA2G4	Proliferation-associated protein 2G4;PA2G4	PROLIFERATION-ASSOCIATED PROTEIN 2G4 (PTHR10804:SF130)	protease(PC00190)	Homo sapiens	72976;EH37E0269373;EH37E0269374;EH37E0269375;EH37E0269376;EH37E0269377;EH37E0269378;EH37E0269379;EH37E0269380;EH37E0269381;EH37E0269382;EH37E0269383;EH37E0269503;EH37E0269561
HUMAN|HGNC=3418|UniProtKB=P07814	EPRS1	Bifunctional glutamate/proline--tRNA ligase;EPRS1	BIFUNCTIONAL GLUTAMATE/PROLINE--TRNA LIGASE (PTHR43382:SF2)	aminoacyl-tRNA synthetase(PC00047)	Homo sapiens	2873;2900;67776;EH37E0140827;EH37E0140830;EH37E0141031;EH37E0141114;EH37E0141118;EH37E0141130;EH37E0141136;EH37E0141142;EH37E0141154;EH37E0141155;EH37E0141156;EH37E0141157;EH37E0141158;EH37E0141159;EH37E0141160;EH37E0141166;EH37E0141167;EH37E0141168;EH37E0141169;EH37E0141170;EH37E0141171;EH37E0141172;EH37E0141173;EH37E0141174;EH37E0141175;EH37E0141176;EH37E0141177;EH37E0141178;EH37E0141179;EH37E0…
HUMAN|HGNC=7432|UniProtKB=P11586	MTHFD1	C-1-tetrahydrofolate synthase, cytoplasmic;MTHFD1	C-1-TETRAHYDROFOLATE SYNTHASE, CYTOPLASMIC (PTHR48099:SF1)	metabolite interconversion enzyme(PC00262)	Homo sapiens	74597;74598;74599;EH37E0339964;EH37E0340112;EH37E0340173;EH37E0340180;EH37E0340185;EH37E0340187;EH37E0340196;EH37E0340205;EH37E0340206;EH37E0340207;EH37E0340208;EH37E0340210;EH37E0340212;EH37E0340218;EH37E0340221;EH37E0340223;EH37E0340225;EH37E0340227;EH37E0340236;EH37E0340244;EH37E0340245;EH37E0340246;EH37E0340248;EH37E0340249;EH37E0340250;EH37E0340253;EH37E0340256;EH37E0340257;EH37E0340274;EH37…
HUMAN|HGNC=11316|UniProtKB=P05455	SSB	Lupus La protein;SSB	LUPUS LA PROTEIN (PTHR22792:SF158)	RNA metabolism protein(PC00031)	Homo sapiens	31660;31661;EH37E0554813;EH37E0554871;EH37E0554913;EH37E0555060;EH37E0555072;EH37E0555095;EH37E0555112;EH37E0555127;EH37E0555128;EH37E0555130;EH37E0555144;EH37E0555145;EH37E0555148;EH37E0555153;EH37E0555157;EH37E0555158;EH37E0555159;EH37E0555167;EH37E0555168;EH37E0555170;EH37E0555172;EH37E0555173;EH37E0555174;EH37E0555187;EH37E0555191;EH37E0555192;EH37E0555193;EH37E0555194;EH37E0555196;EH37E05551…
HUMAN|HGNC=1717|UniProtKB=Q16181	SEPTIN7	Septin-7;SEPTIN7	SEPTIN-7 (PTHR18884:SF129)	cytoskeletal protein(PC00085)	Homo sapiens	56705;56706;56707;56708;90832;90833;EH37E0896936;EH37E0897195;EH37E0897196;EH37E0897198;EH37E0897204;EH37E0897210;EH37E0897218;EH37E0897219;EH37E0897220;EH37E0897221;EH37E0897222;EH37E0897223;EH37E0897224;EH37E0897225;EH37E0897226;EH37E0897227;EH37E0897228;EH37E0897229;EH37E0897230;EH37E0897231;EH37E0897232;EH37E0897233;EH37E0897234;EH37E0897235;EH37E0897236;EH37E0897237;EH37E0897238;EH37E0897239…
HUMAN|HGNC=537|UniProtKB=P07355	ANXA2	Annexin A2;ANXA2	ANNEXIN A2-RELATED (PTHR10502:SF18)	calcium-binding protein(PC00060)	Homo sapiens	20249;20250;20251;75533;75534;75535;75536;75537;75538;EH37E0371251;EH37E0371252;EH37E0371254;EH37E0371295;EH37E0371297;EH37E0371298;EH37E0371299;EH37E0371320;EH37E0371321;EH37E0371322;EH37E0371323;EH37E0371324;EH37E0371325;EH37E0371326;EH37E0371327;EH37E0371328;EH37E0371329;EH37E0371330;EH37E0371331;EH37E0371332;EH37E0371333;EH37E0371334;EH37E0371335;EH37E0371336;EH37E0371337;EH37E0371338;EH37E03…
HUMAN|HGNC=2092|UniProtKB=Q00610	CLTC	Clathrin heavy chain 1;CLTC	CLATHRIN HEAVY CHAIN 1 (PTHR10292:SF7)	vesicle coat protein(PC00235)	Homo sapiens	EH37E0441037
HUMAN|HGNC=31823|UniProtKB=Q5T749	KPRP	Keratinocyte proline-rich protein;KPRP	KERATINOCYTE PROLINE-RICH PROTEIN (PTHR48148:SF2)		Homo sapiens
HUMAN|HGNC=30297|UniProtKB=Q9P258	RCC2	Protein RCC2;RCC2	PROTEIN RCC2 (PTHR46207:SF1)		Homo sapiens	1632;1635;EH37E0072684;EH37E0072686;EH37E0072687;EH37E0072716;EH37E0072719;EH37E0072720;EH37E0072721;EH37E0072722;EH37E0072723;EH37E0072724;EH37E0072725;EH37E0072726;EH37E0072727;EH37E0072728;EH37E0072729;EH37E0072730;EH37E0072731;EH37E0072732;EH37E0072733;EH37E0072734;EH37E0072735;EH37E0072736;EH37E0072737;EH37E0072738;EH37E0072739;EH37E0072740;EH37E0072741;EH37E0072742;EH37E0072743;EH37E0072744…
HUMAN|HGNC=24432|UniProtKB=P82979	SARNP	SAP domain-containing ribonucleoprotein;SARNP	SAP DOMAIN-CONTAINING RIBONUCLEOPROTEIN (PTHR46551:SF2)		Homo sapiens	14315;14316;14326;72968;72969;EH37E0269223;EH37E0269224;EH37E0269225;EH37E0269226;EH37E0269227;EH37E0269228;EH37E0269229;EH37E0269230;EH37E0269283;EH37E0269284;EH37E0269285;EH37E0269286;EH37E0269287;EH37E0269288;EH37E0269289;EH37E0269290;EH37E0269291;EH37E0269292;EH37E0269293;EH37E0269294;EH37E0269295;EH37E0269296;EH37E0269297;EH37E0269298;EH37E0269299
HUMAN|HGNC=12674|UniProtKB=Q9Y277	VDAC3	Voltage-dependent anion-selective channel protein 3;VDAC3	VOLTAGE-DEPENDENT ANION-SELECTIVE CHANNEL PROTEIN 3 (PTHR11743:SF28)	voltage-gated ion channel(PC00241)	Homo sapiens	60290;60294;60295;92321;92326;92327;EH37E0952234;EH37E0952238;EH37E0952253;EH37E0952515;EH37E0952516;EH37E0952517;EH37E0952518;EH37E0952519;EH37E0952520;EH37E0952521;EH37E0952522;EH37E0952523;EH37E0952524;EH37E0952525;EH37E0952526;EH37E0952527;EH37E0952528;EH37E0952529;EH37E0952530;EH37E0952531;EH37E0952532;EH37E0952533;EH37E0952534;EH37E0952535;EH37E0952536;EH37E0952537;EH37E0952538;EH37E0952577…
HUMAN|HGNC=2746|UniProtKB=P17844	DDX5	Probable ATP-dependent RNA helicase DDX5;DDX5	ATP-DEPENDENT RNA HELICASE DDX5-RELATED (PTHR47958:SF90)	RNA helicase(PC00032)	Homo sapiens	EH37E0442503;EH37E0442951;EH37E0443355
HUMAN|HGNC=1553|UniProtKB=Q13185	CBX3	Chromobox protein homolog 3;CBX3	CHROMOBOX PROTEIN HOMOLOG 3 (PTHR22812:SF134)		Homo sapiens	56444;56445;56447;56448;56449;90738;EH37E0893089;EH37E0893112;EH37E0893113;EH37E0893114;EH37E0893116;EH37E0893117;EH37E0893118;EH37E0893187;EH37E0893188;EH37E0893189;EH37E0893190;EH37E0893191;EH37E0893192;EH37E0893193;EH37E0893194;EH37E0893195;EH37E0893196;EH37E0893197;EH37E0893198;EH37E0893199;EH37E0893200;EH37E0893201;EH37E0893202;EH37E0893203;EH37E0893204;EH37E0893205;EH37E0893206;EH37E0893207…
HUMAN|HGNC=11449|UniProtKB=P53597	SUCLG1	Succinate--CoA ligase [ADP/GDP-forming] subunit alpha, mitochondrial;SUCLG1	SUCCINATE--COA LIGASE [ADP/GDP-FORMING] SUBUNIT ALPHA, MITOCHONDRIAL (PTHR11117:SF2)	ligase(PC00142)	Homo sapiens	35285;35286;81590;81591;81592;81593;EH37E0529194;EH37E0529199;EH37E0529203;EH37E0529205;EH37E0529206;EH37E0529207;EH37E0529208;EH37E0529209;EH37E0529210;EH37E0529211;EH37E0529218;EH37E0529226;EH37E0529231;EH37E0529235;EH37E0529236;EH37E0529237;EH37E0529239;EH37E0529240;EH37E0529241;EH37E0529243;EH37E0529247;EH37E0529248;EH37E0529249;EH37E0529252;EH37E0529253;EH37E0529255;EH37E0529256;EH37E0529257…
HUMAN|HGNC=3278|UniProtKB=O15371	EIF3D	Eukaryotic translation initiation factor 3 subunit D;EIF3D	EUKARYOTIC TRANSLATION INITIATION FACTOR 3 SUBUNIT D (PTHR12399:SF0)	translation initiation factor(PC00224)	Homo sapiens	39149;83232;83239;83242;83246;EH37E0631313;EH37E0631363;EH37E0631364;EH37E0631496;EH37E0631505;EH37E0631514;EH37E0631518;EH37E0631522;EH37E0631530;EH37E0631542;EH37E0631586;EH37E0631597;EH37E0631603;EH37E0631604;EH37E0631605;EH37E0631620;EH37E0631623;EH37E0631626;EH37E0631633;EH37E0631636;EH37E0631638;EH37E0631639;EH37E0631976;EH37E0632109;EH37E0632111
HUMAN|HGNC=1151|UniProtKB=O43684	BUB3	Mitotic checkpoint protein BUB3;BUB3	MITOTIC CHECKPOINT PROTEIN BUB3 (PTHR10971:SF31)	RNA metabolism protein(PC00031)	Homo sapiens	6608;6609;6610;6611;6616;6617;6618;EH37E0198793;EH37E0198794;EH37E0198795;EH37E0198796;EH37E0198804;EH37E0198805;EH37E0198806;EH37E0198807;EH37E0198808;EH37E0198835;EH37E0198852;EH37E0198853;EH37E0198854;EH37E0198855;EH37E0198856;EH37E0198857;EH37E0198858;EH37E0198859;EH37E0198860;EH37E0198862;EH37E0198863;EH37E0198864;EH37E0198865;EH37E0198866;EH37E0198867;EH37E0198868;EH37E0198869;EH37E0198870;…
HUMAN|HGNC=9091|UniProtKB=P13797	PLS3	Plastin-3;PLS3	PLASTIN-3 (PTHR19961:SF32)	non-motor actin binding protein(PC00165)	Homo sapiens	64135;64137;64138;94059;94060;94061;94062;94063;EH37E1047191;EH37E1047192;EH37E1047193;EH37E1047194;EH37E1047195;EH37E1047196;EH37E1047197;EH37E1047198;EH37E1047199;EH37E1047200;EH37E1047201;EH37E1047202;EH37E1047203;EH37E1047204;EH37E1047205;EH37E1047206;EH37E1047209;EH37E1047210;EH37E1047211;EH37E1047212;EH37E1047213;EH37E1047214;EH37E1047215;EH37E1047216;EH37E1047217;EH37E1047218;EH37E1047219;…
HUMAN|HGNC=12525|UniProtKB=O60701	UGDH	UDP-glucose 6-dehydrogenase;UGDH	UDP-GLUCOSE 6-DEHYDROGENASE (PTHR11374:SF59)	dehydrogenase(PC00092)	Homo sapiens	45775;45779;45780;86369;EH37E0720776;EH37E0720779;EH37E0720785;EH37E0720787;EH37E0720791;EH37E0720792;EH37E0720796;EH37E0720800;EH37E0720813;EH37E0720814;EH37E0720815;EH37E0720816;EH37E0720817;EH37E0720818;EH37E0720819;EH37E0720820;EH37E0720821;EH37E0720824;EH37E0720825;EH37E0720830;EH37E0720835;EH37E0720836;EH37E0720839;EH37E0720840;EH37E0720841;EH37E0720842;EH37E0720844;EH37E0720866;EH37E072086…
HUMAN|HGNC=21055|UniProtKB=Q6UB35	MTHFD1L	Monofunctional C1-tetrahydrofolate synthase, mitochondrial;MTHFD1L	MONOFUNCTIONAL C1-TETRAHYDROFOLATE SYNTHASE, MITOCHONDRIAL (PTHR48099:SF12)	metabolite interconversion enzyme(PC00262)	Homo sapiens	52048;52049;89106;89107;89108;EH37E0874890;EH37E0874891;EH37E0874892;EH37E0874893;EH37E0874894;EH37E0874895;EH37E0874896;EH37E0874897;EH37E0874898;EH37E0874899;EH37E0874900;EH37E0874901;EH37E0874902;EH37E0874903;EH37E0874904;EH37E0874905;EH37E0874906;EH37E0874940;EH37E0874941;EH37E0874942;EH37E0874943;EH37E0874944;EH37E0874945;EH37E0874946;EH37E0874947;EH37E0874948;EH37E0874949;EH37E0874950;EH37E…
HUMAN|HGNC=8923|UniProtKB=O43175	PHGDH	D-3-phosphoglycerate dehydrogenase;PHGDH	D-3-PHOSPHOGLYCERATE DEHYDROGENASE (PTHR42938:SF22)	dehydrogenase(PC00092)	Homo sapiens	534;535;66615;EH37E0112349;EH37E0112435;EH37E0112436;EH37E0112437;EH37E0112438;EH37E0112439;EH37E0112440;EH37E0112441;EH37E0112442;EH37E0112443;EH37E0112444;EH37E0112445;EH37E0112446;EH37E0112447;EH37E0112448;EH37E0112449;EH37E0112453;EH37E0112456;EH37E0112458;EH37E0112460;EH37E0112461;EH37E0112463;EH37E0112465;EH37E0112475;EH37E0112480;EH37E0112481;EH37E0112485;EH37E0112492;EH37E0112493;EH37E011…
HUMAN|HGNC=3447|UniProtKB=P84090	ERH	Enhancer of rudimentary homolog;ERH	ENHANCER OF RUDIMENTARY HOMOLOG (PTHR12373:SF9)	DNA-binding transcription factor(PC00218)	Homo sapiens
HUMAN|HGNC=2469|UniProtKB=P21291	CSRP1	Cysteine and glycine-rich protein 1;CSRP1;ortholog	CYSTEINE AND GLYCINE-RICH PROTEIN 1 (PTHR24215:SF23)	actin or actin-binding cytoskeletal protein(PC00041)	Homo sapiens	2230;2231;2232;2234;2235;67417;67419;67420;EH37E0132992;EH37E0132993;EH37E0132994;EH37E0132995;EH37E0132996;EH37E0132997;EH37E0132998;EH37E0132999;EH37E0133000;EH37E0133001;EH37E0133002;EH37E0133003;EH37E0133004;EH37E0133005;EH37E0133006;EH37E0133007;EH37E0133011;EH37E0133023;EH37E0133027;EH37E0133028;EH37E0133037;EH37E0133052;EH37E0133053
HUMAN|HGNC=17981|UniProtKB=O00442	RTCA	RNA 3'-terminal phosphate cyclase;RTCA;ortholog	RNA 3'-TERMINAL PHOSPHATE CYCLASE (PTHR11096:SF0)	RNA metabolism protein(PC00031)	Homo sapiens	14;18;66404;8;EH37E0105416;EH37E0105417;EH37E0105421;EH37E0105422;EH37E0105423;EH37E0105453;EH37E0105556;EH37E0105557;EH37E0105559;EH37E0105560;EH37E0105562;EH37E0105563;EH37E0105565;EH37E0105566;EH37E0105567;EH37E0105569;EH37E0105570;EH37E0105572;EH37E0105573;EH37E0105576;EH37E0105577;EH37E0105582;EH37E0105583;EH37E0105594;EH37E0105610;EH37E0105637;EH37E0105639;EH37E0105642;EH37E0105646;EH37E010…
HUMAN|HGNC=11553|UniProtKB=Q01995	TAGLN	Transgelin;TAGLN	TRANSGELIN (PTHR47385:SF16)		Homo sapiens	70936;70937;70938;70939;70941;70942;70943;70945;70948;70949;70950;9686;9687;9691;9695;9697;9698;9701;9704;EH37E0241411;EH37E0241566;EH37E0241569;EH37E0241571;EH37E0241572;EH37E0241577;EH37E0241578;EH37E0241579;EH37E0241580;EH37E0241582;EH37E0241583;EH37E0241585;EH37E0241588;EH37E0241593;EH37E0241594;EH37E0241596;EH37E0241598;EH37E0241600;EH37E0241601;EH37E0241603;EH37E0241604;EH37E0241605;EH37E02…
HUMAN|HGNC=2231|UniProtKB=P53618	COPB1	Coatomer subunit beta;COPB1	COATOMER SUBUNIT BETA (PTHR10635:SF0)	vesicle coat protein(PC00235)	Homo sapiens	10361;10365;71258;71265;EH37E0208668;EH37E0208670;EH37E0208672;EH37E0208817;EH37E0208838;EH37E0208839;EH37E0208840;EH37E0208841;EH37E0208842;EH37E0208843;EH37E0208844;EH37E0208845;EH37E0208895;EH37E0208897;EH37E0208910;EH37E0208913;EH37E0208914;EH37E0208916;EH37E0208917;EH37E0208923;EH37E0208927;EH37E0208929;EH37E0208942;EH37E0208943;EH37E0208944;EH37E0208945;EH37E0208946;EH37E0208947;EH37E020894…
HUMAN|HGNC=12407|UniProtKB=P68366	TUBA4A	Tubulin alpha-4A chain;TUBA4A;ortholog	TUBULIN ALPHA-4A CHAIN (PTHR11588:SF53)	tubulin(PC00228)	Homo sapiens	32819;EH37E0572636;EH37E0572637;EH37E0572638;EH37E0572642;EH37E0572643;EH37E0572644;EH37E0572645;EH37E0572646;EH37E0572647;EH37E0572648
HUMAN|HGNC=12851|UniProtKB=P62258	YWHAE	14-3-3 protein epsilon;YWHAE;ortholog	14-3-3 PROTEIN EPSILON (PTHR18860:SF67)	scaffold/adaptor protein(PC00226)	Homo sapiens	23639;23640;76929;EH37E0419142;EH37E0419236;EH37E0419460;EH37E0419471;EH37E0419472;EH37E0419475;EH37E0419484;EH37E0419487;EH37E0419541;EH37E0419560;EH37E0419569
HUMAN|HGNC=25451|UniProtKB=Q1KMD3	HNRNPUL2	Heterogeneous nuclear ribonucleoprotein U-like protein 2;HNRNPUL2	HETEROGENEOUS NUCLEAR RIBONUCLEOPROTEIN U-LIKE PROTEIN 2 (PTHR12381:SF66)		Homo sapiens	11280;11309;EH37E0221640;EH37E0221642;EH37E0221699;EH37E0221719;EH37E0221983;EH37E0222018
HUMAN|HGNC=6513|UniProtKB=Q14847	LASP1	LIM and SH3 domain protein 1;LASP1	LIM AND SH3 DOMAIN PROTEIN 1 (PTHR46218:SF2)		Homo sapiens	24386;24388;77302;EH37E0431958;EH37E0432313;EH37E0432320;EH37E0432332;EH37E0432335;EH37E0432341;EH37E0432342;EH37E0432344;EH37E0432346;EH37E0432361;EH37E0432362;EH37E0432363;EH37E0432364;EH37E0432365;EH37E0432366;EH37E0432367;EH37E0432368;EH37E0432369;EH37E0432370;EH37E0432371;EH37E0432372;EH37E0432373;EH37E0432374;EH37E0432375;EH37E0432376;EH37E0432377;EH37E0432378;EH37E0432393;EH37E0432394;EH37…
HUMAN|HGNC=6400|UniProtKB=Q14974	KPNB1	Importin subunit beta-1;KPNB1	IMPORTIN SUBUNIT BETA-1 (PTHR10527:SF1)	transporter(PC00227)	Homo sapiens	24756;EH37E0436303;EH37E0436304;EH37E0436305;EH37E0436306;EH37E0436307;EH37E0436308;EH37E0436309;EH37E0436310;EH37E0436311;EH37E0436312;EH37E0436313;EH37E0436314
HUMAN|HGNC=412|UniProtKB=P49189	ALDH9A1	4-trimethylaminobutyraldehyde dehydrogenase;ALDH9A1	4-TRIMETHYLAMINOBUTYRALDEHYDE DEHYDROGENASE (PTHR11699:SF228)	dehydrogenase(PC00092)	Homo sapiens	1301;66999;67000;EH37E0120352;EH37E0120353;EH37E0120357;EH37E0120358;EH37E0120359;EH37E0120363;EH37E0120369;EH37E0120372;EH37E0120373;EH37E0120374;EH37E0120375;EH37E0120378;EH37E0120380;EH37E0120383;EH37E0120384;EH37E0120386;EH37E0120387;EH37E0120390;EH37E0120392;EH37E0120394;EH37E0120395;EH37E0120396;EH37E0120397;EH37E0120400;EH37E0120401;EH37E0120402;EH37E0120421;EH37E0120422;EH37E0120425;EH37E…
HUMAN|HGNC=6949|UniProtKB=Q14566	MCM6	DNA replication licensing factor MCM6;MCM6	DNA REPLICATION LICENSING FACTOR MCM6 (PTHR11630:SF73)	DNA metabolism protein(PC00009)	Homo sapiens	30926;30928;30929;30930;30934;30936;30946;30953;30957;30962;30963;30965;79594;79595;79597;79606;79609;79612;EH37E0544734;EH37E0544742;EH37E0544743;EH37E0544746;EH37E0544760;EH37E0544767;EH37E0544771;EH37E0544772;EH37E0544784;EH37E0544788;EH37E0544795;EH37E0544797;EH37E0544798;EH37E0544812;EH37E0544820;EH37E0544823;EH37E0544832;EH37E0544838;EH37E0544839;EH37E0544842;EH37E0544845;EH37E0544846;EH37E…

## Sheet: GOCC
	GO Term	Count	Percentage of gene hits against Total # Genes	Percentage of gene hits against Total # of component hits
1	leaflet of membrane bilayer (GO:0097478)	1	0.025	0.007
2	Z disc (GO:0030018)	1	0.025	0.007
3	sarcomere (GO:0030017)	1	0.025	0.007
4	side of membrane (GO:0098552)	1	0.025	0.007
5	membrane (GO:0016020)	21	0.525	0.146
6	envelope (GO:0031975)	1	0.025	0.007
7	extrinsic component of membrane (GO:0019898)	1	0.025	0.007
8	extracellular space (GO:0005615)	1	0.025	0.007
9	actin filament bundle (GO:0032432)	1	0.025	0.007
10	cell division site (GO:0032153)	1	0.025	0.007
11	cell junction (GO:0030054)	2	0.05	0.014
12	cytoplasm (GO:0005737)	30	0.75	0.208
13	chromatin (GO:0000785)	1	0.025	0.007
14	organelle (GO:0043226)	21	0.525	0.146
15	endomembrane system (GO:0012505)	2	0.05	0.014
16	supramolecular complex (GO:0099080)	5	0.125	0.035
17	I band (GO:0031674)	1	0.025	0.007
18	chromosomal region (GO:0098687)	2	0.05	0.014
19	cytosol (GO:0005829)	8	0.2	0.056
20	intracellular anatomical structure (GO:0005622)	35	0.875	0.243
21	intrinsic component of membrane (GO:0031224)	1	0.025	0.007
22	cell periphery (GO:0071944)	5	0.125	0.035
23	extracellular region (GO:0005576)	1	0.025	0.007

## Sheet: GOMF
	GO Term	Count	Percentage of gene hits against Total # Genes	Percentage of gene hits against total number of cellular component hits
1	translation regulator activity (GO:0045182)	1	0.02	0.02
2	molecular adaptor activity (GO:0060090)	2	0.04	0.04
3	binding (GO:0005488)	21	0.42	0.42
4	structural molecule activity (GO:0005198)	2	0.04	0.04
5	ATP-dependent activity (GO:0140657)	3	0.06	0.06
6	molecular function regulator (GO:0098772)	1	0.02	0.02
7	catalytic activity (GO:0003824)	17	0.34	0.34
8	transporter activity (GO:0005215)	3	0.06	0.06

## Sheet: GOBP
	GO Term	Count	Percentage of gene hits against Total # Genes	Percentage of gene hits against Total # of process hits
1	response to stimulus (GO:0050896)	7	0.14	0.081
2	signaling (GO:0023052)	6	0.12	0.07
3	developmental process (GO:0032502)	1	0.02	0.012
4	cellular process (GO:0009987)	33	0.66	0.384
5	metabolic process (GO:0008152)	16	0.32	0.186
6	biological regulation (GO:0065007)	12	0.24	0.14
7	localization (GO:0051179)	10	0.2	0.116
8	biological adhesion (GO:0022610)	1	0.02	0.012
