# Supplementary material for: The Alarmone Diadenosine Tetraphosphate as a Cosubstrate for Protein AMPylation
Source: Angew Chem Int Ed Engl. 2023 Jan 16;62(8):e202213279. doi: 10.1002/anie.202213279 (PMC10107192; doi:10.1002/anie.202213279)
Supplement: Supplementary file 4 — Supporting Information [file ANIE-62-0-s004.xlsx]

## Sheet: Content
Tab	Content
Content	Summary of information in this table.
Key	Heading annotation information of each DAVID analysis.
DAVID Functional Classification	List of genes uploaded to DAVID's gene list for Homo sapiens including functional classification of each gene according to DAVID database.
GOCC	Analysis of GO terms of N6-pAp4A enriched proteins analyzed by DAVID for Cellular Component.
GOMF	Analysis of GO terms of N6-pAp4A enriched proteins analyzed by DAVID for Molecular Function
GOBP	Analysis of GO terms of N6-pAp4A enriched proteins analyzed by DAVID for Biological Process.

## Sheet: Key
Column Heading	Description
Official_Gene_Symbol	Gene names of identified protein hits
Name	Protein name of identified protein hits
Species	Corresponding species for protein hits
GOterm_BP_Direct	DAVID functional classification of the corresponding protein hit for the GO term biological process
GOterm_CC_Direct	DAVID functional classification of the corresponding protein hit for the GO term cellular component
GOterm_MF_Direct	DAVID functional classification of the corresponding protein hit for the GO term molecular function
Term	Annotation term for proteins and the corresponding groups of biological interpretation
Count	Number of genes of the uploaded gene list annotated with the respective GO term
%	Percentage of genes annotated with the respective GO term over total number of genes in uploaded gene list.
p-value	Modified Fischer Exact p-value for gene-enrichment analysis, p-value = 0 represents perfect enrichment. P-value ≤ 0.05 is considered as strongly enriched in the annotation categories. Default is 0.1.
Genes	List of genes of the uploaded gene list annotated with the respective GO term
List Total	Total number of genes of the uploaded gene list considered for respective GO term analysis
Pop Hits	Number of genes of the whole genome that are annotated with the respective GO term
Pop Total	Total number of genes of the whole genome considered for respective GO term analysis
Fold Enrichment	Ratio of the two proportions: 'Count' over 'List Total' and 'Pop Hits' and 'Pop Total'
Bonferroni	Adjustment of p-values by using the method of Šidák (1967) which is a technique slightly less conservative than Bonferroni.
Benjamini	Adjustment of p-values by using linear step-up method of Benjamini and Hochberg (1995).

## Sheet: DAVID Functional Classification
Official_Gene_Symbol	Name	Species	GOterm_BP_Direct	GOterm_CC_Direct	GOterm_MF_Direct
ATP2A2	ATPase sarcoplasmic/endoplasmic reticulum Ca2+ transporting 2(ATP2A2)	Homo sapiens	GO:0000045~autophagosome assembly,GO:0002026~regulation of the force of heart contraction,GO:0003009~skeletal muscle contraction,GO:0006874~cellular calcium ion homeostasis,GO:0006984~ER-nucleus signaling pathway,GO:0006996~organelle organization,GO:0007155~cell adhesion,GO:0008544~epidermis development,GO:0010460~positive regulation of heart rate,GO:0010882~regulation of cardiac muscle contracti…	GO:0005783~endoplasmic reticulum,GO:0005789~endoplasmic reticulum membrane,GO:0005887~integral component of plasma membrane,GO:0012506~vesicle membrane,GO:0014801~longitudinal sarcoplasmic reticulum,GO:0016020~membrane,GO:0016021~integral component of membrane,GO:0016529~sarcoplasmic reticulum,GO:0031095~platelet dense tubular network membrane,GO:0031234~extrinsic component of cytoplasmic side of…	GO:0005388~calcium-transporting ATPase activity,GO:0005509~calcium ion binding,GO:0005515~protein binding,GO:0005524~ATP binding,GO:0008022~protein C-terminus binding,GO:0008553~hydrogen-exporting ATPase activity, phosphorylative mechanism,GO:0015662~ATPase activity, coupled to transmembrane movement of ions, phosphorylative mechanism,GO:0019899~enzyme binding,GO:0031775~lutropin-choriogonadotrop…
BUB3	BUB3 mitotic checkpoint protein(BUB3)	Homo sapiens	GO:0000070~mitotic sister chromatid segregation,GO:0007094~mitotic spindle assembly checkpoint,GO:0008608~attachment of spindle microtubules to kinetochore,GO:0034501~protein localization to kinetochore,GO:0051301~cell division,GO:0051321~meiotic cell cycle,GO:0051444~negative regulation of ubiquitin-protein transferase activity,	GO:0000776~kinetochore,GO:0005654~nucleoplasm,GO:0005829~cytosol,GO:0033597~mitotic checkpoint complex,GO:1990298~bub1-bub3 complex,	GO:0005515~protein binding,GO:0043130~ubiquitin binding,
COPB1	COPI coat complex subunit beta 1(COPB1)	Homo sapiens	GO:0006886~intracellular protein transport,GO:0006888~ER to Golgi vesicle-mediated transport,GO:0006891~intra-Golgi vesicle-mediated transport,GO:0016192~vesicle-mediated transport,	GO:0000139~Golgi membrane,GO:0005789~endoplasmic reticulum membrane,GO:0005793~endoplasmic reticulum-Golgi intermediate compartment,GO:0005794~Golgi apparatus,GO:0005798~Golgi-associated vesicle,GO:0005829~cytosol,GO:0005886~plasma membrane,GO:0016020~membrane,GO:0030117~membrane coat,GO:0030126~COPI vesicle coat,GO:0030133~transport vesicle,GO:0030667~secretory granule membrane,GO:0043231~intrac…	GO:0005198~structural molecule activity,GO:0005515~protein binding,
DDX5	DEAD-box helicase 5(DDX5)	Homo sapiens	GO:0000122~negative regulation of transcription from RNA polymerase II promoter,GO:0000380~alternative mRNA splicing, via spliceosome,GO:0000381~regulation of alternative mRNA splicing, via spliceosome,GO:0000398~mRNA splicing, via spliceosome,GO:0000956~nuclear-transcribed mRNA catabolic process,GO:0001837~epithelial to mesenchymal transition,GO:0006357~regulation of transcription from RNA polym…	GO:0005634~nucleus,GO:0005654~nucleoplasm,GO:0005681~spliceosomal complex,GO:0005730~nucleolus,GO:0005737~cytoplasm,GO:0005829~cytosol,GO:0016020~membrane,GO:0070062~extracellular exosome,GO:0071013~catalytic step 2 spliceosome,GO:1990904~ribonucleoprotein complex,	GO:0003676~nucleic acid binding,GO:0003723~RNA binding,GO:0003724~RNA helicase activity,GO:0003730~mRNA 3'-UTR binding,GO:0005515~protein binding,GO:0005516~calmodulin binding,GO:0005524~ATP binding,GO:0016787~hydrolase activity,GO:0016887~ATPase activity,GO:0019899~enzyme binding,GO:0035500~MH2 domain binding,GO:0036002~pre-mRNA binding,GO:0043021~ribonucleoprotein complex binding,GO:0046332~SMA…
ERH	ERH mRNA splicing and mitosis factor(ERH)	Homo sapiens	GO:0006139~nucleobase-containing compound metabolic process,GO:0006213~pyrimidine nucleoside metabolic process,GO:0007049~cell cycle,	GO:0005634~nucleus,GO:0030496~midbody,GO:0034709~methylosome,	GO:0003723~RNA binding,GO:0005515~protein binding,GO:0008327~methyl-CpG binding,
GNB2	G protein subunit beta 2(GNB2)	Homo sapiens	GO:0007165~signal transduction,GO:0007186~G-protein coupled receptor signaling pathway,	GO:0005615~extracellular space,GO:0005737~cytoplasm,GO:0005765~lysosomal membrane,GO:0005829~cytosol,GO:0005834~heterotrimeric G-protein complex,GO:0005925~focal adhesion,GO:0016020~membrane,GO:0031982~vesicle,GO:0032991~macromolecular complex,GO:0044297~cell body,GO:0048471~perinuclear region of cytoplasm,GO:0070062~extracellular exosome,	GO:0003924~GTPase activity,GO:0005246~calcium channel regulator activity,GO:0005515~protein binding,GO:0030159~receptor signaling complex scaffold activity,GO:0031682~G-protein gamma-subunit binding,GO:0044877~macromolecular complex binding,GO:0051020~GTPase binding,
HNRNPUL2-BSCL2	HNRNPUL2-BSCL2 readthrough (NMD candidate)(HNRNPUL2-BSCL2)	Homo sapiens		GO:0005634~nucleus,
LASP1	LIM and SH3 protein 1(LASP1)	Homo sapiens	GO:0006811~ion transport,GO:0034220~ion transmembrane transport,	GO:0005737~cytoplasm,GO:0005925~focal adhesion,GO:0030864~cortical actin cytoskeleton,	GO:0003779~actin binding,GO:0005515~protein binding,GO:0015075~ion transmembrane transporter activity,GO:0045296~cadherin binding,GO:0046872~metal ion binding,GO:0051015~actin filament binding,
RTCA	RNA 3'-terminal phosphate cyclase(RTCA)	Homo sapiens	GO:0006396~RNA processing,	GO:0005634~nucleus,GO:0005654~nucleoplasm,	GO:0003723~RNA binding,GO:0003963~RNA-3'-phosphate cyclase activity,GO:0005524~ATP binding,
ARHGDIA	Rho GDP dissociation inhibitor alpha(ARHGDIA)	Homo sapiens	GO:0007162~negative regulation of cell adhesion,GO:0007266~Rho protein signal transduction,GO:0008360~regulation of cell shape,GO:0030336~negative regulation of cell migration,GO:0032880~regulation of protein localization,GO:0035023~regulation of Rho protein signal transduction,GO:0043066~negative regulation of apoptotic process,GO:0050790~regulation of catalytic activity,GO:0071260~cellular resp…	GO:0001772~immunological synapse,GO:0005615~extracellular space,GO:0005634~nucleus,GO:0005737~cytoplasm,GO:0005829~cytosol,GO:0005856~cytoskeleton,GO:0016020~membrane,GO:0045202~synapse,GO:0070062~extracellular exosome,	GO:0005094~Rho GDP-dissociation inhibitor activity,GO:0005096~GTPase activator activity,GO:0005504~fatty acid binding,GO:0005515~protein binding,GO:0019901~protein kinase binding,GO:0031267~small GTPase binding,GO:0051879~Hsp90 protein binding,
SARNP	SAP domain containing ribonucleoprotein(SARNP)	Homo sapiens	GO:0000122~negative regulation of transcription from RNA polymerase II promoter,GO:0006406~mRNA export from nucleus,GO:0006417~regulation of translation,GO:0016973~poly(A)+ mRNA export from nucleus,	GO:0000346~transcription export complex,GO:0005634~nucleus,GO:0005654~nucleoplasm,GO:0016607~nuclear speck,GO:0036464~cytoplasmic ribonucleoprotein granule,	GO:0003677~DNA binding,GO:0003682~chromatin binding,GO:0003723~RNA binding,GO:0005515~protein binding,
UGDH	UDP-glucose 6-dehydrogenase(UGDH)	Homo sapiens	GO:0001702~gastrulation with mouth forming second,GO:0005975~carbohydrate metabolic process,GO:0006024~glycosaminoglycan biosynthetic process,GO:0006065~UDP-glucuronate biosynthetic process,GO:0015012~heparan sulfate proteoglycan biosynthetic process,GO:0030206~chondroitin sulfate biosynthetic process,GO:0034214~protein hexamerization,GO:0048666~neuron development,	GO:0005634~nucleus,GO:0005654~nucleoplasm,GO:0005829~cytosol,GO:0070062~extracellular exosome,	GO:0003979~UDP-glucose 6-dehydrogenase activity,GO:0042802~identical protein binding,GO:0051287~NAD binding,
ALDH9A1	aldehyde dehydrogenase 9 family member A1(ALDH9A1)	Homo sapiens	GO:0006081~cellular aldehyde metabolic process,GO:0042136~neurotransmitter biosynthetic process,GO:0042445~hormone metabolic process,GO:0045329~carnitine biosynthetic process,GO:0051289~protein homotetramerization,	GO:0005737~cytoplasm,GO:0005829~cytosol,GO:0070062~extracellular exosome,	GO:0004029~aldehyde dehydrogenase (NAD) activity,GO:0019145~aminobutyraldehyde dehydrogenase activity,GO:0033737~1-pyrroline dehydrogenase activity,GO:0043878~glyceraldehyde-3-phosphate dehydrogenase (NAD+) (non-phosphorylating) activity,GO:0047105~4-trimethylammoniobutyraldehyde dehydrogenase activity,
AKR1B1	aldo-keto reductase family 1 member B(AKR1B1)	Homo sapiens	GO:0001523~retinoid metabolic process,GO:0001894~tissue homeostasis,GO:0002070~epithelial cell maturation,GO:0003091~renal water homeostasis,GO:0005975~carbohydrate metabolic process,GO:0005996~monosaccharide metabolic process,GO:0006061~sorbitol biosynthetic process,GO:0006693~prostaglandin metabolic process,GO:0006700~C21-steroid hormone biosynthetic process,GO:0009414~response to water depriva…	GO:0005615~extracellular space,GO:0005654~nucleoplasm,GO:0005829~cytosol,GO:0032838~cell projection cytoplasm,GO:0033010~paranodal junction,GO:0042629~mast cell granule,GO:0043220~Schmidt-Lanterman incisure,GO:0048471~perinuclear region of cytoplasm,GO:0070062~extracellular exosome,GO:0097454~Schwann cell microvillus,	GO:0001758~retinal dehydrogenase activity,GO:0004032~alditol:NADP+ 1-oxidoreductase activity,GO:0005515~protein binding,GO:0009055~electron carrier activity,GO:0018505~cis-1,2-dihydro-1,2-dihydroxynaphthalene dehydrogenase activity,GO:0036130~prostaglandin H2 endoperoxidase reductase activity,GO:0043795~glyceraldehyde oxidoreductase activity,GO:0047655~allyl-alcohol dehydrogenase activity,GO:0047…
ANXA2P2	annexin A2 pseudogene 2(ANXA2P2)	Homo sapiens	GO:0043086~negative regulation of catalytic activity,GO:0070588~calcium ion transmembrane transport,	GO:0005604~basement membrane,GO:0005615~extracellular space,GO:0005634~nucleus,GO:0005737~cytoplasm,GO:0005886~plasma membrane,GO:0031982~vesicle,GO:0042470~melanosome,GO:0070062~extracellular exosome,	GO:0001786~phosphatidylserine binding,GO:0002020~protease binding,GO:0005262~calcium channel activity,GO:0005509~calcium ion binding,GO:0005544~calcium-dependent phospholipid binding,GO:0005546~phosphatidylinositol-4,5-bisphosphate binding,GO:0008092~cytoskeletal protein binding,GO:0019834~phospholipase A2 inhibitor activity,GO:0046790~virion binding,
ANXA2	annexin A2(ANXA2)	Homo sapiens	GO:0001525~angiogenesis,GO:0001765~membrane raft assembly,GO:0001921~positive regulation of receptor recycling,GO:0001934~positive regulation of protein phosphorylation,GO:0002091~negative regulation of receptor internalization,GO:0006900~membrane budding,GO:0007589~body fluid secretion,GO:0010756~positive regulation of plasminogen activation,GO:0010951~negative regulation of endopeptidase activi…	GO:0001726~ruffle,GO:0005576~extracellular region,GO:0005604~basement membrane,GO:0005615~extracellular space,GO:0005634~nucleus,GO:0005737~cytoplasm,GO:0005765~lysosomal membrane,GO:0005768~endosome,GO:0005769~early endosome,GO:0005811~lipid particle,GO:0005829~cytosol,GO:0005886~plasma membrane,GO:0005912~adherens junction,GO:0005938~cell cortex,GO:0009986~cell surface,GO:0016020~membrane,GO:00…	GO:0001786~phosphatidylserine binding,GO:0002020~protease binding,GO:0003723~RNA binding,GO:0004859~phospholipase inhibitor activity,GO:0004867~serine-type endopeptidase inhibitor activity,GO:0005262~calcium channel activity,GO:0005509~calcium ion binding,GO:0005515~protein binding,GO:0005544~calcium-dependent phospholipid binding,GO:0005546~phosphatidylinositol-4,5-bisphosphate binding,GO:000809…
CBX3	chromobox 3(CBX3)	Homo sapiens	GO:0000122~negative regulation of transcription from RNA polymerase II promoter,GO:0006325~chromatin organization,GO:0006338~chromatin remodeling,GO:0006974~cellular response to DNA damage stimulus,GO:0031507~heterochromatin assembly,GO:0045892~negative regulation of transcription, DNA-templated,GO:0048511~rhythmic process,GO:0071549~cellular response to dexamethasone stimulus,	GO:0000775~chromosome, centromeric region,GO:0000779~condensed chromosome, centromeric region,GO:0000781~chromosome, telomeric region,GO:0000785~chromatin,GO:0000791~euchromatin,GO:0000792~heterochromatin,GO:0005634~nucleus,GO:0005635~nuclear envelope,GO:0005637~nuclear inner membrane,GO:0005654~nucleoplasm,GO:0005721~pericentric heterochromatin,GO:0005819~spindle,GO:0035985~senescence-associated…	GO:0001221~transcription cofactor binding,GO:0003682~chromatin binding,GO:0005515~protein binding,GO:0019899~enzyme binding,GO:0019904~protein domain specific binding,GO:0035064~methylated histone binding,GO:0042802~identical protein binding,GO:1990226~histone methyltransferase binding,
CLTC	clathrin heavy chain(CLTC)	Homo sapiens	GO:0000278~mitotic cell cycle,GO:0001649~osteoblast differentiation,GO:0006886~intracellular protein transport,GO:0006898~receptor-mediated endocytosis,GO:0006914~autophagy,GO:0016192~vesicle-mediated transport,GO:0031623~receptor internalization,GO:0033572~transferrin transport,GO:0042147~retrograde transport, endosome to Golgi,GO:0048268~clathrin coat assembly,GO:0051301~cell division,GO:006023…	GO:0005764~lysosome,GO:0005768~endosome,GO:0005819~spindle,GO:0005829~cytosol,GO:0005886~plasma membrane,GO:0005925~focal adhesion,GO:0016020~membrane,GO:0030118~clathrin coat,GO:0030130~clathrin coat of trans-Golgi network vesicle,GO:0030132~clathrin coat of coated pit,GO:0030136~clathrin-coated vesicle,GO:0030669~clathrin-coated endocytic vesicle membrane,GO:0031523~Myb complex,GO:0032588~trans…	GO:0003723~RNA binding,GO:0003725~double-stranded RNA binding,GO:0005198~structural molecule activity,GO:0005515~protein binding,GO:0019901~protein kinase binding,GO:0032051~clathrin light chain binding,GO:0050750~low-density lipoprotein particle receptor binding,GO:0097718~disordered domain specific binding,GO:1990381~ubiquitin-specific protease binding,
CSRP1	cysteine and glycine rich protein 1(CSRP1)	Homo sapiens	GO:0030036~actin cytoskeleton organization,GO:0045214~sarcomere organization,GO:0060537~muscle tissue development,GO:0070527~platelet aggregation,	GO:0005634~nucleus,GO:0005737~cytoplasm,GO:0005925~focal adhesion,GO:0030018~Z disc,GO:0070062~extracellular exosome,	GO:0003723~RNA binding,GO:0005515~protein binding,GO:0008270~zinc ion binding,GO:0008307~structural constituent of muscle,GO:0042805~actinin binding,GO:0046872~metal ion binding,
DSG1	desmoglein 1(DSG1)	Homo sapiens	GO:0007043~cell-cell junction assembly,GO:0007156~homophilic cell adhesion via plasma membrane adhesion molecules,GO:0016339~calcium-dependent cell-cell adhesion via plasma membrane cell adhesion molecules,GO:0032570~response to progesterone,GO:0050821~protein stabilization,GO:0060135~maternal process involved in female pregnancy,GO:0098609~cell-cell adhesion,	GO:0001533~cornified envelope,GO:0005829~cytosol,GO:0005886~plasma membrane,GO:0005911~cell-cell junction,GO:0009898~cytoplasmic side of plasma membrane,GO:0016021~integral component of membrane,GO:0016324~apical plasma membrane,GO:0016328~lateral plasma membrane,GO:0030057~desmosome,GO:0101003~ficolin-1-rich granule membrane,	GO:0005509~calcium ion binding,GO:0005515~protein binding,GO:0015643~toxic substance binding,GO:0045295~gamma-catenin binding,
ECI1	enoyl-CoA delta isomerase 1(ECI1)	Homo sapiens	GO:0006635~fatty acid beta-oxidation,	GO:0005739~mitochondrion,GO:0005759~mitochondrial matrix,	GO:0003824~catalytic activity,GO:0004165~dodecenoyl-CoA delta-isomerase activity,GO:0004300~enoyl-CoA hydratase activity,GO:0016853~isomerase activity,GO:0016863~intramolecular oxidoreductase activity, transposing C=C bonds,
EIF3D	eukaryotic translation initiation factor 3 subunit D(EIF3D)	Homo sapiens	GO:0001732~formation of cytoplasmic translation initiation complex,GO:0002191~cap-dependent translational initiation,GO:0006413~translational initiation,GO:0045727~positive regulation of translation,GO:0075522~IRES-dependent viral translational initiation,GO:0075525~viral translational termination-reinitiation,GO:1902416~positive regulation of mRNA binding,	GO:0005829~cytosol,GO:0005852~eukaryotic translation initiation factor 3 complex,GO:0016020~membrane,GO:0016282~eukaryotic 43S preinitiation complex,GO:0033290~eukaryotic 48S preinitiation complex,GO:0071541~eukaryotic translation initiation factor 3 complex, eIF3m,	GO:0003723~RNA binding,GO:0003743~translation initiation factor activity,GO:0005515~protein binding,GO:0098808~mRNA cap binding,
EPRS1	glutamyl-prolyl-tRNA synthetase 1(EPRS1)	Homo sapiens	GO:0006418~tRNA aminoacylation for protein translation,GO:0006424~glutamyl-tRNA aminoacylation,GO:0006433~prolyl-tRNA aminoacylation,GO:0017148~negative regulation of translation,GO:0032869~cellular response to insulin stimulus,GO:0065003~macromolecular complex assembly,GO:0071346~cellular response to interferon-gamma,	GO:0005737~cytoplasm,GO:0005829~cytosol,GO:0005886~plasma membrane,GO:0016020~membrane,GO:0017101~aminoacyl-tRNA synthetase multienzyme complex,GO:0097452~GAIT complex,GO:1990904~ribonucleoprotein complex,	GO:0004818~glutamate-tRNA ligase activity,GO:0004827~proline-tRNA ligase activity,GO:0005515~protein binding,GO:0005524~ATP binding,GO:0008270~zinc ion binding,GO:0035613~RNA stem-loop binding,GO:0042802~identical protein binding,GO:0042803~protein homodimerization activity,GO:0051020~GTPase binding,
HNRNPK	heterogeneous nuclear ribonucleoprotein K(HNRNPK)	Homo sapiens	GO:0000398~mRNA splicing, via spliceosome,GO:0006357~regulation of transcription from RNA polymerase II promoter,GO:0006396~RNA processing,GO:0007165~signal transduction,GO:0010468~regulation of gene expression,GO:0010988~regulation of low-density lipoprotein particle clearance,GO:0043066~negative regulation of apoptotic process,GO:0045892~negative regulation of transcription, DNA-templated,GO:00…	GO:0000785~chromatin,GO:0002102~podosome,GO:0005634~nucleus,GO:0005654~nucleoplasm,GO:0005681~spliceosomal complex,GO:0005737~cytoplasm,GO:0005925~focal adhesion,GO:0010494~cytoplasmic stress granule,GO:0016020~membrane,GO:0042995~cell projection,GO:0070062~extracellular exosome,GO:0071013~catalytic step 2 spliceosome,GO:1990904~ribonucleoprotein complex,	GO:0003677~DNA binding,GO:0003723~RNA binding,GO:0003729~mRNA binding,GO:0005515~protein binding,GO:0019904~protein domain specific binding,GO:0042802~identical protein binding,GO:0045296~cadherin binding,
HNRNPUL2	heterogeneous nuclear ribonucleoprotein U like 2(HNRNPUL2)	Homo sapiens		GO:0005634~nucleus,GO:0005654~nucleoplasm,GO:0016020~membrane,GO:0016021~integral component of membrane,	GO:0003723~RNA binding,
IDH3A	isocitrate dehydrogenase (NAD(+)) 3 catalytic subunit alpha(IDH3A)	Homo sapiens	GO:0005975~carbohydrate metabolic process,GO:0006099~tricarboxylic acid cycle,GO:0006102~isocitrate metabolic process,	GO:0005634~nucleus,GO:0005739~mitochondrion,GO:0005759~mitochondrial matrix,GO:0005962~mitochondrial isocitrate dehydrogenase complex (NAD+),	GO:0000287~magnesium ion binding,GO:0004449~isocitrate dehydrogenase (NAD+) activity,GO:0005515~protein binding,GO:0016616~oxidoreductase activity, acting on the CH-OH group of donors, NAD or NADP as acceptor,GO:0051287~NAD binding,
KPNB1	karyopherin subunit beta 1(KPNB1)	Homo sapiens	GO:0006404~RNA import into nucleus,GO:0006606~protein import into nucleus,GO:0006607~NLS-bearing protein import into nucleus,GO:0006610~ribosomal protein import into nucleus,GO:0007079~mitotic chromosome movement towards spindle pole,GO:0007080~mitotic metaphase plate congression,GO:0030953~astral microtubule organization,GO:0031291~Ran protein signal transduction,GO:0040001~establishment of mito…	GO:0005576~extracellular region,GO:0005634~nucleus,GO:0005635~nuclear envelope,GO:0005643~nuclear pore,GO:0005654~nucleoplasm,GO:0005737~cytoplasm,GO:0005829~cytosol,GO:0010494~cytoplasmic stress granule,GO:0016020~membrane,GO:0031965~nuclear membrane,GO:0035580~specific granule lumen,GO:0042564~NLS-dependent protein nuclear import complex,GO:0070062~extracellular exosome,GO:0071782~endoplasmic r…	GO:0003723~RNA binding,GO:0005515~protein binding,GO:0008139~nuclear localization sequence binding,GO:0008270~zinc ion binding,GO:0019899~enzyme binding,GO:0019904~protein domain specific binding,GO:0031267~small GTPase binding,GO:0051879~Hsp90 protein binding,GO:0061608~nuclear import signal receptor activity,GO:0061676~importin-alpha family protein binding,
KPRP	keratinocyte proline rich protein(KPRP)	Homo sapiens		GO:0005737~cytoplasm,GO:0070062~extracellular exosome,	GO:0005515~protein binding,
KTN1	kinectin 1(KTN1)	Homo sapiens	GO:0007018~microtubule-based movement,GO:0015031~protein transport,	GO:0005783~endoplasmic reticulum,GO:0005788~endoplasmic reticulum lumen,GO:0005789~endoplasmic reticulum membrane,GO:0005887~integral component of plasma membrane,GO:0016020~membrane,GO:0016021~integral component of membrane,GO:0030176~integral component of endoplasmic reticulum membrane,	GO:0003723~RNA binding,GO:0005515~protein binding,GO:0019894~kinesin binding,GO:0045296~cadherin binding,
MTHFD1L	methylenetetrahydrofolate dehydrogenase (NADP+ dependent) 1 like(MTHFD1L)	Homo sapiens	GO:0001843~neural tube closure,GO:0006730~one-carbon metabolic process,GO:0006760~folic acid-containing compound metabolic process,GO:0009257~10-formyltetrahydrofolate biosynthetic process,GO:0015942~formate metabolic process,GO:0035999~tetrahydrofolate interconversion,GO:0048702~embryonic neurocranium morphogenesis,GO:0048703~embryonic viscerocranium morphogenesis,	GO:0005739~mitochondrion,GO:0005759~mitochondrial matrix,GO:0005829~cytosol,GO:0016020~membrane,	GO:0004329~formate-tetrahydrofolate ligase activity,GO:0004488~methylenetetrahydrofolate dehydrogenase (NADP+) activity,GO:0005524~ATP binding,GO:0042803~protein homodimerization activity,
MTHFD1	methylenetetrahydrofolate dehydrogenase, cyclohydrolase and formyltetrahydrofolate synthetase 1(MTHFD1)	Homo sapiens	GO:0000105~histidine biosynthetic process,GO:0001843~neural tube closure,GO:0006164~purine nucleotide biosynthetic process,GO:0006555~methionine metabolic process,GO:0006730~one-carbon metabolic process,GO:0007507~heart development,GO:0009069~serine family amino acid metabolic process,GO:0009070~serine family amino acid biosynthetic process,GO:0009086~methionine biosynthetic process,GO:0009257~10…	GO:0005739~mitochondrion,GO:0005829~cytosol,GO:0016020~membrane,GO:0070062~extracellular exosome,	GO:0004329~formate-tetrahydrofolate ligase activity,GO:0004477~methenyltetrahydrofolate cyclohydrolase activity,GO:0004486~methylenetetrahydrofolate dehydrogenase [NAD(P)+] activity,GO:0004487~methylenetetrahydrofolate dehydrogenase (NAD+) activity,GO:0004488~methylenetetrahydrofolate dehydrogenase (NADP+) activity,GO:0005515~protein binding,GO:0005524~ATP binding,
MCM6	minichromosome maintenance complex component 6(MCM6)	Homo sapiens	GO:0000727~double-strand break repair via break-induced replication,GO:0006260~DNA replication,GO:0006267~pre-replicative complex assembly involved in nuclear cell cycle DNA replication,GO:0006268~DNA unwinding involved in DNA replication,GO:0006270~DNA replication initiation,GO:0007049~cell cycle,GO:1902969~mitotic DNA replication,	GO:0000781~chromosome, telomeric region,GO:0005634~nucleus,GO:0005654~nucleoplasm,GO:0005694~chromosome,GO:0042555~MCM complex,GO:0071162~CMG complex,	GO:0003677~DNA binding,GO:0003678~DNA helicase activity,GO:0003688~DNA replication origin binding,GO:0003697~single-stranded DNA binding,GO:0005515~protein binding,GO:0005524~ATP binding,GO:0016887~ATPase activity,GO:0017116~single-stranded DNA-dependent ATP-dependent DNA helicase activity,GO:0042802~identical protein binding,GO:1990518~single-stranded DNA-dependent ATP-dependent 3'-5' DNA helica…
PHGDH	phosphoglycerate dehydrogenase(PHGDH)	Homo sapiens	GO:0006541~glutamine metabolic process,GO:0006544~glycine metabolic process,GO:0006564~L-serine biosynthetic process,GO:0006566~threonine metabolic process,GO:0007420~brain development,GO:0009448~gamma-aminobutyric acid metabolic process,GO:0010468~regulation of gene expression,GO:0019530~taurine metabolic process,GO:0021510~spinal cord development,GO:0021782~glial cell development,GO:0021915~neu…	GO:0005829~cytosol,GO:0070062~extracellular exosome,	GO:0004617~phosphoglycerate dehydrogenase activity,GO:0009055~electron carrier activity,GO:0016491~oxidoreductase activity,GO:0016616~oxidoreductase activity, acting on the CH-OH group of donors, NAD or NADP as acceptor,GO:0030060~L-malate dehydrogenase activity,GO:0051287~NAD binding,
PLS3	plastin 3(PLS3)	Homo sapiens	GO:0051017~actin filament bundle assembly,GO:0051639~actin filament network formation,GO:0060348~bone development,	GO:0005737~cytoplasm,GO:0005829~cytosol,GO:0005884~actin filament,GO:0005886~plasma membrane,GO:0032432~actin filament bundle,	GO:0005509~calcium ion binding,GO:0051015~actin filament binding,
GALNT2	polypeptide N-acetylgalactosaminyltransferase 2(GALNT2)	Homo sapiens	GO:0006486~protein glycosylation,GO:0006493~protein O-linked glycosylation,GO:0016266~O-glycan processing,GO:0018242~protein O-linked glycosylation via serine,GO:0018243~protein O-linked glycosylation via threonine,GO:0051604~protein maturation,	GO:0000139~Golgi membrane,GO:0005576~extracellular region,GO:0005789~endoplasmic reticulum membrane,GO:0005794~Golgi apparatus,GO:0005795~Golgi stack,GO:0016020~membrane,GO:0016021~integral component of membrane,GO:0030173~integral component of Golgi membrane,GO:0032580~Golgi cisterna membrane,GO:0048471~perinuclear region of cytoplasm,	GO:0004653~polypeptide N-acetylgalactosaminyltransferase activity,GO:0005515~protein binding,GO:0030145~manganese ion binding,GO:0030246~carbohydrate binding,GO:0046872~metal ion binding,
PA2G4	proliferation-associated 2G4(PA2G4)	Homo sapiens	GO:0006364~rRNA processing,GO:0006417~regulation of translation,GO:0043066~negative regulation of apoptotic process,GO:0045597~positive regulation of cell differentiation,GO:0045892~negative regulation of transcription, DNA-templated,	GO:0005576~extracellular region,GO:0005634~nucleus,GO:0005730~nucleolus,GO:0005737~cytoplasm,GO:0016020~membrane,GO:0035578~azurophil granule lumen,GO:0070062~extracellular exosome,	GO:0003676~nucleic acid binding,GO:0003714~transcription corepressor activity,GO:0003723~RNA binding,GO:0005515~protein binding,GO:0031625~ubiquitin protein ligase binding,
PTGES3	prostaglandin E synthase 3(PTGES3)	Homo sapiens	GO:0000723~telomere maintenance,GO:0001516~prostaglandin biosynthetic process,GO:0005978~glycogen biosynthetic process,GO:0006457~protein folding,GO:0007004~telomere maintenance via telomerase,GO:0007165~signal transduction,GO:0008283~cell proliferation,GO:0019371~cyclooxygenase pathway,GO:0042327~positive regulation of phosphorylation,GO:0042921~glucocorticoid receptor signaling pathway,GO:00435…	GO:0000781~chromosome, telomeric region,GO:0005634~nucleus,GO:0005654~nucleoplasm,GO:0005697~telomerase holoenzyme complex,GO:0005829~cytosol,GO:0032991~macromolecular complex,GO:0101031~chaperone complex,	GO:0003720~telomerase activity,GO:0005515~protein binding,GO:0050220~prostaglandin-E synthase activity,GO:0051082~unfolded protein binding,GO:0051087~chaperone binding,GO:0051879~Hsp90 protein binding,GO:0070182~DNA polymerase binding,
RCC2	regulator of chromosome condensation 2(RCC2)	Homo sapiens	GO:0007049~cell cycle,GO:0007229~integrin-mediated signaling pathway,GO:0010762~regulation of fibroblast migration,GO:0010971~positive regulation of G2/M transition of mitotic cell cycle,GO:0030334~regulation of cell migration,GO:0034260~negative regulation of GTPase activity,GO:0045184~establishment of protein localization,GO:0048041~focal adhesion assembly,GO:0051301~cell division,GO:0051895~ne…	GO:0005634~nucleus,GO:0005730~nucleolus,GO:0005829~cytosol,GO:0005874~microtubule,GO:0005886~plasma membrane,GO:0016020~membrane,GO:0030496~midbody,GO:0031901~early endosome membrane,GO:0034506~chromosome, centromeric core domain,GO:1990023~mitotic spindle midzone,	GO:0003723~RNA binding,GO:0005085~guanyl-nucleotide exchange factor activity,GO:0005515~protein binding,GO:0008017~microtubule binding,GO:0019901~protein kinase binding,GO:0019904~protein domain specific binding,GO:0031267~small GTPase binding,
SEPTIN7	septin 7(SEPTIN7)	Homo sapiens	GO:0007283~spermatogenesis,GO:0016476~regulation of embryonic cell shape,GO:0030154~cell differentiation,GO:0034613~cellular protein localization,GO:0060271~cilium assembly,GO:0061640~cytoskeleton-dependent cytokinesis,GO:1902857~positive regulation of non-motile cilium assembly,	GO:0000776~kinetochore,GO:0001725~stress fiber,GO:0005634~nucleus,GO:0005819~spindle,GO:0005829~cytosol,GO:0005856~cytoskeleton,GO:0005930~axoneme,GO:0005940~septin ring,GO:0015630~microtubule cytoskeleton,GO:0016324~apical plasma membrane,GO:0030496~midbody,GO:0031105~septin complex,GO:0031514~motile cilium,GO:0032153~cell division site,GO:0032154~cleavage furrow,GO:0070062~extracellular exosome…	GO:0003924~GTPase activity,GO:0005198~structural molecule activity,GO:0005515~protein binding,GO:0005525~GTP binding,GO:0042802~identical protein binding,GO:0045296~cadherin binding,GO:0060090~binding, bridging,
SSB	small RNA binding exonuclease protection factor La(SSB)	Homo sapiens	GO:0001682~tRNA 5'-leader removal,GO:0006396~RNA processing,GO:0006400~tRNA modification,GO:0006409~tRNA export from nucleus,GO:0008033~tRNA processing,GO:0008334~histone mRNA metabolic process,GO:0042780~tRNA 3'-end processing,GO:0071045~nuclear histone mRNA catabolic process,GO:0075522~IRES-dependent viral translational initiation,GO:1903608~protein localization to cytoplasmic stress granule,	GO:0000781~chromosome, telomeric region,GO:0005634~nucleus,GO:0005737~cytoplasm,GO:1990904~ribonucleoprotein complex,	GO:0000049~tRNA binding,GO:0003723~RNA binding,GO:0003729~mRNA binding,GO:0005515~protein binding,GO:0008266~poly(U) RNA binding,GO:1990825~sequence-specific mRNA binding,
SF3B2	splicing factor 3b subunit 2(SF3B2)	Homo sapiens	GO:0000398~mRNA splicing, via spliceosome,GO:0006397~mRNA processing,GO:0008380~RNA splicing,	GO:0005634~nucleus,GO:0005654~nucleoplasm,GO:0005681~spliceosomal complex,GO:0005684~U2-type spliceosomal complex,GO:0005686~U2 snRNP,GO:0005689~U12-type spliceosomal complex,GO:0016607~nuclear speck,GO:0071005~U2-type precatalytic spliceosome,GO:0071011~precatalytic spliceosome,GO:0071013~catalytic step 2 spliceosome,	GO:0003723~RNA binding,GO:0005515~protein binding,
SUCLG1	succinate-CoA ligase GDP/ADP-forming subunit alpha(SUCLG1)	Homo sapiens	GO:0006099~tricarboxylic acid cycle,	GO:0005739~mitochondrion,GO:0005759~mitochondrial matrix,GO:0009361~succinate-CoA ligase complex (ADP-forming),GO:0045244~succinate-CoA ligase complex (GDP-forming),	GO:0000166~nucleotide binding,GO:0003723~RNA binding,GO:0004775~succinate-CoA ligase (ADP-forming) activity,GO:0004776~succinate-CoA ligase (GDP-forming) activity,GO:0005515~protein binding,
TCP1	t-complex 1(TCP1)	Homo sapiens	GO:0006457~protein folding,GO:0007021~tubulin complex assembly,GO:0007339~binding of sperm to zona pellucida,GO:0032212~positive regulation of telomere maintenance via telomerase,GO:0044053~translocation of peptides or proteins into host cell cytoplasm,GO:0050821~protein stabilization,GO:0051973~positive regulation of telomerase activity,GO:0061077~chaperone-mediated protein folding,GO:0090666~sc…	GO:0000242~pericentriolar material,GO:0000792~heterochromatin,GO:0001669~acrosomal vesicle,GO:0002199~zona pellucida receptor complex,GO:0005794~Golgi apparatus,GO:0005813~centrosome,GO:0005829~cytosol,GO:0005832~chaperonin-containing T-complex,GO:0005874~microtubule,GO:0044297~cell body,GO:0070062~extracellular exosome,	GO:0003723~RNA binding,GO:0005515~protein binding,GO:0005524~ATP binding,GO:0016887~ATPase activity,GO:0031625~ubiquitin protein ligase binding,GO:0044183~protein binding involved in protein folding,GO:0051082~unfolded protein binding,
TXNRD1	thioredoxin reductase 1(TXNRD1)	Homo sapiens	GO:0001707~mesoderm formation,GO:0007165~signal transduction,GO:0008283~cell proliferation,GO:0045454~cell redox homeostasis,GO:0098869~cellular oxidant detoxification,	GO:0001650~fibrillar center,GO:0005654~nucleoplasm,GO:0005737~cytoplasm,GO:0005739~mitochondrion,GO:0005829~cytosol,GO:0070062~extracellular exosome,	GO:0004791~thioredoxin-disulfide reductase activity,GO:0005515~protein binding,GO:0016491~oxidoreductase activity,GO:0016668~oxidoreductase activity, acting on a sulfur group of donors, NAD(P) as acceptor,GO:0050660~flavin adenine dinucleotide binding,GO:0097573~glutathione oxidoreductase activity,
TAGLN	transgelin(TAGLN)	Homo sapiens	GO:0007517~muscle organ development,GO:0030855~epithelial cell differentiation,	GO:0005737~cytoplasm,GO:0005856~cytoskeleton,	GO:0005515~protein binding,GO:0051015~actin filament binding,
TUBA4A	tubulin alpha 4a(TUBA4A)	Homo sapiens	GO:0000226~microtubule cytoskeleton organization,GO:0000278~mitotic cell cycle,GO:0007017~microtubule-based process,	GO:0005576~extracellular region,GO:0005737~cytoplasm,GO:0005829~cytosol,GO:0005856~cytoskeleton,GO:0005874~microtubule,GO:0015630~microtubule cytoskeleton,GO:0070062~extracellular exosome,	GO:0003924~GTPase activity,GO:0005200~structural constituent of cytoskeleton,GO:0005515~protein binding,GO:0005525~GTP binding,GO:0019901~protein kinase binding,
YWHAB	tyrosine 3-monooxygenase/tryptophan 5-monooxygenase activation protein beta(YWHAB)	Homo sapiens	GO:0006605~protein targeting,GO:0007165~signal transduction,GO:0034613~cellular protein localization,GO:0035308~negative regulation of protein dephosphorylation,GO:0043085~positive regulation of catalytic activity,GO:0043086~negative regulation of catalytic activity,GO:0045744~negative regulation of G-protein coupled receptor protein signaling pathway,GO:0045892~negative regulation of transcripti…	GO:0005634~nucleus,GO:0005737~cytoplasm,GO:0005774~vacuolar membrane,GO:0005829~cytosol,GO:0005925~focal adhesion,GO:0016020~membrane,GO:0017053~transcriptional repressor complex,GO:0042470~melanosome,GO:0048471~perinuclear region of cytoplasm,GO:0070062~extracellular exosome,	GO:0004860~protein kinase inhibitor activity,GO:0005515~protein binding,GO:0008022~protein C-terminus binding,GO:0019899~enzyme binding,GO:0019904~protein domain specific binding,GO:0042802~identical protein binding,GO:0042826~histone deacetylase binding,GO:0044877~macromolecular complex binding,GO:0045296~cadherin binding,GO:0050815~phosphoserine binding,GO:0051219~phosphoprotein binding,
YWHAE	tyrosine 3-monooxygenase/tryptophan 5-monooxygenase activation protein epsilon(YWHAE)	Homo sapiens	GO:0000165~MAPK cascade,GO:0001764~neuron migration,GO:0003064~regulation of heart rate by hormone,GO:0006605~protein targeting,GO:0007165~signal transduction,GO:0007346~regulation of mitotic cell cycle,GO:0021762~substantia nigra development,GO:0021766~hippocampus development,GO:0021987~cerebral cortex development,GO:0034504~protein localization to nucleus,GO:0034605~cellular response to heat,GO…	GO:0005634~nucleus,GO:0005737~cytoplasm,GO:0005829~cytosol,GO:0005871~kinesin complex,GO:0005886~plasma membrane,GO:0005925~focal adhesion,GO:0016020~membrane,GO:0042470~melanosome,GO:0070062~extracellular exosome,GO:0090724~central region of growth cone,GO:0098978~glutamatergic synapse,	GO:0003723~RNA binding,GO:0005246~calcium channel regulator activity,GO:0005515~protein binding,GO:0015459~potassium channel regulator activity,GO:0019899~enzyme binding,GO:0019903~protein phosphatase binding,GO:0019904~protein domain specific binding,GO:0023026~MHC class II protein complex binding,GO:0031625~ubiquitin protein ligase binding,GO:0042802~identical protein binding,GO:0042826~histone…
YWHAQ	tyrosine 3-monooxygenase/tryptophan 5-monooxygenase activation protein theta(YWHAQ)	Homo sapiens	GO:0006605~protein targeting,GO:0007165~signal transduction,GO:0007264~small GTPase mediated signal transduction,GO:0021762~substantia nigra development,GO:0034613~cellular protein localization,GO:0034766~negative regulation of ion transmembrane transport,GO:0045892~negative regulation of transcription, DNA-templated,	GO:0005737~cytoplasm,GO:0005829~cytosol,GO:0005925~focal adhesion,GO:0016020~membrane,GO:0032991~macromolecular complex,GO:0045202~synapse,GO:0070062~extracellular exosome,	GO:0005515~protein binding,GO:0008022~protein C-terminus binding,GO:0019904~protein domain specific binding,GO:0042802~identical protein binding,GO:0044325~ion channel binding,GO:0047485~protein N-terminus binding,GO:0071889~14-3-3 protein binding,
VDAC3	voltage dependent anion channel 3(VDAC3)	Homo sapiens	GO:0015698~inorganic anion transport,GO:0015853~adenine transport,GO:0098656~anion transmembrane transport,GO:1902017~regulation of cilium assembly,	GO:0005634~nucleus,GO:0005739~mitochondrion,GO:0005741~mitochondrial outer membrane,GO:0016020~membrane,GO:0046930~pore complex,GO:0070062~extracellular exosome,	GO:0000166~nucleotide binding,GO:0008308~voltage-gated anion channel activity,GO:0015288~porin activity,

## Sheet: GOCC
Category	Term	Count	%	PValue	Genes	List Total	Pop Hits	Pop Total	Fold Enrichment	Bonferroni	Benjamini
GOTERM_CC_DIRECT	GO:0070062~extracellular exosome	24	48	1.99096e-10	KPRP, YWHAE, DDX5, ANXA2, YWHAB, TXNRD1, CLTC, AKR1B1, PA2G4, TUBA4A, SEPTIN7, UGDH, HNRNPK, MTHFD1, CSRP1, YWHAQ, ARHGDIA, GNB2, TCP1, VDAC3, PHGDH, ANXA2P2, KPNB1, ALDH9A1	50	2218	20472	4.43037	3.58372e-08	3.58372e-08
GOTERM_CC_DIRECT	GO:0016020~membrane	22	44	1.07791e-07	YWHAE, DDX5, ANXA2, YWHAB, GALNT2, COPB1, RCC2, CLTC, ATP2A2, PA2G4, KTN1, HNRNPK, EPRS1, MTHFD1, MTHFD1L, YWHAQ, HNRNPUL2, ARHGDIA, GNB2, VDAC3, EIF3D, KPNB1	50	2547	20472	3.53658	1.94022e-05	9.70119e-06
GOTERM_CC_DIRECT	GO:0005925~focal adhesion	8	16	6.30763e-05	YWHAE, LASP1, HNRNPK, CSRP1, YWHAQ, YWHAB, GNB2, CLTC	50	424	20472	7.72528	0.0112899	0.00370013
GOTERM_CC_DIRECT	GO:0005829~cytosol	27	54	8.22251e-05	YWHAE, DDX5, YWHAB, COPB1, CLTC, AKR1B1, YWHAQ, MTHFD1L, ARHGDIA, PLS3, PHGDH, BUB3, ANXA2, TXNRD1, PTGES3, RCC2, SEPTIN7, TUBA4A, UGDH, EPRS1, MTHFD1, GNB2, TCP1, DSG1, EIF3D, KPNB1, ALDH9A1	50	5477	20472	2.01842	0.0146921	0.00370013
GOTERM_CC_DIRECT	GO:0042470~melanosome	5	10	0.000107588	YWHAE, ANXA2, YWHAB, CLTC, ANXA2P2	50	103	20472	19.8757	0.0191806	0.00387318
GOTERM_CC_DIRECT	GO:0005634~nucleus	25	50	0.00241203	YWHAE, SF3B2, DDX5, YWHAB, RTCA, CSRP1, ARHGDIA, IDH3A, SSB, ANXA2, CBX3, PTGES3, RCC2, HNRNPUL2-BSCL2, PA2G4, SEPTIN7, UGDH, HNRNPK, HNRNPUL2, SARNP, VDAC3, ERH, MCM6, ANXA2P2, KPNB1	50	5930	20472	1.72614	0.352535	0.0723609
GOTERM_CC_DIRECT	GO:1990904~ribonucleoprotein complex	4	8	0.00698222	DDX5, SSB, HNRNPK, EPRS1	50	163	20472	10.0476	0.716688	0.179543
GOTERM_CC_DIRECT	GO:0000781~chromosome, telomeric region	4	8	0.00821872	SSB, CBX3, PTGES3, MCM6	50	173	20472	9.46682	0.773607	0.184921
GOTERM_CC_DIRECT	GO:0030496~midbody	4	8	0.0098629	ANXA2, RCC2, ERH, SEPTIN7	50	185	20472	8.85276	0.832058	0.197258
GOTERM_CC_DIRECT	GO:0071013~catalytic step 2 spliceosome	3	6	0.0192528	SF3B2, DDX5, HNRNPK	50	89	20472	13.8013	0.969781	0.34655
GOTERM_CC_DIRECT	GO:0032991~macromolecular complex	6	12	0.0258709	YWHAQ, ANXA2, PTGES3, GNB2, CLTC, ATP2A2	50	703	20472	3.49451	0.991067	0.373218
GOTERM_CC_DIRECT	GO:0043220~Schmidt-Lanterman incisure	2	4	0.0260221	ANXA2, AKR1B1	50	11	20472	74.4436	0.991314	0.373218
GOTERM_CC_DIRECT	GO:0005737~cytoplasm	21	42	0.0269547	KPRP, YWHAE, DDX5, TAGLN, SSB, ANXA2, YWHAB, TXNRD1, PA2G4, TUBA4A, LASP1, HNRNPK, EPRS1, CSRP1, YWHAQ, ARHGDIA, GNB2, PLS3, ANXA2P2, KPNB1, ALDH9A1	50	5570	20472	1.54367	0.992689	0.373218
GOTERM_CC_DIRECT	GO:0048471~perinuclear region of cytoplasm	6	12	0.035084	ANXA2, YWHAB, GALNT2, GNB2, AKR1B1, ATP2A2	50	763	20472	3.21971	0.998385	0.426806
GOTERM_CC_DIRECT	GO:0005681~spliceosomal complex	3	6	0.0355672	SF3B2, DDX5, HNRNPK	50	124	20472	9.90581	0.998524	0.426806
GOTERM_CC_DIRECT	GO:0005819~spindle	3	6	0.0489416	CBX3, CLTC, SEPTIN7	50	148	20472	8.29946	0.999881	0.550593
GOTERM_CC_DIRECT	GO:0031982~vesicle	3	6	0.0651391	ANXA2, GNB2, ANXA2P2	50	174	20472	7.05931	0.999995	0.664902
GOTERM_CC_DIRECT	GO:0005759~mitochondrial matrix	4	8	0.0664902	MTHFD1L, ECI1, SUCLG1, IDH3A	50	390	20472	4.19938	0.999996	0.664902

## Sheet: GOMF
Category	Term	Count	%	PValue	Genes	List Total	Pop Hits	Pop Total	Fold Enrichment	Bonferroni	Benjamini
GOTERM_MF_DIRECT	GO:0003723~RNA binding	19	38	8.06772e-09	YWHAE, SF3B2, DDX5, SSB, ANXA2, RCC2, RTCA, CLTC, PA2G4, KTN1, HNRNPK, CSRP1, HNRNPUL2, SARNP, TCP1, SUCLG1, ERH, EIF3D, KPNB1	49	1470	18811	4.96195	1.35538e-06	1.35538e-06
GOTERM_MF_DIRECT	GO:0019904~protein domain specific binding	7	14	5.29121e-05	YWHAE, HNRNPK, YWHAQ, CBX3, YWHAB, RCC2, KPNB1	49	263	18811	10.2178	0.00885008	0.00444462
GOTERM_MF_DIRECT	GO:0045296~cadherin binding	6	12	0.00122818	YWHAE, LASP1, HNRNPK, YWHAB, SEPTIN7, KTN1	49	316	18811	7.2892	0.186542	0.0687783
GOTERM_MF_DIRECT	GO:0019899~enzyme binding	6	12	0.00307465	YWHAE, DDX5, CBX3, YWHAB, ATP2A2, KPNB1	49	390	18811	5.90612	0.403894	0.129135
GOTERM_MF_DIRECT	GO:0051287~NAD binding	3	6	0.00467505	UGDH, PHGDH, IDH3A	49	40	18811	28.7923	0.544906	0.1352
GOTERM_MF_DIRECT	GO:0004329~formate-tetrahydrofolate ligase activity	2	4	0.00509702	MTHFD1, MTHFD1L	49	2	18811	383.898	0.576198	0.1352
GOTERM_MF_DIRECT	GO:0051879~Hsp90 protein binding	3	6	0.00563335	PTGES3, ARHGDIA, KPNB1	49	44	18811	26.1749	0.612903	0.1352
GOTERM_MF_DIRECT	GO:0042802~identical protein binding	11	22	0.0100336	YWHAE, UGDH, HNRNPK, EPRS1, YWHAQ, ANXA2, CBX3, YWHAB, TXNRD1, MCM6, SEPTIN7	49	1712	18811	2.46663	0.816245	0.170832
GOTERM_MF_DIRECT	GO:0050815~phosphoserine binding	2	4	0.0101686	YWHAE, YWHAB	49	4	18811	191.949	0.820408	0.170832
GOTERM_MF_DIRECT	GO:0004488~methylenetetrahydrofolate dehydrogenase (NADP+) activity	2	4	0.0101686	MTHFD1, MTHFD1L	49	4	18811	191.949	0.820408	0.170832
GOTERM_MF_DIRECT	GO:0019834~phospholipase A2 inhibitor activity	2	4	0.0152149	ANXA2, ANXA2P2	49	6	18811	127.966	0.923903	0.232372
GOTERM_MF_DIRECT	GO:0005515~protein binding	40	80	0.0195277	KPRP, YWHAE, TAGLN, SF3B2, DDX5, YWHAB, COPB1, CLTC, AKR1B1, ATP2A2, LASP1, YWHAQ, CSRP1, ARHGDIA, BUB3, IDH3A, SSB, ANXA2, CBX3, GALNT2, TXNRD1, PTGES3, RCC2, PA2G4, SEPTIN7, TUBA4A, KTN1, HNRNPK, EPRS1, MTHFD1, GNB2, SARNP, TCP1, VDAC3, DSG1, ERH, SUCLG1, MCM6, EIF3D, KPNB1	49	12539	18811	1.22465	0.963597	0.273388
GOTERM_MF_DIRECT	GO:0046790~virion binding	2	4	0.030203	ANXA2, ANXA2P2	49	12	18811	63.983	0.994214	0.390316
GOTERM_MF_DIRECT	GO:0044548~S100 protein binding	2	4	0.0351492	ANXA2, ATP2A2	49	14	18811	54.8426	0.997549	0.404184
GOTERM_MF_DIRECT	GO:0031267~small GTPase binding	4	8	0.0360878	ANXA2, RCC2, ARHGDIA, KPNB1	49	285	18811	5.38804	0.997919	0.404184
GOTERM_MF_DIRECT	GO:0044325~ion channel binding	3	6	0.0496579	YWHAE, YWHAQ, ATP2A2	49	140	18811	8.22638	0.999808	0.521408
GOTERM_MF_DIRECT	GO:0016887~ATPase activity	4	8	0.0601958	DDX5, TCP1, ATP2A2, MCM6	49	351	18811	4.37491	0.99997	0.594877
GOTERM_MF_DIRECT	GO:0005198~structural molecule activity	3	6	0.0823793	COPB1, CLTC, SEPTIN7	49	187	18811	6.15879	0.999999	0.690588
GOTERM_MF_DIRECT	GO:0005246~calcium channel regulator activity	2	4	0.0902853	YWHAE, GNB2	49	37	18811	20.7512	1	0.690588
GOTERM_MF_DIRECT	GO:0051020~GTPase binding	2	4	0.0902853	EPRS1, GNB2	49	37	18811	20.7512	1	0.690588
GOTERM_MF_DIRECT	GO:0051219~phosphoprotein binding	2	4	0.0926111	YWHAE, YWHAB	49	38	18811	20.2052	1	0.690588
GOTERM_MF_DIRECT	GO:0005524~ATP binding	8	16	0.0952118	DDX5, EPRS1, MTHFD1, MTHFD1L, RTCA, TCP1, ATP2A2, MCM6	49	1544	18811	1.98911	1	0.690588
GOTERM_MF_DIRECT	GO:0016616~oxidoreductase activity, acting on the CH-OH group of donors, NAD or NADP as acceptor	2	4	0.0972455	PHGDH, IDH3A	49	40	18811	19.1949	1	0.690588
GOTERM_MF_DIRECT	GO:0008022~protein C-terminus binding	3	6	0.0986554	YWHAQ, YWHAB, ATP2A2	49	208	18811	5.53699	1	0.690588

## Sheet: GOBP
Category	Term	Count	%	PValue	Genes	List Total	Pop Hits	Pop Total	Fold Enrichment	Bonferroni	Benjamini
GOTERM_BP_DIRECT	GO:0006605~protein targeting	3	6	0.00452332	YWHAE, YWHAQ, YWHAB	47	42	19256	29.2644	0.807993	0.619628
GOTERM_BP_DIRECT	GO:0009257~10-formyltetrahydrofolate biosynthetic process	2	4	0.00477215	MTHFD1, MTHFD1L	47	2	19256	409.702	0.824694	0.619628
GOTERM_BP_DIRECT	GO:0008104~protein localization	4	8	0.00510682	YWHAE, YWHAQ, YWHAB, SEPTIN7	47	146	19256	11.2247	0.844894	0.619628
GOTERM_BP_DIRECT	GO:1905599~positive regulation of low-density lipoprotein receptor activity	2	4	0.0118886	HNRNPK, ANXA2	47	5	19256	163.881	0.987137	1
GOTERM_BP_DIRECT	GO:0048702~embryonic neurocranium morphogenesis	2	4	0.0212999	MTHFD1, MTHFD1L	47	9	19256	91.0449	0.999605	1
GOTERM_BP_DIRECT	GO:0035999~tetrahydrofolate interconversion	2	4	0.023639	MTHFD1, MTHFD1L	47	10	19256	81.9404	0.999835	1
GOTERM_BP_DIRECT	GO:0048703~embryonic viscerocranium morphogenesis	2	4	0.023639	MTHFD1, MTHFD1L	47	10	19256	81.9404	0.999835	1
GOTERM_BP_DIRECT	GO:0097066~response to thyroid hormone	2	4	0.023639	ANXA2, AKR1B1	47	10	19256	81.9404	0.999835	1
GOTERM_BP_DIRECT	GO:0075522~IRES-dependent viral translational initiation	2	4	0.0259726	SSB, EIF3D	47	11	19256	74.4913	0.999931	1
GOTERM_BP_DIRECT	GO:0070588~calcium ion transmembrane transport	3	6	0.0318421	ANXA2, ATP2A2, ANXA2P2	47	117	19256	10.5052	0.999992	1
GOTERM_BP_DIRECT	GO:0045892~negative regulation of transcription, DNA-templated	5	10	0.0517495	HNRNPK, YWHAQ, CBX3, YWHAB, PA2G4	47	590	19256	3.47205	1	1
GOTERM_BP_DIRECT	GO:0060135~maternal process involved in female pregnancy	2	4	0.0580758	DSG1, AKR1B1	47	25	19256	32.7762	1	1
GOTERM_BP_DIRECT	GO:0005975~carbohydrate metabolic process	3	6	0.0635745	UGDH, AKR1B1, IDH3A	47	172	19256	7.14597	1	1
GOTERM_BP_DIRECT	GO:0006099~tricarboxylic acid cycle	2	4	0.0759533	SUCLG1, IDH3A	47	33	19256	24.8304	1	1
GOTERM_BP_DIRECT	GO:0051973~positive regulation of telomerase activity	2	4	0.0781645	PTGES3, TCP1	47	34	19256	24.1001	1	1
GOTERM_BP_DIRECT	GO:0007165~signal transduction	7	14	0.0794484	YWHAE, HNRNPK, YWHAQ, YWHAB, TXNRD1, PTGES3, GNB2	47	1267	19256	2.26355	1	1
GOTERM_BP_DIRECT	GO:0006730~one-carbon metabolic process	2	4	0.0825714	MTHFD1, MTHFD1L	47	36	19256	22.7612	1	1
GOTERM_BP_DIRECT	GO:0000398~mRNA splicing, via spliceosome	3	6	0.0839514	SF3B2, DDX5, HNRNPK	47	202	19256	6.08469	1	1
GOTERM_BP_DIRECT	GO:0045184~establishment of protein localization	2	4	0.0934987	RCC2, KPNB1	47	41	19256	19.9855	1	1
GOTERM_BP_DIRECT	GO:0090307~mitotic spindle assembly	2	4	0.0934987	CLTC, KPNB1	47	41	19256	19.9855	1	1
GOTERM_BP_DIRECT	GO:0050821~protein stabilization	3	6	0.0970129	PTGES3, TCP1, DSG1	47	220	19256	5.58685	1	1
